# Supplementary material for: Understanding the Action of RARγ Agonists on Human Osteochondroma Explants
Source: Int J Mol Sci. 2020 Apr 13;21(8):2686. doi: 10.3390/ijms21082686 (PMC7215996; doi:10.3390/ijms21082686)
Supplement: Supplementary file 1 [file ijms-21-02686-s001.zip]

Archive with 4 entries (2 files):
- Supplementary data/
- Supplementary data/Updated_SG_IJMS_SupplementaryFigures/
- Supplementary data/Updated_SG_IJMS_SupplementaryFigures/FINAL_Supplement materials.pdf
- Supplementary data/Updated_SG_IJMS_SupplementaryFigures/FINAL_Supple_Tables_hOC_rev_041120.xlsx
