# Supplementary material for: Understanding the Action of RARγ Agonists on Human Osteochondroma Explants
Source: Int J Mol Sci. 2020 Apr 13;21(8):2686. doi: 10.3390/ijms21082686 (PMC7215996; doi:10.3390/ijms21082686)
Supplement: Supplementary file 1 [file ijms-21-02686-s001.zip › Supplementary data/Updated_SG_IJMS_SupplementaryFigures/FINAL_Supple_Tables_hOC_rev_041120.xlsx]

## Sheet: Supple table1
Supplement Table 1. Human osteochondroma samples
ID	pathology	Sex	Age	Analysis
hOC5	Sporadic	F	16	Live/dead, Histology, RNAseq, qPCR
hOC6	Sporadic	M	18	Live/dead, Histology, RNAseq, qPCR
hOC7	MO	M	18	Live/dead, Histology, RNAseq, qPCR
hOC9	MO	M	17	RNAseq, qPCR
hOC10	MO	M	16	RNAseq, Histology

## Sheet: Supple table 2
Supplement table 2. DEGs between control and RARγ agonist samples in human osteochondroma explants
	common_name	logFC	logCPM	LR	PValue	FDR	OC10.10	OC10.11	OC10.12	OC10.1	OC10.2	OC10.5	OC10.6	OC10.7	OC10.8	OC10.9	OC5.1	OC5.2	OC5.3	OC5.4	OC5.5	OC5.6	OC5.7	OC5.8	OC6.1	OC6.2	OC6.3	OC6.4	OC6.5	OC6.6	OC7.1	OC7.2	OC7.3	OC7.4	OC7.5	OC7.6	OC9.1	OC9.2	OC9.3	OC9.4	common_name
ENSG00000275830	RP11-403A3.3	-7.59521	-0.802957	35.3729	2.72252e-09	5.50461e-07	-1.51012	-1.51012	-1.51012	2.67558	0.39926	-1.51012	-1.51012	-1.51012	-1.51012	-1.51012	-1.07892	-1.07892	0.347538	-1.07892	-1.07892	-1.07892	-1.07892	-1.07892	-0.34203	-1.01233	-1.01233	-1.01233	-1.01233	-1.01233	-1.13783	-1.13783	0.285487	-1.13783	-1.13783	-1.13783	0.384446	-1.32897	-1.32897	-1.32897	RP11-403A3.3
ENSG00000196420	S100A5	-6.49792	-0.423618	25.7427	3.90106e-07	4.67916e-05	-1.00979	-1.00979	-1.00979	-1.00979	1.18664	-1.00979	-1.00979	-1.00979	-1.00979	-1.00979	-1.1221	1.53355	-1.1221	-1.1221	-1.1221	-1.1221	-1.1221	-1.1221	-0.529627	-1.33942	3.13328	-2.0017	-2.0017	-2.0017	-1.14442	-1.14442	0.98124	-1.14442	-1.14442	-1.14442	-0.790147	-0.790147	-0.790147	-0.790147	S100A5
ENSG00000163993	S100P	-6.42851	2.10385	32.0587	1.49582e-08	2.63178e-06	-1.03716	-1.03716	-1.03716	3.91617	5.34831	-1.03716	-0.505287	-0.849264	-0.944617	-1.03716	3.27535	3.15868	1.15924	3.4594	-2.69903	-2.69903	-2.69903	-1.53197	-0.000422281	1.67357	1.40673	-0.670722	-0.670722	-0.670722	-0.188982	-0.188982	-0.188982	0.427906	1.39573	-0.188982	1.18731	0.00462293	-0.212487	-0.267635	S100P
ENSG00000271914	RP4-789D17.5	-5.68755	-0.770403	18.2814	1.90556e-05	0.00127488	-0.98528	-0.98528	-0.98528	-0.98528	0.264614	-0.98528	-0.98528	-0.98528	-0.98528	-0.98528	-1.05577	-1.05577	-1.05577	0.50805	-1.05577	-1.05577	-1.05577	-1.05577	3.12911	-1.65817	-1.65817	-1.65817	-1.65817	-1.65817	0.968711	-1.22609	-1.22609	-1.22609	-1.22609	-1.22609	-1.14286	-0.0125886	-1.14286	-1.14286	RP4-789D17.5
ENSG00000199938	Y_RNA	-5.65499	1.08613	15.6638	7.56593e-05	0.00401132	-0.644212	-0.644212	-0.644212	-0.644212	-0.644212	-0.644212	-0.644212	-0.644212	-0.644212	-0.644212	-0.822519	-0.822519	0.603939	-0.822519	-0.822519	-0.822519	-0.822519	-0.822519	3.50981	-0.945189	-1.60747	-1.60747	-1.60747	-1.60747	-0.953828	4.81465	-2.18148	-2.18148	-1.18166	-2.18148	-0.812488	-0.139385	-0.812488	-0.812488	Y_RNA
ENSG00000249407	IL20RB-AS1	-5.59256	-1.74303	34.1265	5.16441e-09	9.84358e-07	-1.20184	-1.20184	-1.20184	0.394285	-0.19413	-1.20184	-1.20184	-1.20184	-1.20184	-1.20184	-0.0482577	-1.60091	-0.174447	0.695611	-1.60091	-1.60091	-1.60091	-1.60091	-0.941453	-0.941453	-0.941453	-0.941453	-0.941453	-0.941453	-1.17867	-1.17867	0.244647	-1.17867	-1.17867	-1.17867	-0.329904	-1.1453	-1.1453	-1.1453	IL20RB-AS1
ENSG00000280197	C18orf12	-5.4797	2.67706	16.8361	4.07508e-05	0.00240535	-0.695132	-0.695132	-0.695132	-0.695132	-0.695132	-0.695132	-0.695132	-0.695132	-0.695132	-0.695132	0.844706	-1.11889	0.307569	-1.11889	-1.11889	-1.11889	-1.11889	-1.11889	6.35478	-1.8988	-2.56108	-1.55679	-2.56108	-1.94783	-0.997935	-0.997935	0.818882	-0.997935	-0.997935	-0.997935	-0.695132	-0.695132	-0.695132	-0.695132	C18orf12
ENSG00000237396	LINC01384	-5.47233	-0.38791	19.5221	9.94439e-06	0.000747279	-0.893988	-0.893988	-0.893988	1.01637	0.410595	-0.893988	-0.893988	-0.893988	-0.893988	-0.893988	1.06208	2.07338	1.80104	-0.652236	-2.21605	-2.21605	-2.21605	-2.21605	-0.25329	1.61891	-0.662156	-1.37947	-1.37947	-1.37947	-0.802309	-0.802309	-0.802309	0.576585	-0.802309	-0.802309	0.0390554	-0.776343	-0.776343	-0.776343	LINC01384
ENSG00000257526	RP11-20E24.1	-5.36906	-1.69609	16.3315	5.31714e-05	0.00297988	-1.10837	-1.10837	-1.10837	0.766256	-1.10837	-1.10837	-1.10837	-1.10837	-1.10837	-1.10837	0.242182	-1.31047	-1.31047	0.253352	-1.31047	-1.31047	-1.31047	-1.31047	-1.11995	-1.11995	0.0742944	-1.11995	-1.11995	-1.11995	-1.27518	-1.27518	0.85048	-1.27518	-1.27518	-1.27518	0.0789753	-1.2542	-1.2542	-1.2542	RP11-20E24.1
ENSG00000259092	TRAV30	-5.3676	-1.8531	24.3781	7.91638e-07	8.52082e-05	-1.32526	-1.32526	-1.32526	-0.25239	0.225413	-1.32526	-1.32526	-1.32526	-1.32526	-1.32526	-0.57836	-1.55419	1.40027	-1.55419	-1.55419	-1.55419	-1.55419	-1.55419	-1.06291	-1.06291	-1.06291	-1.06291	-1.06291	-1.06291	-1.06291	-1.06291	-1.06291	-1.06291	-1.06291	-1.06291	-1.06291	-1.06291	-1.06291	-1.06291	TRAV30
ENSG00000139219	COL2A1	-5.36695	13.7804	120.189	5.75074e-28	1.91322e-24	8.28007	7.93232	8.20216	15.6506	15.0983	8.38276	7.7766	8.81745	10.1697	8.56294	13.9494	12.8233	12.5307	14.0954	6.06114	5.80689	8.72857	5.10305	12.8972	12.5169	13.2355	6.7363	6.92053	7.01727	10.0757	10.615	11.3733	9.71738	9.789	7.75343	12.5228	10.5414	8.8929	7.59208	COL2A1
ENSG00000238243	OR2W3	-5.32771	-1.82099	19.3368	1.09576e-05	0.000813393	-1.34688	-1.34688	-1.34688	0.4911	-0.274713	-1.34688	-1.34688	-1.34688	-1.34688	-1.34688	-1.34524	0.969744	-1.34524	-1.34524	-1.34524	-1.34524	-1.34524	-1.34524	-1.17542	-1.17542	-0.458102	-1.17542	-1.17542	-1.17542	-0.611411	-1.14476	-1.14476	-1.14476	-1.14476	-1.14476	-1.05587	-1.05587	-1.05587	-1.05587	OR2W3
ENSG00000260880	HCCAT5	-5.28174	-1.83589	17.2345	3.30374e-05	0.00201843	-1.4035	-1.4035	-1.4035	-0.209701	0.640545	-1.4035	-1.4035	-1.4035	-1.4035	-1.4035	-1.07972	-1.07972	-1.07972	-1.07972	-1.07972	-1.07972	-1.07972	-1.07972	-1.27876	-1.27876	-0.0845171	-1.27876	-1.27876	-1.27876	-1.22647	-1.22647	-0.345971	-1.22647	-1.22647	-1.22647	-1.07972	-1.07972	-1.07972	-1.07972	HCCAT5
ENSG00000127743	IL17B	-5.25549	6.03969	39.1572	3.91009e-10	9.4764e-08	-1.47448	1.28813	0.154842	8.42974	8.19264	0.185509	0.785675	-0.25098	0.376172	-1.67621	4.76	4.3574	3.55886	5.52448	-1.12899	-2.61072	0.859401	-2.51161	0.663482	4.23764	3.53649	0.518477	1.45912	-0.808595	0.840329	0.840329	0.840329	2.71525	1.84014	2.53024	3.25494	1.56182	0.431546	1.15611	IL17B
ENSG00000254566	RP11-514F3.4	-5.23202	0.868246	14.227	0.000162032	0.00726683	-0.879572	-0.879572	-0.879572	-0.879572	-0.879572	-0.879572	-0.879572	-0.879572	-0.879572	-0.879572	-0.259239	0.633087	-1.23507	-1.23507	-1.23507	-1.23507	-1.23507	-1.23507	4.96072	-2.04763	-2.04763	-2.04763	-2.04763	-2.04763	-1.02632	-1.02632	-0.145824	-1.02632	-1.02632	-1.02632	-0.879572	-0.879572	-0.879572	-0.879572	RP11-514F3.4
ENSG00000253809	RP1-149L1.1	-5.18144	3.72176	78.5582	7.76772e-19	9.16992e-16	0.591194	-0.236429	1.27648	4.78793	5.04703	1.05478	0.792291	-0.139424	-0.236429	-0.236429	4.73474	3.58086	3.10754	4.99871	-0.795974	-2.63936	-0.601165	-2.22455	3.12643	3.50131	4.29821	-1.10178	-1.10178	-1.10178	1.3547	1.42524	1.85615	1.48046	0.43283	1.07122	3.51383	1.62279	0.150724	-0.206944	RP1-149L1.1
ENSG00000165471	MBL2	-5.10822	-1.14382	43.2507	4.81575e-11	1.43282e-08	-0.852408	-0.852408	-0.852408	0.556532	-0.0574212	-0.852408	-0.852408	-0.852408	-0.852408	-0.852408	0.887825	1.26042	-1.39524	-1.39524	-1.39524	-1.39524	-1.39524	-0.228178	0.38496	0.0923447	-0.171668	-1.36591	-1.36591	-1.36591	-0.225725	0.121463	0.672291	-1.45337	-1.45337	-1.45337	-1.00124	0.475658	-1.00124	-1.00124	MBL2
ENSG00000250509	CTC-573N18.1	-5.09967	-0.0129232	18.4042	1.78665e-05	0.00120635	-1.00146	-1.10911	-1.10911	1.05914	1.87113	-1.10911	-1.10911	-1.10911	-1.10911	-1.10911	1.43966	1.00816	-0.0840957	2.49422	-2.68427	-2.68427	-1.47312	-2.68427	-0.7572	-0.7572	-0.7572	-0.7572	-0.7572	0.285023	-0.730246	-0.730246	0.150252	-0.730246	-0.730246	-0.730246	0.0280528	-0.787346	-0.787346	-0.787346	CTC-573N18.1
ENSG00000270058	RP11-514D23.3	-5.04921	-1.7849	26.0145	3.3886e-07	4.16138e-05	-1.10656	-1.10656	-1.10656	-1.10656	0.301547	-1.10656	-1.10656	-1.10656	-1.10656	-1.10656	-0.0118704	-0.758029	0.624705	0.321052	-1.97547	-1.97547	-1.97547	-1.97547	-0.96575	-0.96575	-0.96575	-0.96575	-0.96575	-0.96575	-0.521294	-1.05464	-1.05464	-1.05464	-1.05464	-1.05464	-0.96575	-0.96575	-0.96575	-0.96575	RP11-514D23.3
ENSG00000261959	RP11-893F2.14	-5.04762	-0.786633	19.7078	9.023e-06	0.00069371	-0.807214	-0.807214	-0.807214	0.788906	0.873194	-0.807214	-0.807214	-0.807214	-0.807214	-0.807214	0.82574	1.44349	-0.292257	1.0614	-1.71872	-1.71872	-1.71872	-1.71872	-0.870276	1.47401	-0.870276	-0.870276	-0.870276	-0.870276	-1.57654	-0.584129	-0.696044	0.494322	0.423177	-0.938152	0.237754	0.0348469	-1.09542	-1.09542	RP11-893F2.14
ENSG00000254892	RP11-334E6.4	-5.03277	0.529504	11.6822	0.000631012	0.0213631	-0.878221	-0.878221	-0.878221	-0.878221	-0.878221	-0.878221	-0.878221	-0.878221	-0.878221	-0.878221	-0.219845	-1.19568	-1.19568	0.36814	-1.19568	-1.19568	-1.19568	-1.19568	4.64834	-1.98353	-1.98353	-1.98353	-1.98353	-1.98353	-0.599167	-0.140103	-1.13251	-1.13251	-1.13251	-1.13251	-0.878221	-0.878221	-0.878221	-0.878221	RP11-334E6.4
ENSG00000254689	RP11-354A14.1	-5.0309	1.07883	13.2429	0.000273618	0.0109619	-0.914239	-0.914239	-0.914239	-0.914239	-0.914239	-0.914239	-0.914239	-0.914239	-0.914239	-0.914239	-1.10972	-1.10972	-1.10972	0.454101	-1.10972	-1.10972	-1.10972	-1.10972	-2.12684	-2.12684	5.14877	-2.12684	-2.12684	-2.12684	-0.469783	-1.00313	-1.00313	-1.00313	-1.00313	-1.00313	-0.914239	-0.914239	-0.914239	-0.914239	RP11-354A14.1
ENSG00000257754	RP11-650K20.2	-5.00425	1.49664	11.8697	0.000570548	0.0198666	-0.791749	-0.791749	-0.791749	-0.791749	-0.791749	-0.791749	-0.791749	-0.791749	-0.791749	-0.791749	-0.791749	-0.791749	-0.791749	-0.791749	-0.791749	-0.791749	-0.791749	-0.791749	-2.28249	-1.6202	5.41183	-1.69466	-2.28249	-2.28249	-0.791749	-0.791749	-0.791749	-0.791749	-0.791749	-0.791749	1.06431	-1.41044	-1.41044	-1.41044	RP11-650K20.2
ENSG00000186832	KRT16	-4.9588	0.15308	21.7873	3.04604e-06	0.000277988	-0.464473	-1.52429	-1.43489	1.05254	3.29789	-1.52429	-0.394136	-0.353132	-1.52429	-1.52429	1.56006	2.24342	-0.291615	-0.154255	-1.71807	-1.71807	-1.71807	-1.71807	0.776681	0.484066	-0.974189	-0.974189	-0.974189	-0.974189	-0.908773	-0.908773	0.908044	-0.908773	0.0910392	-0.908773	1.0712	-0.942847	-0.942847	-0.942847	KRT16
ENSG00000259721	RP11-758N13.1	-4.95546	-1.51145	23.7223	1.11285e-06	0.000111884	-1.39296	-1.50061	-1.41122	1.51401	-0.250719	-1.50061	-1.50061	-1.50061	-1.50061	-1.50061	-1.20034	-1.20034	-1.20034	-1.20034	-1.20034	-1.20034	-1.20034	-0.0332786	-1.05446	-1.05446	-1.05446	-1.05446	-1.05446	-1.05446	-1.05446	-1.05446	-1.05446	-1.05446	-1.05446	-1.05446	-0.442907	-1.25831	-1.25831	-1.25831	RP11-758N13.1
ENSG00000258700	LINC00871	-4.80929	-2.20023	35.222	2.94187e-09	5.91541e-07	-1.32797	-1.32797	-1.32797	-0.0772998	-0.78258	-1.32797	-1.32797	-1.32797	-1.32797	-1.32797	-1.14836	-1.14836	-1.14836	-1.14836	-1.14836	-1.14836	-1.14836	-1.14836	-1.14836	-1.14836	-1.14836	-1.14836	-1.14836	-1.14836	-1.29511	-1.29511	-0.414615	-1.29511	-1.29511	-1.29511	-1.14836	-1.14836	-1.14836	-1.14836	LINC00871
ENSG00000270538	RP11-3B7.7	-4.80568	0.739104	11.5147	0.000690476	0.0228883	-0.918949	-0.918949	-0.918949	-0.918949	-0.918949	-0.918949	-0.918949	-0.918949	-0.918949	-0.918949	-0.918949	-0.918949	-0.918949	-0.918949	-0.918949	-0.918949	-0.918949	-0.918949	-2.06626	4.8176	-2.06626	-2.06626	-2.06626	-2.06626	-0.711713	-1.24506	0.178259	-1.24506	-1.24506	-1.24506	-0.918949	-0.918949	-0.918949	-0.918949	RP11-3B7.7
ENSG00000186910	SERPINA11	-4.75161	-1.67004	16.0584	6.14184e-05	0.00336477	-1.26724	-1.26724	-1.26724	-1.26724	1.28606	-1.26724	-1.26724	-1.26724	-1.26724	-1.26724	-1.35957	-0.142133	-1.35957	0.204248	-1.35957	-1.35957	-1.35957	-1.35957	-1.01191	-1.01191	-1.01191	-1.01191	-1.01191	-1.01191	-1.41753	-1.41753	0.399287	-0.800643	-1.41753	-1.41753	-1.01191	-1.01191	-1.01191	-1.01191	SERPINA11
ENSG00000236318	AC019117.1	-4.74164	-2.00803	19.0773	1.25529e-05	0.000909672	-1.22932	-1.22932	-1.22932	0.0213447	-0.683935	-1.22932	-1.22932	-1.22932	-1.22932	-1.22932	-1.33909	0.975893	-1.33909	-1.33909	-1.33909	-1.33909	-1.33909	-1.33909	-1.04972	-1.04972	-1.04972	-1.04972	-1.04972	-1.04972	-1.19647	-1.19647	-0.31597	-1.19647	-1.19647	-1.19647	-0.438169	-1.25357	-1.25357	-1.25357	AC019117.1
ENSG00000255671	RP11-283I3.1	-4.70682	-2.16968	27.5574	1.525e-07	2.09022e-05	-1.31813	-1.31813	-1.31813	-0.124324	-0.684653	-1.31813	-1.31813	-1.31813	-1.31813	-1.31813	-1.1354	-1.1354	-1.1354	-1.1354	-1.1354	-1.1354	-1.1354	-1.1354	-1.25495	-1.25495	-0.537634	-1.25495	-1.25495	-1.25495	-0.690943	-1.22429	-1.22429	-1.22429	-1.22429	-1.22429	-1.1354	-1.1354	-1.1354	-1.1354	RP11-283I3.1
ENSG00000269729	AC006262.4	-4.69288	-1.4698	12.9199	0.000325114	0.0125373	-1.05618	-1.05618	-1.05618	-0.929247	1.2245	-1.05618	-1.05618	-1.05618	-1.05618	-1.05618	-1.1892	-1.1892	0.237258	0.374617	-1.1892	-1.1892	-1.1892	-1.1892	0.453475	-0.416457	-0.336697	-1.53094	-1.53094	-1.53094	-0.99002	-0.99002	-0.99002	0.0576065	-0.99002	-0.99002	-0.486434	-0.171563	-1.30183	-1.30183	AC006262.4
ENSG00000255177	RP11-532E4.2	-4.64369	-1.89174	13.3241	0.00026201	0.0106116	-1.15976	-1.15976	-1.15976	0.0909105	-1.15976	-1.15976	-1.15976	-1.15976	-1.15976	-1.15976	-0.104939	-1.65759	-1.65759	1.77293	-1.65759	-1.65759	-1.65759	-1.65759	-1.03469	-1.03469	-1.03469	-1.03469	-1.03469	-1.03469	-1.18144	-1.18144	-0.300943	-1.18144	-1.18144	-1.18144	-1.03469	-1.03469	-1.03469	-1.03469	RP11-532E4.2
ENSG00000147697	GSDMC	-4.57992	-1.46137	9.77639	0.00176767	0.0454236	-1.2586	-1.2586	-1.2586	0.938867	0.421805	-1.2586	-1.2586	-1.2586	-1.2586	-1.2586	-1.21847	-0.0010357	-1.21847	0.345346	-1.21847	-1.21847	-1.21847	-1.21847	-0.511272	-1.18157	0.0126699	-1.18157	-1.18157	-1.18157	-1.53871	-1.53871	-0.658209	-0.49108	-0.538895	-0.459291	-0.870815	-0.870815	-0.870815	-0.870815	GSDMC
ENSG00000127324	TSPAN8	-4.5177	2.87685	22.093	2.59756e-06	0.000240659	-1.33527	-1.23471	-1.33527	5.86123	2.78202	0.697543	-0.0214305	1.81192	-0.660594	-1.33527	3.85178	2.54766	3.3685	4.00494	-3.01875	-3.01875	-0.532486	-3.01875	2.74012	0.079597	0.079597	0.079597	0.079597	0.079597	-0.0135985	-0.546946	1.57872	1.52392	-0.546946	1.14296	2.09197	0.509363	0.0129845	-0.522242	TSPAN8
ENSG00000178602	OTOS	-4.48544	-1.722	10.3979	0.00126157	0.0362673	-1.29212	-1.29212	-1.29212	1.37103	-1.29212	-1.29212	-1.29212	-1.29212	-1.29212	-1.29212	-1.02581	-1.02581	-1.02581	-1.02581	-1.02581	-1.02581	-1.02581	-1.02581	-1.14536	-1.14536	-0.428042	-1.14536	-1.14536	-1.14536	-1.02581	-1.02581	-1.02581	-1.02581	-1.02581	-1.02581	-0.763674	-0.90597	-1.57907	-0.854511	OTOS
ENSG00000199466	Y_RNA	-4.44533	-0.104703	10.4839	0.00120421	0.0350591	-0.644432	-0.644432	-0.644432	-0.644432	-0.644432	-0.644432	-0.644432	-0.644432	-0.644432	-0.644432	0.193636	-1.35901	1.24116	0.204806	-1.35901	-1.35901	-1.35901	-1.35901	3.92579	-1.55848	-1.55848	-1.55848	-1.55848	-1.55848	1.66965	-1.3583	-1.3583	-0.741417	-1.3583	-0.719915	0.866103	-1.14794	-1.14794	-1.14794	Y_RNA
ENSG00000268992	CDC42EP3P1	-4.39604	-0.914207	10.0728	0.00150478	0.0410656	-0.937765	-0.937765	-0.937765	-0.937765	-0.937765	-0.937765	-0.937765	-0.937765	-0.937765	-0.937765	0.420802	-1.13185	-1.13185	-1.13185	-1.13185	-1.13185	-1.13185	-1.13185	-1.73216	3.03424	-1.73216	-1.73216	-1.73216	-1.73216	-0.406761	-1.32863	0.0946909	-1.32863	-1.32863	-1.32863	-0.937765	-0.937765	-0.937765	-0.937765	CDC42EP3P1
ENSG00000237325	AP000563.2	-4.33551	-2.09762	12.9971	0.000311971	0.0122236	-1.20109	-1.20109	-1.20109	0.104289	-1.20109	-1.20109	-1.20109	-1.20109	-1.20109	-1.20109	-1.41821	-0.200771	-1.41821	0.14561	-1.41821	-1.41821	-1.41821	-1.41821	-1.07055	-1.07055	-1.07055	-1.07055	-1.07055	-1.07055	-1.30777	-1.30777	0.115549	-1.30777	-1.30777	-1.30777	-1.07055	-1.07055	-1.07055	-1.07055	AP000563.2
ENSG00000142765	SYTL1	-4.31889	1.37717	19.9493	7.95235e-06	0.000619201	-1.21479	-1.32245	-1.32245	2.07873	4.67619	0.0806517	-1.21905	0.270659	-1.32245	-1.32245	2.58949	1.73751	0.149492	3.35094	-2.45068	-1.69842	-1.72158	-2.45068	-0.0844098	0.24766	0.341472	-0.206306	-0.500482	-0.168371	-0.594358	-0.594358	1.22246	0.784536	-0.594358	-0.594358	1.22332	-0.490092	-0.490092	-0.490092	SYTL1
ENSG00000173868	PHOSPHO1	-4.29985	4.51598	30.4486	3.42827e-08	5.60094e-06	-1.72151	-1.82916	0.736995	7.22193	6.41016	-0.194474	0.919553	1.53819	0.279337	-1.82916	4.48491	3.15532	2.87839	4.1991	-0.945624	-2.03193	-3.20499	0.690315	1.90738	0.435301	1.62954	0.435301	0.435301	2.07629	-0.172476	0.819936	3.06173	1.47565	0.827337	0.90694	3.6979	0.562525	0.195499	0.156817	PHOSPHO1
ENSG00000166509	CLEC3A	-4.29591	5.26288	67.0556	2.63953e-16	2.01242e-13	1.15215	3.1263	-0.462605	7.84534	6.85717	1.1519	1.06361	1.56876	2.11791	1.6183	5.2911	5.91987	2.38944	5.57549	-0.46452	-1.05858	4.57793	-1.39965	5.3458	3.21797	6.42135	-0.273162	0.547817	0.36354	4.25378	3.91372	3.90217	1.55512	1.67992	0.31859	4.86309	2.48496	1.74567	1.32181	CLEC3A
ENSG00000225091	SNORA71A	-4.25929	-2.06197	10.4307	0.00123936	0.0357975	-1.38719	-1.38719	-1.38719	0.208929	-0.446967	-1.38719	-1.38719	-1.38719	-1.38719	-1.38719	-1.13356	-1.13356	-1.13356	-1.13356	-1.13356	-1.13356	-1.13356	-1.13356	-1.13356	-1.13356	-1.13356	-1.13356	-1.13356	-1.13356	-1.28031	-1.28031	-0.399809	-1.28031	-1.28031	-1.28031	-1.13356	-1.13356	-1.13356	-1.13356	SNORA71A
ENSG00000132031	MATN3	-4.23521	9.49039	85.0677	2.88329e-20	4.3758e-17	6.63397	6.4479	4.94105	11.0549	10.6355	5.09103	4.57595	4.59943	5.88528	5.35662	10.4399	9.15461	9.06653	10.5068	3.00406	2.598	5.427	1.98043	9.05835	8.59271	8.79183	3.38902	4.73535	4.56572	6.95805	5.7034	7.88624	6.5733	6.66833	5.34367	8.01866	6.74879	5.87526	5.44594	MATN3
ENSG00000258711	RP11-218E20.3	-4.23492	-1.08827	12.3062	0.000451454	0.0162453	-1.26677	-1.26677	-1.17737	0.191292	1.71348	-1.26677	-1.26677	-1.16976	-1.00524	-1.26677	-0.298077	-1.27391	0.152549	0.289909	-1.27391	-1.27391	-1.27391	-1.27391	-0.963892	0.150589	-0.963892	-0.963892	-0.963892	-0.963892	-1.61718	-1.61718	0.508487	-1.00029	-1.61718	0.674464	-0.946421	-0.273319	-0.946421	-0.946421	RP11-218E20.3
ENSG00000136110	LECT1	-4.2274	8.55679	90.058	2.31284e-21	4.45477e-18	5.7782	5.93749	4.32791	9.88594	10.3184	4.33335	3.42232	3.36828	4.42872	4.21239	9.26093	7.98438	7.55295	9.8823	1.70745	1.81914	5.4064	1.19683	7.16812	8.69412	8.0687	5.17572	2.16471	2.33641	6.4024	7.37841	6.69751	4.7662	4.49498	3.86827	6.91516	5.4918	5.29205	4.70618	LECT1
ENSG00000137441	FGFBP2	-4.21318	7.45251	87.2164	9.72761e-21	1.6952e-17	6.60883	6.55854	3.5493	9.61549	8.11378	4.48406	3.99436	5.56078	4.96572	2.73648	8.88325	8.13768	8.4741	9.72141	1.23044	2.11859	5.05951	1.32488	8.1676	7.59299	8.35423	2.30916	2.91887	4.36955	6.44114	7.91524	8.49845	4.2582	4.46371	2.13565	6.8468	5.74811	5.11038	4.76964	FGFBP2
ENSG00000255608	RP3-377H17.2	-4.18501	1.70572	14.5873	0.000133813	0.00626216	-0.108038	0.999692	-0.108038	1.44351	0.243192	-0.108038	-0.00463974	-0.108038	-0.108038	-0.108038	1.50603	-0.777035	1.35249	2.65349	-0.777035	-0.777035	-0.777035	-0.777035	5.61639	-0.131132	-0.528295	-1.24561	-1.24561	-1.24561	0.813568	3.81765	-0.0542019	1.51133	-2.43411	-2.43411	0.971381	0.864419	-0.243581	-0.778807	RP3-377H17.2
ENSG00000130595	TNNT3	-4.17632	2.96046	63.8424	1.34784e-15	8.80815e-13	-0.101099	-0.571588	0.0446682	5.09141	5.41784	1.0187	-0.223793	0.353168	-0.893731	0.232659	2.98464	1.82359	2.98133	2.35522	-0.605985	-0.235757	-0.0375952	-0.970851	1.68259	4.19359	1.25024	-0.301826	-0.301826	-0.301826	0.28062	-0.252728	2.98148	1.39539	2.0689	-0.252728	3.99657	0.881001	-0.345799	-0.384481	TNNT3
ENSG00000236250	STK19	-4.17423	-1.54868	13.5133	0.000236874	0.00977297	-1.51554	-1.41498	-1.42614	-1.16402	1.43071	-1.17852	-1.31566	-1.51554	-1.33603	-1.15219	-0.400417	-1.37625	-1.37625	0.187569	-1.37625	-1.37625	-1.37625	-1.37625	-1.05879	-1.05879	-1.05879	-1.05879	-1.05879	-1.05879	-1.05879	-1.05879	-1.05879	-1.05879	-1.05879	-1.05879	-1.05879	-1.05879	-1.05879	-1.05879	STK19
ENSG00000236921	RP11-408N14.1	-4.16337	-1.59155	21.3447	3.83685e-06	0.000334317	-1.15429	-1.15429	-1.15429	-1.15429	1.04213	-1.15429	-1.15429	-1.15429	-1.15429	-1.15429	0.230239	-1.73336	0.396165	0.563161	-1.73336	-1.73336	-1.73336	-1.73336	-0.934651	-0.934651	-0.934651	-0.934651	-0.934651	-0.934651	-1.31122	-1.31122	-0.430719	0.0676776	-1.31122	-1.31122	-0.934651	-0.934651	-0.934651	-0.934651	RP11-408N14.1
ENSG00000254731	CTD-2005H7.1	-4.15622	1.49509	11.4331	0.000721479	0.0237653	-0.764525	-0.764525	-0.764525	-0.764525	-0.764525	-0.764525	-0.764525	-0.764525	-0.764525	-0.764525	-0.764525	-0.764525	-0.764525	-0.764525	-0.764525	-0.764525	-0.764525	-0.764525	-0.404982	-1.07528	0.11896	-1.07528	-1.07528	-1.07528	-1.77744	5.07344	-1.81881	-2.08242	-2.69931	-1.2826	-0.764525	-0.764525	-0.764525	-0.764525	CTD-2005H7.1
ENSG00000196091	MYBPC1	-4.12903	2.5874	24.9149	5.99162e-07	6.71235e-05	2.00937	-0.626649	-1.73438	5.39168	3.34858	-1.73438	-1.5345	-1.38026	1.60793	-1.63461	2.23745	1.13725	0.248727	1.60238	-1.17773	0.0664577	0.033413	-1.17773	0.0153538	-0.510805	5.71626	-0.378383	-1.25895	-1.35581	-0.0397793	0.0307647	3.05076	1.10922	-0.961647	-0.961647	1.48806	0.447752	-0.225351	-0.225351	MYBPC1
ENSG00000101074	R3HDML	-4.11676	-0.396623	11.7925	0.000594691	0.0204928	-0.974668	-0.974668	-0.974668	2.26733	1.13228	-0.974668	-0.974668	-0.974668	-0.974668	-0.974668	-0.767326	1.10083	-0.767326	-0.767326	-0.767326	-0.0150683	-0.767326	-0.767326	2.30106	-1.56706	0.715299	-1.56706	-1.56706	-0.953814	-0.867526	-0.867526	0.0129712	0.1801	-0.867526	-0.229137	-1.07619	1.13238	-1.12834	-0.686945	R3HDML
ENSG00000243422	RP11-413E6.1	-4.10632	-1.76566	13.2382	0.000274302	0.0109709	-0.972905	-0.972905	-0.972905	-0.972905	0.27699	-0.972905	-0.972905	-0.972905	-0.972905	-0.972905	-0.18954	-1.16537	-1.16537	0.398446	-1.16537	-1.16537	-1.16537	-1.16537	-0.594633	-0.150451	-0.547614	-1.26493	-1.26493	-1.26493	-1.34761	0.227228	0.0757118	-1.34761	-1.34761	-1.34761	-1.31735	-0.644249	-1.31735	-0.112712	RP11-413E6.1
ENSG00000006210	CX3CL1	-4.10158	-0.468896	14.285	0.000157113	0.00709832	-0.819711	-0.819711	-0.819711	-0.69278	2.60515	-0.819711	-0.716312	-0.819711	-0.819711	-0.819711	-0.542364	-0.542364	-0.542364	-0.542364	0.163014	-0.542364	-0.542364	-0.542364	0.603875	0.919486	0.495962	-1.58149	-1.58149	-1.58149	-1.09333	-1.62667	2.22694	0.0214479	-0.626861	-1.62667	0.516117	-0.824828	-0.734686	-0.773369	CX3CL1
ENSG00000110680	CALCA	-4.08889	1.47198	11.1001	0.000863222	0.0275178	-0.751132	-0.751132	-0.751132	-0.751132	3.52511	-0.751132	-0.751132	-0.751132	0.762337	-0.751132	2.00302	2.10772	1.51644	3.00229	-2.67027	-3.37565	-0.585196	-3.37565	-0.556948	0.557533	0.637294	-0.556948	-0.556948	-0.556948	-0.840156	-0.840156	0.583164	-0.840156	1.74449	-0.840156	0.271112	0.128816	-0.544286	-0.544286	CALCA
ENSG00000234685	NUS1P2	-4.05653	-1.84564	12.3762	0.000434839	0.0157764	-1.18021	-1.18021	-1.18021	0.228732	-0.63482	-1.18021	-1.18021	-1.18021	-1.18021	-1.18021	-1.51221	1.14345	-1.51221	0.0516078	-1.51221	-1.51221	-1.51221	-1.51221	-0.984776	-0.984776	-0.984776	-0.984776	-0.984776	-0.984776	-1.23792	-1.23792	-0.357426	-1.23792	-1.23792	-0.599534	-1.15305	-0.479949	-1.15305	-1.15305	NUS1P2
ENSG00000272255	CTD-3224K15.3	-4.05168	-2.16095	14.0086	0.000181979	0.00795663	-1.18699	-1.18699	-1.18699	-1.18699	-0.179284	-1.18699	-1.18699	-1.18699	-1.18699	-1.18699	0.0768716	-1.47578	-1.47578	0.0880413	-1.47578	-1.47578	-1.47578	-1.47578	-1.08622	-1.08622	-1.08622	-1.08622	-1.08622	-1.08622	-1.23297	-1.23297	-0.35247	-1.23297	-1.23297	-1.23297	-1.08622	-1.08622	-1.08622	-1.08622	CTD-3224K15.3
ENSG00000230390	LINC01048	-4.02778	-0.492828	11.5693	0.000670488	0.0224084	-0.907338	-0.907338	-0.907338	-0.907338	-0.907338	-0.907338	-0.907338	-0.907338	-0.907338	-0.907338	-1.05952	0.157918	-1.05952	-1.05952	-1.05952	-1.05952	-1.05952	-1.05952	-1.61634	3.03649	-0.00427445	-2.28664	-2.28664	-2.28664	-0.907338	-0.907338	-0.907338	-0.907338	-0.907338	-0.907338	-0.907338	-0.907338	-0.907338	-0.907338	LINC01048
ENSG00000254718	CTD-2184C24.2	-4.00276	2.19267	9.98909	0.00157471	0.0423257	-0.390081	-0.390081	-0.390081	-0.390081	-0.390081	-0.390081	-0.390081	-0.390081	-0.390081	-0.390081	-0.83177	0.385666	-0.83177	0.732047	-0.83177	-0.0795124	-0.83177	-0.83177	-0.0660404	5.92737	-2.05045	-2.05045	-2.05045	-2.05045	-2.03366	4.41073	-1.15316	0.50291	-2.03366	-2.03366	0.053192	-0.0891041	-0.762207	-0.762207	CTD-2184C24.2
ENSG00000279083	RP11-395N21.2	-3.99388	-0.168456	13.0192	0.00030832	0.0121065	-0.591157	-0.591157	-0.591157	-0.591157	-0.591157	-0.591157	-0.591157	-0.591157	-0.591157	-0.591157	-0.786634	-0.786634	-0.786634	0.777184	-0.786634	-0.786634	-0.786634	-0.786634	-0.688694	-1.81488	3.69115	-1.81488	-1.10477	-1.81488	0.778892	-0.557978	0.266427	-0.933502	-1.55039	-1.55039	0.9376	-0.652007	-1.32511	-1.32511	RP11-395N21.2
ENSG00000188662	HILS1	-3.98151	0.344262	19.8822	8.23656e-06	0.000639968	-1.74384	-0.29357	-0.871181	2.98772	2.52554	-0.753385	-1.64044	-1.74384	-1.6513	-0.0251866	1.78593	-1.17151	-1.17151	1.97015	-0.46613	-1.17151	-1.17151	-1.17151	0.477234	1.49738	-0.0793931	-1.27364	-1.27364	-1.27364	-0.157495	-0.690842	-0.690842	0.356785	-0.690842	-0.052453	0.525069	0.567824	-1.18834	-1.18834	HILS1
ENSG00000258851	RP11-894P9.2	-3.97441	-1.90282	12.9126	0.000326384	0.0125691	-1.22063	-1.22063	-1.22063	-0.0860308	-0.212929	-1.22063	-1.22063	-1.22063	-1.22063	-1.22063	-0.15255	-1.12838	-1.12838	-1.12838	-1.12838	-1.12838	-1.12838	-1.12838	-1.22816	-1.22816	-0.510846	-1.22816	-1.22816	-0.614916	-1.48459	0.504017	-0.604089	-1.48459	-1.48459	-1.48459	-1.0064	-1.0064	-1.0064	-1.0064	RP11-894P9.2
ENSG00000204248	COL11A2	-3.96804	1.11216	38.7769	4.75109e-10	1.14389e-07	-0.858629	-0.53266	-1.26791	2.9829	3.34277	-0.693902	-1.25963	-0.410272	0.0555116	0.285762	2.27962	0.0238454	2.56537	2.21321	-1.84431	-0.233952	-1.84431	-1.84431	2.53228	0.343554	0.423315	-0.770927	-0.770927	-0.770927	-0.0010081	0.991404	-0.0010081	-0.0010081	-0.0010081	-0.0010081	0.674593	0.603126	0.967973	-1.58812	COL11A2
ENSG00000140839	CLEC18B	-3.96799	2.63547	34.1954	4.98479e-09	9.55096e-07	0.367997	1.70578	-0.347693	1.86568	3.58836	0.561697	-0.52127	0.459643	0.92364	-0.4215	1.67512	5.94526	2.04318	2.46075	-1.66113	-0.756144	-0.794673	-2.3665	2.86974	2.70588	1.65684	-1.35847	-0.648355	-0.316243	2.55394	-0.942712	2.82443	1.72078	-0.942712	-0.304323	2.45955	1.31203	0.380572	-0.879216	CLEC18B
ENSG00000222607	RNU6-628P	-3.965	0.0261663	10.3876	0.00126867	0.0363859	-0.764828	-0.764828	-0.764828	-0.764828	-0.764828	-0.764828	-0.764828	-0.764828	-0.764828	-0.764828	-1.03102	-1.03102	1.0985	-1.03102	-1.03102	-1.03102	-1.03102	-1.03102	-1.49637	-2.16667	3.77696	-2.16667	-0.982794	-1.55342	0.540329	0.23401	-1.34083	-1.34083	-1.34083	-1.34083	-0.764828	-0.764828	-0.764828	-0.764828	RNU6-628P
ENSG00000124159	MATN4	-3.95949	1.76469	20.6228	5.59273e-06	0.000457879	-0.78944	0.228302	-0.20031	4.70304	3.63009	-1.14182	-1.09464	-2.12778	-2.22479	-2.22479	1.97282	-0.0204664	0.240896	2.83562	-0.356699	-1.88862	-1.88862	-1.88862	0.796094	-0.675983	1.16256	-0.675983	-0.675983	-0.675983	-0.236225	-0.769572	0.110926	0.609322	-0.769572	0.309844	0.306196	-0.509203	-0.509203	0.215359	MATN4
ENSG00000214814	FER1L6	-3.95461	-1.25852	10.7398	0.00104855	0.0316347	-1.10049	-1.10049	-1.10049	0.912052	-0.160269	-1.10049	-1.10049	-1.00349	-1.10049	-1.10049	0.56305	-0.989597	-0.989597	-0.989597	-0.989597	-0.989597	-0.989597	-0.989597	-0.905897	-0.243614	-0.905897	-0.905897	-0.905897	-0.905897	-2.07281	-2.07281	1.02633	-0.197892	-1.073	-0.382906	-0.183968	-0.999366	-0.999366	-0.999366	FER1L6
ENSG00000005513	SOX8	-3.93554	4.8111	69.216	8.82478e-17	7.68933e-14	1.85838	1.81411	-0.421443	6.2947	6.51455	1.31227	1.32538	0.983322	1.33053	2.73034	5.60173	4.56647	4.15298	5.56254	-0.0517655	0.428507	-0.360082	-0.906678	3.4235	5.19907	3.26198	1.93087	0.048878	0.380989	2.73723	0.407948	3.19184	2.28287	1.99266	3.63274	4.70665	2.94236	0.157043	1.69081	SOX8
ENSG00000175318	GRAMD2	-3.87719	4.45985	53.2953	2.86988e-13	1.26537e-10	-0.619413	1.76357	-0.131176	7.71012	7.72326	0.112448	1.61962	0.571925	2.81717	2.94455	5.01518	4.18344	3.90769	5.12408	-0.078462	1.05768	0.494008	-0.0939554	3.16903	3.07736	2.97891	0.72174	2.18285	2.57737	2.95872	3.50875	3.05488	2.53335	2.37086	0.280688	4.28718	3.33329	1.11975	1.0646	GRAMD2
ENSG00000260643	RP11-303E16.8	-3.87379	-1.56231	19.3638	1.08038e-05	0.000803606	-1.14428	-1.14428	-1.14428	-1.14428	0.692742	-1.14428	-1.14428	-1.14428	-1.14428	-1.14428	-0.960577	-0.960577	-0.960577	-0.960577	-0.960577	-0.960577	-0.960577	-0.960577	-1.22511	1.10297	-1.89541	-0.568338	-1.89541	-1.28216	-1.10733	-1.10733	-0.226829	-1.10733	-1.10733	-1.10733	-0.960577	-0.960577	-0.960577	-0.960577	RP11-303E16.8
ENSG00000204323	SMIM5	-3.87091	2.11205	31.3058	2.20421e-08	3.75188e-06	-0.396263	0.290782	-1.15949	4.29222	5.02923	-1.15949	-0.555317	-1.06248	-0.979983	1.51185	3.27349	0.41953	0.964493	3.76083	-1.80614	-1.26733	1.81549	-2.51152	0.209332	0.818818	2.40763	0.0874351	0.267023	-0.303604	-0.411865	2.84802	1.83868	0.102414	0.0545997	-0.945213	1.93966	1.45495	-0.535093	-0.535093	SMIM5
ENSG00000179930	ZNF648	-3.85898	1.24669	21.2465	4.03855e-06	0.000347752	1.42398	-1.66049	-2.17968	3.22582	3.31843	-2.17968	-1.50666	-0.109517	-2.08714	0.797393	1.65364	0.723246	0.74666	2.15421	-1.03075	-0.597444	-2.2078	-2.2078	0.872297	-0.59978	0.952287	-0.59978	-0.59978	-0.59978	-0.985147	1.58715	1.14052	-0.985147	-0.985147	-0.346758	-0.0957558	-0.0957558	-0.0957558	-0.0957558	ZNF648
ENSG00000259146	RP1-261D10.2	-3.82756	0.261931	20.9942	4.60687e-06	0.000388603	-0.445649	-0.439633	-1.99994	2.18576	2.10969	-1.99994	-1.13814	-0.219931	-0.0309546	-0.898529	0.0959703	0.858307	-0.0302194	2.60084	-1.45668	-1.45668	-1.45668	-1.45668	0.0306687	1.07297	0.456551	-1.09552	-1.09552	-1.09552	-0.0231726	-0.55652	-0.55652	-0.55652	-0.55652	0.522896	1.05453	-0.286411	-0.959514	-0.959514	RP1-261D10.2
ENSG00000253730	RP11-893F2.13	-3.82379	1.36477	10.1043	0.00147925	0.0406721	-0.738594	-0.738594	-0.738594	-0.738594	-0.738594	-0.738594	-0.738594	-0.738594	-0.738594	-0.738594	0.891379	-1.07222	-1.07222	-1.07222	-0.366837	-1.07222	-1.07222	-1.07222	5.32531	-2.19159	-2.19159	-1.60377	-2.19159	-1.57834	-0.79383	0.247659	0.0961426	-1.32718	-1.32718	-1.32718	-0.738594	-0.738594	-0.738594	-0.738594	RP11-893F2.13
ENSG00000168329	CX3CR1	-3.81609	-1.53727	10.9658	0.000928097	0.0291292	-1.0129	-1.0129	-1.0129	1.03216	-1.0129	-1.0129	-1.0129	-1.0129	-1.0129	-1.0129	-1.24259	-1.24259	-1.24259	1.05393	-0.0655393	-1.24259	-1.24259	-1.24259	-0.249813	-0.920112	-0.920112	-0.920112	-0.920112	-0.920112	-0.934959	-0.475894	0.348511	-0.851419	-1.46831	-1.46831	-0.0910804	-0.293988	-1.42426	-1.42426	CX3CR1
ENSG00000248362	CTC-327F10.5	-3.79755	-2.18372	11.6211	0.000652071	0.0219331	-1.22129	-1.22129	-1.22129	-0.148421	-1.22129	-1.22129	-1.22129	-1.22129	-1.22129	-1.22129	-1.114	-1.114	-1.114	-1.114	-1.114	-1.114	-1.114	-1.114	-1.114	-1.114	-1.114	-1.114	-1.114	-1.114	-0.583	-1.50487	-0.0815479	-1.50487	-1.50487	-1.50487	-1.114	-1.114	-1.114	-1.114	CTC-327F10.5
ENSG00000150276	PPIAP26	-3.77198	-1.88648	17.8211	2.42675e-05	0.00156907	-1.26754	-1.26754	-1.26754	0.642818	-1.26754	-1.26754	-1.26754	-1.26754	-1.26754	-1.26754	0.921173	-1.36189	-1.36189	-1.36189	-1.36189	-1.36189	-1.36189	-1.36189	-1.07651	-1.07651	-1.07651	-1.07651	-1.07651	-1.07651	-1.28572	-1.28572	-1.28572	-0.668832	-1.28572	-0.647331	-1.07651	-1.07651	-1.07651	-1.07651	PPIAP26
ENSG00000166407	LMO1	-3.77029	-1.50654	18.4497	1.74445e-05	0.00119036	-1.04493	-1.04493	-1.04493	-0.104063	0.676257	-1.04493	-1.04493	-1.04493	-1.04493	-1.04493	-1.56579	0.302372	-0.139328	0.730731	-0.860408	-1.56579	-1.56579	-1.56579	-1.25967	0.198585	-0.542352	-1.25967	-0.549557	-1.25967	-1.04694	-0.0545268	-1.04694	-0.430051	-1.04694	-1.04694	-0.335449	-0.477745	-1.15085	-1.15085	LMO1
ENSG00000229886	RP5-1132H15.3	-3.7576	-1.90848	26.1905	3.09346e-07	3.86377e-05	-1.37365	-1.37365	-1.37365	0.571584	-0.504217	-1.37365	-1.37365	-1.37365	-1.37365	-1.37365	-1.23807	-1.23807	-1.23807	-1.23807	-1.23807	-1.23807	-1.23807	-0.0710061	-1.09218	-1.09218	-1.09218	-1.09218	-1.09218	-1.09218	-1.27209	-1.27209	-1.27209	-1.27209	-1.27209	-0.19267	-1.09218	-1.09218	-1.09218	-1.09218	RP5-1132H15.3
ENSG00000165863	C10orf82	-3.71369	1.08123	15.6563	7.59603e-05	0.00401132	-0.320417	-0.320417	-0.320417	1.51757	1.03686	-0.320417	-0.320417	-0.320417	-0.320417	-0.320417	0.92266	1.89152	0.746155	0.287586	-2.49252	-0.882165	2.01216	-2.49252	-0.759939	-0.767955	4.62939	-1.43024	-0.246363	-1.43024	2.08867	-1.62025	0.505417	0.6231	-0.620435	-0.981858	0.610658	-0.204741	-0.204741	-0.204741	C10orf82
ENSG00000232541	COL11A2	-3.7108	3.62624	65.9238	4.68698e-16	3.43049e-13	1.26303	1.66655	0.63942	4.33429	5.02401	0.737671	0.657813	2.553	1.80849	1.84415	5.24747	3.36546	4.11884	5.36116	-0.20085	-1.70664	0.892518	-0.655226	4.13408	3.15391	4.51876	-0.419751	-0.297461	1.22751	3.45023	4.58595	2.15231	1.43123	1.14102	-0.44369	3.37397	1.41829	2.98742	0.431687	COL11A2
ENSG00000261010	RARRES2P6	-3.69852	-2.10389	13.5461	0.000232773	0.00966919	-1.3007	-1.3007	-1.3007	-1.3007	0.420485	-1.3007	-1.3007	-1.3007	-1.3007	-1.3007	-1.12858	-1.12858	-1.12858	-1.12858	-1.12858	-1.12858	-1.12858	-1.12858	-1.12858	-1.12858	-1.12858	-1.12858	-1.12858	-1.12858	-1.38173	-1.38173	-0.501231	-1.38173	-1.38173	-0.743339	-1.12858	-1.12858	-1.12858	-1.12858	RARRES2P6
ENSG00000112280	COL9A1	-3.6965	10.2011	62.634	2.48922e-15	1.46928e-12	6.67532	6.54336	6.60845	10.7715	10.8384	6.3844	5.97813	5.5359	7.22235	6.5638	10.9286	9.94889	9.49487	11.1328	4.44444	4.01439	5.53105	3.0022	9.55299	10.3117	9.86612	3.22932	8.15237	2.76043	7.32688	7.74676	8.88291	7.17496	7.66182	5.07962	9.41973	7.39794	7.12178	5.30918	COL9A1
ENSG00000154143	PANX3	-3.68391	5.37926	27.0663	1.96591e-07	2.60574e-05	-0.213195	-0.213195	0.659465	4.83542	7.28737	2.6835	1.51073	2.1961	-0.213195	-0.213195	4.33451	2.85046	0.909432	3.6242	0.216203	0.942094	0.0142489	1.76469	2.55294	1.42676	2.14408	2.01458	1.42676	1.42676	1.99892	1.29694	2.68444	2.17944	1.88924	0.942912	5.42467	2.96027	-0.0765378	-0.980473	PANX3
ENSG00000269332	GOLGA2P9	-3.67022	-2.24077	10.2606	0.00135904	0.03817	-1.24197	-1.24197	-1.24197	-0.107369	-1.24197	-1.24197	-1.24197	-1.24197	-1.24197	-1.24197	-1.12851	-1.12851	-1.12851	-1.12851	-1.12851	-1.12851	-1.12851	-1.12851	-1.12851	-1.12851	-1.12851	-1.12851	-1.12851	-1.12851	-1.44066	-0.448251	-0.560165	-1.44066	-1.44066	-1.44066	-1.12851	-1.12851	-1.12851	-1.12851	GOLGA2P9
ENSG00000154227	CERS3	-3.66576	1.49939	10.6171	0.00112049	0.0332298	-0.184594	-0.809707	-0.809707	0.952073	4.87779	-0.809707	-0.809707	-0.809707	1.54288	-0.809707	3.00558	2.35742	1.39803	2.10518	-2.61907	-0.716913	-1.04724	-2.61907	0.011812	0.011812	0.011812	1.33888	0.011812	0.011812	1.13201	-1.32027	1.05964	0.750589	-0.320462	0.096441	2.93472	0.659111	-1.33093	-1.33093	CERS3
ENSG00000157766	ACAN	-3.66352	11.6368	142.241	8.61519e-33	6.30563e-29	9.271	9.57423	8.05682	12.9167	12.9078	8.20134	7.60572	8.46227	9.51538	8.39582	12.2574	11.8405	11.3415	12.1197	7.72278	7.01198	7.20972	6.42218	11.1258	10.7836	11.524	6.62063	8.40799	8.48227	10.7332	11.3885	11.3104	8.55713	9.24201	5.713	11.7924	9.96633	8.86314	7.34099	ACAN
ENSG00000223486	AC092198.1	-3.61343	-1.8791	24.2606	8.41414e-07	8.95128e-05	-1.34741	-1.34741	-1.34741	0.820844	-0.996175	-1.34741	-1.34741	-1.34741	-1.34741	-1.34741	-1.09546	-1.09546	-1.09546	-1.09546	-1.09546	-1.09546	-1.09546	-1.09546	-1.09546	-1.09546	-1.09546	-1.09546	-1.09546	-1.09546	-1.43439	-1.43439	-1.43439	-0.817504	-1.43439	-0.0176758	-1.09546	-1.09546	-1.09546	-1.09546	AC092198.1
ENSG00000279637	RP11-196B3.1	-3.58879	-2.07469	10.6986	0.00107219	0.0320833	-1.21529	-1.21529	-1.21529	0.193647	-1.21529	-1.21529	-1.21529	-1.21529	-1.21529	-1.21529	-1.36146	-1.36146	-1.36146	0.935053	-1.36146	-1.36146	-1.36146	-1.36146	-1.0744	-1.0744	-1.0744	-1.0744	-1.0744	-1.0744	-1.34262	-0.350203	-1.34262	-0.725728	-1.34262	-1.34262	-1.0744	-1.0744	-1.0744	-1.0744	RP11-196B3.1
ENSG00000104267	CA2	-3.57382	6.45561	57.7783	2.93382e-14	1.5122e-11	2.23246	2.17728	2.28255	8.07252	7.62065	2.29954	2.16215	4.69992	2.28667	0.01197	6.69699	5.10933	5.04425	6.42431	2.0395	-0.242698	1.98533	0.0195493	5.01641	3.10016	4.34606	3.74637	0.931673	3.16676	3.3088	1.85568	6.50983	2.81741	3.08788	2.72782	4.96862	3.58663	3.36931	1.61373	CA2
ENSG00000280374	RP11-337N6.3	-3.55854	-1.01639	12.6155	0.000382569	0.0142137	-0.690304	-0.690304	-0.690304	0.815259	-0.690304	-0.690304	-0.690304	-0.690304	-0.690304	-0.690304	-0.0129342	1.36547	-0.139124	0.730935	-1.56558	-1.56558	-1.56558	-1.56558	-0.682977	0.691816	-1.09184	-0.804873	0.458551	-1.80916	-0.332512	-0.865859	0.557461	-0.865859	-0.865859	-0.865859	-1.13726	-0.00699261	0.122525	-1.13726	RP11-337N6.3
ENSG00000139209	SLC38A4	-3.54689	3.42755	24.7459	6.54072e-07	7.20977e-05	-1.05369	0.704322	0.55305	4.58539	3.49027	1.11198	0.852869	3.0335	-1.05369	-1.05369	4.1974	3.53762	2.6243	2.70501	-1.23623	0.800683	-1.18666	-2.50586	2.24395	1.15536	1.2104	0.493078	0.493078	1.10633	-0.0630528	5.77293	1.55627	0.105252	-0.543058	-0.126154	1.42165	1.4644	1.87383	-0.291762	SLC38A4
ENSG00000125798	FOXA2	-3.54071	1.79326	26.3639	2.82783e-07	3.56761e-05	-1.63824	-1.63824	-0.19146	3.85529	2.60338	0.298672	-0.240649	2.56788	-0.505687	0.805198	2.70594	1.77998	2.1139	2.65032	-2.60407	-0.459328	1.15023	-2.60407	1.37075	1.86692	0.61599	-0.101328	-0.101328	-0.101328	1.56436	1.95212	2.26717	0.174605	-1.20429	-1.20429	2.45026	0.956662	-0.520236	-0.520236	FOXA2
ENSG00000253168	RP11-326L2.1	-3.5231	-0.596171	10.1157	0.00147015	0.0404828	-0.757557	-0.757557	-0.757557	-0.757557	-0.757557	-0.757557	-0.757557	-0.757557	-0.757557	-0.757557	0.60101	-0.951638	-0.951638	-0.951638	-0.951638	-0.951638	-0.951638	-0.951638	-0.952165	2.96789	-2.07835	-2.07835	-1.36824	-1.03613	0.328875	-1.15094	-0.270445	-1.15094	-1.15094	-1.15094	-0.314283	-0.45658	-1.12968	-1.12968	RP11-326L2.1
ENSG00000165935	SMCO2	-3.52114	-1.12525	11.0605	0.000881862	0.0280144	-0.790331	-0.790331	-0.790331	0.849022	-0.790331	-0.790331	-0.790331	-0.790331	-0.790331	-0.790331	-0.25599	1.93039	-1.23182	-1.23182	-0.526445	-1.23182	-1.23182	-1.23182	-0.98781	1.18068	-0.98781	-0.98781	-0.98781	-0.98781	-0.0322312	-1.51205	0.304769	-0.133154	-1.51205	-0.873659	-1.54616	0.645086	-0.782914	-0.821596	SMCO2
ENSG00000259974	LINC00261	-3.52047	1.00629	13.0841	0.000297814	0.0117221	-1.33165	-1.33165	-1.33165	3.61309	0.775292	0.420391	-1.33165	-0.569932	-1.33165	-0.552577	2.46628	-0.843381	1.13195	2.02012	-2.45299	0.0453248	-1.58653	-3.15837	-0.297199	-0.297199	-0.297199	-0.297199	-0.297199	-0.297199	-0.779904	-0.779904	1.03691	-0.779904	-0.779904	0.299511	0.31435	-0.501049	-0.501049	-0.501049	LINC00261
ENSG00000207971	MIR125B1	-3.51979	-1.98313	10.8712	0.000976707	0.0301888	-1.14397	-1.14397	-1.14397	-1.14397	0.105929	-1.14397	-1.14397	-1.14397	-1.14397	-1.14397	-1.30849	-1.30849	-1.30849	0.255332	-1.30849	-0.556228	-1.30849	-1.30849	-1.01898	-1.01898	-1.01898	-1.01898	-1.01898	-1.01898	-0.0979471	-0.585352	-0.697267	-1.57776	-1.57776	-1.57776	-1.01898	-1.01898	-1.01898	-1.01898	MIR125B1
ENSG00000103056	SMPD3	-3.51672	6.05561	15.9339	6.55948e-05	0.00354057	-1.5206	0.552827	-1.28856	9.69322	7.85519	1.03584	1.21479	0.509591	1.44278	0.0455203	5.1651	4.05411	0.56816	3.47702	-0.0675299	-0.431713	2.48242	0.384912	2.02578	2.0089	2.30217	0.42824	3.74639	1.21287	1.67186	2.54976	-0.0225374	2.04833	2.7845	2.69246	2.83513	2.16559	1.43533	1.38019	SMPD3
ENSG00000157335	CLEC18C	-3.50228	1.20156	24.6825	6.7595e-07	7.40631e-05	-0.305959	-0.305959	-0.132382	0.0455599	1.37445	-0.214039	-0.305959	-0.305959	-0.305959	-0.305959	-0.38742	4.83347	-0.924556	0.429097	-0.819089	-0.206272	-2.35101	-1.18395	0.768859	1.04944	0.689502	0.220617	-1.59286	-1.59286	0.714589	0.809608	-0.765228	-0.765228	-0.765228	0.314187	0.96094	0.0771627	-0.289863	-1.05311	CLEC18C
ENSG00000227801	COL11A2	-3.50004	2.78489	54.0115	1.99317e-13	9.23319e-11	0.563093	0.625804	-0.445426	4.08872	4.33101	-0.110626	-0.239277	0.113956	0.740363	-0.206373	2.92584	3.01955	2.33778	3.57666	-2.90551	-1.70873	0.851386	-0.527979	1.87161	0.39953	1.59377	0.39953	0.39953	1.01278	1.68967	0.987685	2.37519	-0.00472676	-0.00472676	0.633662	1.47514	0.915865	1.58026	-0.186772	COL11A2
ENSG00000249173	LINC01093	-3.49454	-2.08275	10.8817	0.000971198	0.0301211	-1.21415	-1.21415	-1.21415	0.0912302	-1.21415	-1.21415	-1.21415	-1.21415	-1.21415	-1.21415	-1.08361	-1.08361	-1.08361	-1.08361	-1.08361	-1.08361	-1.08361	-1.08361	-1.19399	-0.531707	-1.19399	-1.19399	-1.19399	-1.19399	-1.49281	-1.49281	0.324006	-1.49281	-1.49281	-0.854422	-1.08361	-1.08361	-1.08361	-1.08361	LINC01093
ENSG00000174564	IL20RB	-3.47818	2.0491	27.8272	1.32651e-07	1.87432e-05	-0.167627	1.38254	-0.712572	3.00477	4.72389	0.0112452	-0.871947	-0.601674	1.11522	-1.90067	3.16876	2.50055	2.83751	2.80362	-1.50453	-0.599551	-2.20991	-2.20991	1.7317	2.58042	1.0514	-0.199322	-0.787145	-0.787145	-0.156504	0.30256	0.733468	0.689043	1.63178	0.389564	1.53345	0.192509	1.1479	-0.480594	IL20RB
ENSG00000053702	NRIP2	-3.47659	1.3674	13.4402	0.000246291	0.0100819	-0.0642527	-0.0642527	-0.0642527	3.52505	2.98167	-0.0642527	-0.0642527	0.508013	-0.0642527	-0.0642527	3.08596	0.477145	1.20916	3.62252	-0.213961	-0.146824	-1.39101	-1.39101	-0.0615466	1.39671	1.49052	0.526276	0.648566	-0.0615466	2.41404	-2.51768	-0.137766	2.35411	-0.196051	2.02232	0.441071	0.633189	0.340336	1.21139	NRIP2
ENSG00000161905	ALOX15	-3.47549	-2.04838	15.4673	8.39462e-05	0.00431973	-1.25542	-1.25542	-1.25542	-1.25542	0.383023	-1.25542	-1.25542	-1.25542	-1.25542	-1.25542	-1.09158	-1.09158	-1.09158	-1.09158	-1.09158	-1.09158	-1.09158	-1.09158	-1.09158	-1.09158	-1.09158	-1.09158	-1.09158	-1.09158	-1.53801	-1.53801	-0.114691	-0.921123	-1.53801	-0.899622	-1.09158	-1.09158	-1.09158	-1.09158	ALOX15
ENSG00000230930	COL11A2	-3.47099	4.64699	68.4572	1.29659e-16	1.03152e-13	2.75892	2.00087	1.52542	5.56929	5.91854	1.2436	0.997327	2.71936	3.12822	1.55723	5.67235	4.12739	4.85604	6.13313	0.340999	-0.165259	-0.37397	1.34434	4.25665	3.89267	5.33028	1.19582	-0.810608	2.58645	3.1118	4.89303	3.75865	2.73037	0.659511	1.2979	3.64233	2.05159	3.10089	2.1727	COL11A2
ENSG00000246548	RP11-7F17.5	-3.45974	-0.59223	16.7841	4.18834e-05	0.00244851	-0.761012	-0.761012	-0.761012	1.28405	-0.761012	-0.761012	-0.761012	-0.761012	-0.761012	-0.761012	1.26531	1.15529	0.629158	-1.50036	-1.50036	-1.50036	-1.50036	-1.50036	-1.11195	-0.449668	-1.11195	-0.524129	-0.401839	0.260499	1.88027	-2.13834	-0.715016	-1.09071	-0.553624	-0.72162	-0.556506	-0.556506	-0.556506	-0.556506	RP11-7F17.5
ENSG00000249965	CDC42P4	-3.43127	-2.2819	10.1472	0.00144522	0.0400675	-1.15857	-1.15857	-1.15857	-0.524619	-1.15857	-1.15857	-1.15857	-1.15857	-1.15857	-1.15857	-1.27348	-1.27348	0.152977	-1.27348	-1.27348	-1.27348	-1.27348	-1.27348	-1.09517	-1.09517	-1.09517	-1.09517	-1.09517	-1.09517	-1.24192	-1.24192	-0.361425	-1.24192	-1.24192	-1.24192	-0.483625	-1.29902	-1.29902	-1.29902	CDC42P4
ENSG00000272343	RP11-140I16.3	-3.40373	0.904751	11.2324	0.000803828	0.025918	-0.65012	-0.65012	-0.65012	-0.523189	-0.65012	-0.65012	-0.65012	-0.65012	-0.65012	-0.65012	0.295151	1.39816	-1.2575	-1.2575	-1.2575	-0.505239	-1.2575	-1.2575	-0.189224	-0.19724	-0.859524	-0.859524	-0.859524	-0.859524	-2.10067	4.99275	-2.10067	-1.05304	-2.10067	-1.46228	-0.384964	-0.52726	-0.437119	-1.20036	RP11-140I16.3
ENSG00000257060	RP11-266O8.1	-3.3917	-1.51795	17.005	3.7282e-05	0.00223301	-1.04628	-1.04628	-1.04628	0.411784	-0.329787	-1.04628	-1.04628	-1.04628	-1.04628	-1.04628	0.368739	0.273303	-1.59486	0.701661	-1.59486	-1.59486	-1.59486	-1.59486	-1.02613	-1.02613	-1.02613	-1.02613	0.157741	-1.02613	-1.57208	0.416523	-0.14876	-0.524453	-1.57208	-1.57208	-0.828822	-0.828822	-0.828822	-0.828822	RP11-266O8.1
ENSG00000275266	H19_1	-3.39099	-1.07343	10.8488	0.000988576	0.030467	-1.26735	-1.26735	-1.26735	0.809505	0.532081	-1.00749	-1.26735	-1.26735	-1.08784	0.136934	1.44096	-1.32472	-1.32472	0.239101	-0.619338	-1.32472	-1.32472	-1.32472	-0.173675	-0.637576	0.538685	-1.29986	-1.29986	-1.29986	-0.164354	-1.08622	0.337098	-1.08622	-1.08622	-1.08622	-0.27462	-1.09002	-0.326775	-1.09002	H19_1
ENSG00000168065	SLC22A11	-3.38995	1.47145	22.2254	2.42449e-06	0.000226922	-0.723149	0.796956	0.833626	3.18658	2.85518	-1.42896	-2.75843	-1.88296	-0.54317	-0.0870905	1.84184	-1.28483	2.39493	2.38625	-1.28483	-1.28483	-1.28483	-1.28483	1.03407	-0.438011	0.279307	0.149812	-0.438011	-0.438011	-0.897263	1.36371	1.9271	-0.382984	-0.430799	-1.43061	-0.156282	-0.156282	-0.156282	0.56828	SLC22A11
ENSG00000272848	RP1-137D17.2	-3.37175	-1.85223	18.7195	1.51426e-05	0.00106569	-1.2118	-1.2118	-1.2118	-0.138932	-0.0779252	-1.2118	-1.2118	-1.2118	-1.2118	-1.2118	-0.231306	-1.20714	-1.20714	-1.20714	-1.20714	-0.45488	-1.20714	-1.20714	-1.10151	-0.439224	-1.10151	-1.10151	-1.10151	-1.10151	-0.634728	-1.5566	-0.133276	-0.508969	-1.5566	-1.5566	-0.991127	-0.991127	-0.991127	-0.991127	RP1-137D17.2
ENSG00000166634	SERPINB12	-3.35159	-2.0913	14.414	0.000146711	0.00675351	-1.28051	-1.28051	-1.28051	0.358841	-1.28051	-1.28051	-1.28051	-1.28051	-1.28051	-1.28051	-1.11658	-1.11658	-1.11658	-1.11658	-1.11658	-1.11658	-1.11658	-1.11658	-1.11658	-1.11658	-1.11658	-1.11658	-1.11658	-1.11658	-1.43793	-1.43793	-0.557432	-0.390303	-1.43793	-1.43793	-1.11658	-1.11658	-1.11658	-1.11658	SERPINB12
ENSG00000232000	CLCN3P1	-3.34681	-1.58297	9.64142	0.00190238	0.0480466	-1.02951	-1.02951	-1.02951	0.105097	-0.484117	-1.02951	-1.02951	-1.02951	-1.02951	-1.02951	-1.34636	0.968627	-1.34636	0.21746	-1.34636	-1.34636	-1.34636	-1.34636	0.144664	-1.32741	-1.32741	-1.32741	-0.617301	-0.714165	-1.50339	-1.50339	1.09261	-0.886498	-1.50339	-0.864997	-0.861507	-0.861507	-0.861507	-0.861507	CLCN3P1
ENSG00000172322	CLEC12A	-3.34042	2.16828	9.92095	0.00163408	0.0433654	-0.565147	1.68398	-0.565147	1.11618	0.939552	-0.565147	-0.0332732	-0.565147	1.04541	-0.565147	1.14761	5.91344	0.0296096	-1.39685	-0.691471	-1.39685	-0.667747	-1.39685	-0.155674	0.506609	0.561644	-0.155674	0.554438	-0.155674	0.600254	3.84812	-0.552547	-1.46152	-0.529405	-0.749238	0.719116	0.516209	0.149183	-0.614061	CLEC12A
ENSG00000234022	AC008278.2	-3.33368	-2.02835	20.9935	4.60853e-06	0.000388603	-1.29773	-1.29773	-1.29773	0.540248	-1.17092	-1.29773	-1.29773	-1.29773	-1.29773	-1.29773	-1.10125	-1.10125	-1.10125	-1.10125	-1.10125	-1.10125	-1.10125	-1.10125	-1.10125	-1.10125	-1.10125	-1.10125	-1.10125	-1.10125	-1.27586	-1.27586	-1.27586	-0.228232	-1.27586	-1.27586	-1.29207	-1.29207	-0.528822	-1.29207	AC008278.2
ENSG00000249020	SNORA58	-3.32906	-1.79824	12.5556	0.000395024	0.0145436	-0.910403	-0.910403	-0.910403	-0.910403	-0.115416	-0.910403	-0.910403	-0.910403	-0.910403	-0.910403	-0.172529	-1.14836	-1.14836	0.415457	-1.14836	-1.14836	-1.14836	-1.14836	-1.07395	0.384307	-1.07395	-1.07395	-1.07395	-1.07395	-1.437	0.137841	-0.0136754	-1.437	-1.437	-0.798606	-0.683063	-0.368192	-1.49846	-0.773901	SNORA58
ENSG00000223699	COL11A2	-3.31632	3.42149	58.5391	1.99287e-14	1.04187e-11	1.40933	1.23893	0.224584	4.48625	4.91465	0.059208	1.49768	0.317716	1.18472	1.30923	4.34288	2.85765	2.88391	4.19128	-0.0547386	-1.73918	1.51979	-0.687764	2.6347	1.67579	3.58212	0.658572	-0.6685	2.10269	1.93722	3.8493	3.41377	0.672952	0.0560645	0.0560645	4.17448	0.370298	2.41494	-0.302804	COL11A2
ENSG00000117983	MUC5B	-3.30994	2.92157	13.3355	0.000260423	0.0105718	-0.154088	-2.18937	-2.09997	5.71656	5.17865	-0.227878	-1.38779	-1.42765	1.5392	0.195941	3.04654	1.17001	2.92786	2.98711	-1.01433	-2.19138	-0.619551	-2.19138	1.03435	-0.0918299	-0.0918299	1.23524	1.09205	-0.0918299	-1.22192	-1.22192	2.13579	1.66614	0.36279	1.36528	0.441736	1.10324	0.886125	-0.373662	MUC5B
ENSG00000233642	GPR158-AS1	-3.30869	-1.99946	15.9044	6.66252e-05	0.00358561	-1.2024	-1.2024	-1.2024	-0.194026	-0.485913	-1.2024	-1.2024	-1.2024	-1.2024	-1.2024	-1.35747	0.51069	-1.35747	-1.35747	-1.35747	-0.60521	-1.35747	-1.35747	-1.02992	-1.02992	-1.02992	-1.02992	-1.02992	-1.02992	-1.44847	-0.456054	-0.567968	-1.44847	-1.44847	-0.810077	-1.02992	-1.02992	-1.02992	-1.02992	GPR158-AS1
ENSG00000227210	AC079145.4	-3.30617	1.62561	14.0635	0.000176739	0.00781151	1.76051	-0.596675	-0.697238	2.42797	1.76278	-0.697238	0.383089	-0.423837	-0.697238	-0.597467	2.41696	0.098247	1.98982	1.75039	-0.826449	-2.01896	1.95286	-3.26314	3.42139	2.28911	0.167454	-1.67109	-0.960979	-1.67109	0.706922	0.173575	0.173575	0.173575	0.173575	0.173575	1.40378	0.866627	-0.61027	-0.61027	AC079145.4
ENSG00000274286	ADRA2B	-3.30244	-1.39951	21.0227	4.53873e-06	0.000385381	-1.53863	-1.53863	-1.53863	0.629615	0.968784	-1.53863	-1.53863	-1.53863	-0.694666	-1.53863	-0.986671	-0.986671	-0.986671	-0.986671	-0.986671	-0.986671	-0.986671	-0.986671	-0.986671	-0.986671	-0.986671	-0.986671	-0.986671	-0.986671	-1.56952	-1.56952	-0.689024	-0.952634	0.430197	-1.56952	-0.986671	-0.986671	-0.986671	-0.986671	ADRA2B
ENSG00000054938	CHRDL2	-3.3008	2.90512	16.7296	4.31044e-05	0.00250787	0.648672	1.60652	-0.738025	6.90594	5.61403	-0.827423	-0.724024	0.86216	2.78873	-0.827423	3.16827	3.05235	-0.109858	3.32066	-0.109858	-0.109858	3.14547	-0.109858	1.19777	4.51835	3.4877	-0.553103	-0.553103	1.08789	2.14699	0.883433	3.75074	0.625678	0.0888294	1.68983	1.41678	0.953158	2.25372	1.50001	CHRDL2
ENSG00000233487	AC011322.1	-3.29306	-1.80368	15.2287	9.52447e-05	0.00477943	-1.1471	-1.1471	-1.1471	0.492252	-1.1471	-1.1471	-1.1471	-1.1471	-1.1471	-1.1471	-1.42393	0.891053	-1.42393	-1.42393	-1.42393	-1.42393	-0.212787	-1.42393	-0.155059	-0.618959	-1.28124	-1.28124	-1.28124	-1.28124	-1.23273	-1.23273	-0.352232	-0.615842	-1.23273	-1.23273	-0.983165	-0.983165	-0.983165	-0.983165	AC011322.1
ENSG00000249947	XBP1P1	-3.28035	-1.86563	10.3603	0.00128757	0.0367264	-0.946458	-0.946458	-0.946458	-0.946458	-0.946458	-0.946458	-0.946458	-0.946458	-0.946458	-0.946458	-1.41183	-1.41183	0.0146279	0.884686	-1.41183	-1.41183	-1.41183	-1.41183	-0.946458	-0.946458	-0.946458	-0.946458	-0.946458	-0.946458	-1.28362	0.492805	0.562949	-1.81696	-1.81696	-1.81696	-0.946458	-0.946458	-0.946458	-0.946458	XBP1P1
ENSG00000257886	RP11-61E11.1	-3.2727	-0.917723	16.2423	5.57349e-05	0.00310452	-0.631043	-0.631043	-0.631043	0.441827	0.0854469	-0.631043	-0.631043	-0.631043	-0.631043	-0.631043	1.21859	-1.32586	0.803658	0.237954	-1.32586	-0.573605	-1.32586	-1.32586	-0.878119	1.09013	-0.878119	-0.290296	-0.878119	-0.878119	0.70343	-0.350643	-1.34306	-0.726168	-1.34306	0.346852	0.769491	0.477698	-1.89009	-1.16553	RP11-61E11.1
ENSG00000181392	SYNE4	-3.27008	0.468301	10.8847	0.000969603	0.0301211	-0.577482	-0.577482	-0.577482	-0.577482	0.927216	-0.577482	-0.577482	-0.577482	-0.577482	-0.577482	-1.10592	4.40685	-0.655293	-0.517934	-0.027647	-2.08175	-1.35265	-2.08175	1.02935	-0.955061	-0.955061	-0.955061	0.228815	-0.955061	-0.0498964	-1.74429	-0.320974	-0.696667	0.577334	-0.327578	-0.70958	0.42069	-0.70958	-0.70958	SYNE4
ENSG00000274678	RP11-2C24.7	-3.26082	-1.95934	14.5944	0.000133307	0.0062465	-1.16476	-1.16476	-1.16476	0.2933	-1.16476	-1.16476	-1.16476	-1.16476	-1.16476	-1.16476	-1.01895	-1.01895	-1.01895	-1.01895	-1.01895	-1.01895	-1.01895	-1.01895	0.0894244	-1.38265	-1.38265	-1.38265	-0.67254	-1.38265	-0.357129	-1.279	-1.279	-1.279	-1.279	-0.640608	-0.407405	-1.2228	-1.2228	-1.2228	RP11-2C24.7
ENSG00000233217	MROH3P	-3.21672	-1.82012	14.0494	0.000178068	0.00785128	-1.13065	-1.13065	-1.13065	0.508704	-1.13065	-1.13065	-1.13065	-1.13065	-1.13065	-1.13065	-1.4873	0.380861	-1.4873	0.80922	-1.4873	-1.4873	-1.4873	-1.4873	-1.19545	-0.533162	-1.19545	-1.19545	-0.485333	-1.19545	-1.28807	-1.28807	-0.407569	-0.24044	-1.28807	-1.28807	-0.966712	-0.966712	-0.966712	-0.966712	MROH3P
ENSG00000169877	AHSP	-3.21652	-2.08433	13.8995	0.000192846	0.00833221	-1.2156	-1.2156	-1.2156	-1.2156	0.0889858	-1.2156	-1.2156	-1.2156	-1.2156	-1.2156	-1.08514	-1.08514	-1.08514	-1.08514	-1.08514	-1.08514	-1.08514	-1.08514	-1.08514	-1.08514	-1.08514	-1.08514	-1.08514	-1.08514	-1.59715	-1.59715	0.219662	-0.980267	-1.59715	-0.958766	-1.08514	-1.08514	-1.08514	-1.08514	AHSP
ENSG00000157322	CLEC18A	-3.21463	1.5944	18.4366	1.75652e-05	0.00119416	1.05688	0.408337	0.855058	2.58719	2.50206	-0.922807	-0.922807	-0.922807	-0.922807	1.6126	1.34958	3.21952	1.54747	3.24994	-1.92855	-1.17629	-0.0684088	-1.92855	2.05331	3.15913	2.01764	-1.91182	0.379926	-2.49965	0.175149	0.634214	1.76747	0.258689	-0.358198	0.721217	1.35444	0.771298	-0.358971	0.36559	CLEC18A
ENSG00000200483	RNU6-1017P	-3.21222	-2.31207	9.59903	0.0019468	0.048932	-1.15894	-1.15894	-1.15894	-1.15894	-0.707368	-1.15894	-1.15894	-1.15894	-1.15894	-1.15894	-1.29209	-1.29209	0.134367	-1.29209	-1.29209	-1.29209	-1.29209	-1.29209	-1.22416	-0.561881	-1.22416	-1.22416	-1.22416	-1.22416	-1.27919	-0.286774	-1.27919	-1.27919	-1.27919	-1.27919	-1.11378	-1.11378	-1.11378	-1.11378	RNU6-1017P
ENSG00000167419	LPO	-3.1975	1.14134	22.6739	1.91953e-06	0.000183413	0.743739	-0.316075	-0.316075	3.30592	3.86837	-0.316075	0.764252	-0.316075	-0.316075	-0.316075	2.79697	-0.331518	-0.122496	3.37445	-0.843576	-0.304765	1.2415	-0.381894	1.71193	2.09505	1.60965	0.0371299	-0.785421	-0.596847	0.790478	0.0884928	2.19522	1.16694	0.0958931	-0.26553	2.00884	1.03786	-0.56668	0.234306	LPO
ENSG00000223611	SUPT20HL2	-3.19577	-1.88895	10.777	0.00102768	0.0312108	-1.12341	-1.12341	-1.12341	0.472715	-1.12341	-1.12341	-1.12341	-1.12341	-1.12341	-1.12341	-0.963793	-0.963793	-0.963793	-0.963793	-0.963793	-0.963793	-0.963793	-0.963793	-0.963793	-0.963793	-0.963793	-0.963793	-0.963793	-0.963793	-1.54837	0.440228	-0.667877	-1.54837	-1.54837	-0.909986	-0.653404	-1.4688	-1.4688	-0.264163	SUPT20HL2
ENSG00000146197	SCUBE3	-3.19425	6.36097	43.6743	3.87824e-11	1.20502e-08	3.30375	2.49975	3.3147	9.29588	8.53894	5.12916	4.10137	4.67893	3.37029	5.46781	6.46859	4.72169	4.22163	5.80429	6.26914	5.6652	2.86039	3.74953	8.59849	6.71659	7.6137	2.56288	1.4059	2.92279	7.07308	4.44126	6.33874	5.43586	2.96288	3.56852	7.53748	5.27287	3.9665	3.10338	SCUBE3
ENSG00000106927	AMBP	-3.17347	-1.87089	13.9698	0.000185772	0.00809348	-1.1399	-1.1399	-1.1399	0.269038	-1.1399	-1.1399	-1.1399	-1.1399	-1.1399	-1.1399	-0.999009	-0.999009	-0.999009	-0.999009	-0.999009	-0.999009	-0.999009	-0.999009	-0.999009	-0.999009	-0.999009	-0.999009	-0.999009	-0.999009	-1.39789	0.0573624	-0.50792	-0.283119	-1.93124	-1.93124	-0.999009	-0.999009	-0.999009	-0.999009	AMBP
ENSG00000181961	OR4A16	-3.17137	-1.82912	19.6232	9.43165e-06	0.000720586	-1.24581	-1.24581	-1.24581	0.766738	-1.24581	-1.24581	-1.14241	-1.24581	-1.24581	-1.24581	-1.03421	-1.03421	-1.03421	-1.03421	-1.03421	-1.03421	-1.03421	-1.03421	-1.03421	-1.03421	-1.03421	-1.03421	-1.03421	-1.03421	-1.71972	-1.71972	-0.2964	-1.71972	-0.719908	-0.0298127	-1.03421	-1.03421	-1.03421	-1.03421	OR4A16
ENSG00000160678	S100A1	-3.1615	5.99939	77.7089	1.194e-18	1.3241e-15	4.23095	4.07526	2.21156	6.94186	5.84118	2.42164	1.63281	2.65494	3.63999	2.40221	6.03635	5.66331	5.80827	7.35083	0.395179	1.67616	1.86843	0.0433923	5.10178	4.00658	4.40538	2.44599	2.83616	2.83556	3.76399	4.74679	5.12093	3.26009	2.81358	1.92606	5.28383	3.74084	2.26877	3.12752	S100A1
ENSG00000082293	COL19A1	-3.16059	0.0939845	13.1851	0.000282181	0.0112003	-0.218901	-0.218901	-0.218901	0.651136	-0.218901	-0.218901	-0.218901	-0.218901	-0.218901	-0.218901	2.38479	-0.0929781	0.639034	2.40088	-1.25576	-1.20888	-1.96114	-1.96114	0.528865	0.946481	1.39928	-1.222	-1.222	-1.222	-1.03696	-1.95883	1.51263	0.577739	-0.374117	0.488147	-0.707298	-0.0341951	0.921199	-0.707298	COL19A1
ENSG00000227811	FAM212B-AS1	-3.15716	1.22361	27.6805	1.43096e-07	1.99876e-05	0.903308	0.166998	0.0341093	1.39267	2.48744	-0.340509	-0.863976	-1.18258	0.18619	0.359671	1.54841	1.9764	1.97728	3.48859	-0.781109	-1.06885	-2.31303	-2.31303	1.09467	1.59084	-0.377408	-0.377408	0.332704	-0.377408	-0.00234747	-0.535695	2.41442	0.0811928	0.464117	-0.535695	2.07277	-0.224626	-0.897728	0.306911	FAM212B-AS1
ENSG00000231317	RP11-310H4.6	-3.14174	0.0897273	10.1633	0.00143267	0.0398669	1.42412	1.12443	-1.55688	-1.55688	0.854136	0.670893	-0.426729	-1.45987	-0.010316	0.161775	1.25495	0.357439	1.44375	2.36648	-1.51072	-1.51072	-1.51072	-1.51072	0.114453	1.14335	0.719828	-0.769802	-1.35762	-0.315401	1.02231	0.320328	0.208414	-0.672084	-0.672084	-0.672084	0.362315	0.506036	-0.207618	-0.970862	RP11-310H4.6
ENSG00000261207	LA16c-361A3.3	-3.13811	2.93557	12.9047	0.000327765	0.0125997	0.100673	0.100673	0.100673	0.100673	0.100673	0.100673	0.100673	0.100673	0.100673	0.100673	-1.12309	6.46788	0.562945	-1.11192	-0.859223	0.41659	-2.67574	-0.872065	1.15222	0.515835	0.118672	-0.598646	-0.598646	0.014602	1.7816	-0.784023	1.34164	-0.167135	-0.784023	-0.784023	-0.0963899	0.25735	0.0551574	0.186575	LA16c-361A3.3
ENSG00000049089	COL9A2	-3.13764	9.4362	78.6002	7.60405e-19	9.16992e-16	5.93768	6.19354	6.13147	10.2025	10.3461	5.80613	5.14135	5.66187	7.26747	6.39817	9.54352	8.81692	8.6887	9.98712	4.21188	4.49967	5.44871	4.07253	8.3077	8.23695	8.64566	5.75936	5.20814	5.29396	7.45607	6.69945	8.36661	7.41291	6.50751	5.00923	8.39424	6.15364	7.25873	5.82791	COL9A2
ENSG00000261621	RP11-580I1.2	-3.1336	-1.99974	18.694	1.53466e-05	0.00107591	-1.26712	-1.26712	-1.26712	0.454998	-1.26712	-1.26712	-1.26712	-1.26712	-1.26712	-1.26712	-1.0949	-1.0949	-1.0949	-1.0949	-1.0949	-1.0949	-1.0949	-1.0949	-1.0949	-1.0949	-1.0949	-1.0949	-1.0949	-1.0949	-1.51634	-1.51634	-0.635843	0.131781	-1.51634	-1.51634	-1.0949	-1.0949	-1.0949	-1.0949	RP11-580I1.2
ENSG00000185437	SH3BGR	-3.13246	3.74503	70.191	5.38311e-17	4.92501e-14	1.73417	1.35098	0.604808	4.14382	5.32586	0.894142	1.57227	1.22945	0.775589	1.40932	4.13399	4.43154	2.48904	4.35953	0.866056	-0.667454	0.240232	-0.620601	2.29292	3.7008	3.33616	0.695378	1.29143	0.107555	0.992768	2.03426	3.05542	1.83831	3.04407	0.459421	3.55673	1.68499	0.692423	1.68202	SH3BGR
ENSG00000235708	COL11A2	-3.12781	2.39865	48.956	2.61765e-12	1.00837e-09	0.14552	1.1294	1.44679	3.09734	3.51923	0.632624	0.873472	0.147699	0.435272	1.1432	3.36114	2.30583	2.90847	3.41157	1.48747	-1.98361	-1.25451	-0.179939	2.28625	1.78827	3.2892	-1.1009	-0.390788	1.67029	2.58404	4.00415	0.898907	0.0184096	0.0184096	0.0184096	1.99297	2.73901	0.778009	-0.481778	COL11A2
ENSG00000065621	GSTO2	-3.10825	4.50552	17.0263	3.68658e-05	0.00221171	3.58101	-0.305614	2.1472	3.08294	3.7808	2.24732	1.78837	2.28119	2.31904	1.59004	3.20568	8.26191	3.32778	3.79207	-1.79146	-1.03921	1.46387	0.789199	1.9352	0.600243	6.99332	1.33968	-0.657893	3.29683	0.360083	4.85621	3.14508	2.47349	1.4786	1.19392	3.00167	2.53804	1.63573	1.82948	GSTO2
ENSG00000254708	RP1-145M24.1	-3.09186	-1.06719	10.7771	0.00102765	0.0312108	-0.781748	-0.781748	-0.781748	0.52363	0.522835	-0.781748	-0.781748	-0.781748	-0.781748	-0.781748	-0.0246246	-1.57727	-1.57727	1.20284	-0.871895	0.0330878	-1.57727	0.226397	-0.763794	0.69446	-0.763794	-0.763794	-0.763794	-0.763794	-1.31677	-0.324359	1.46712	-1.31677	-0.316958	-1.31677	-0.295407	-0.498314	-0.86534	-0.423944	RP1-145M24.1
ENSG00000271714	CTD-2377O17.1	-3.0853	-2.02341	13.5208	0.000235931	0.00976545	-1.19172	-1.19172	-1.19172	-1.19172	0.165552	-1.19172	-1.19172	-1.19172	-1.19172	-1.19172	0.302572	-1.25008	-1.25008	-1.25008	-1.25008	-1.25008	-1.25008	-1.25008	-1.17435	-1.17435	-1.17435	-1.17435	-0.464234	-1.17435	-1.39603	-1.39603	0.0272908	-0.779142	-1.39603	-1.39603	-1.05599	-1.05599	-1.05599	-1.05599	CTD-2377O17.1
ENSG00000182600	C2orf82	-3.07841	7.31956	80.9135	2.35821e-19	2.9759e-16	4.92661	5.22576	4.15593	7.6476	7.07569	4.43484	3.51975	3.13523	4.87918	4.42744	7.49441	6.95099	7.04591	8.59652	1.92983	1.98072	4.10336	1.44068	5.99278	6.11336	6.67012	2.59152	3.90893	4.38011	5.54024	6.23747	5.41135	3.49658	3.93011	5.04107	7.06992	5.53265	4.37822	2.79042	C2orf82
ENSG00000184908	CLCNKB	-3.06363	-0.853879	9.71389	0.00182881	0.046656	-0.820479	-0.820479	-0.820479	0.43019	-0.469248	-0.820479	-0.820479	-0.820479	-0.820479	-0.820479	0.212501	-0.122711	-1.34015	-1.34015	-0.634769	-0.587889	-0.129002	-1.34015	-1.47124	2.78124	-1.47124	-1.47124	-1.47124	-0.857996	-1.27444	0.714163	-1.27444	-0.657552	-1.27444	-0.195024	0.171318	-0.488756	-1.16186	-1.16186	CLCNKB
ENSG00000130600	H19	-3.05864	3.70422	97.1026	6.58274e-23	1.41707e-19	2.07642	1.46831	3.41627	6.25039	5.37049	2.09744	1.7319	0.470571	1.78502	2.67878	4.83791	4.146	3.77087	2.72397	2.25413	1.74787	1.53916	0.856565	4.38513	3.76587	4.4849	1.17606	0.824734	1.77065	3.60674	3.25209	5.03219	1.71294	1.62899	1.1744	4.83099	2.98734	2.44347	0.676434	H19
ENSG00000007171	NOS2	-3.04198	0.925255	15.2359	9.48813e-05	0.00476973	-0.710845	0.490441	-0.710845	3.59377	2.4283	0.692253	-0.710845	-0.61384	-0.710845	-0.710845	0.417256	4.09859	-1.54634	1.59532	-0.840961	-0.30215	0.553976	-1.54634	-0.458147	1.27752	0.736095	-0.458147	-0.458147	1.18284	0.449337	1.34965	1.35553	-1.60448	-0.221649	0.493625	1.13124	0.858574	-0.368226	-0.406908	NOS2
ENSG00000266079	SNORA59B	-3.03731	-2.01922	18.7245	1.51029e-05	0.00106495	-1.27151	-1.27151	-1.27151	0.324605	-1.27151	-1.27151	-1.27151	-1.27151	-1.27151	-1.27151	-0.485114	-1.46095	-1.46095	-1.46095	0.355567	-1.46095	-1.46095	-1.46095	-1.1119	-1.1119	-1.1119	-1.1119	-1.1119	-1.1119	-1.1119	-1.1119	-1.1119	-1.1119	-1.1119	-1.1119	-1.1119	-1.1119	-1.1119	-1.1119	SNORA59B
ENSG00000162551	ALPL	-3.02041	5.73582	40.441	2.02647e-10	5.33532e-08	0.429048	2.97573	1.49725	7.91411	6.25214	3.81138	3.05502	3.19468	0.445668	2.28558	4.88664	3.35256	3.83231	3.21243	3.41343	3.07538	1.37813	2.33759	3.14742	2.95418	7.51351	1.37352	1.96957	2.15815	3.44013	2.38606	4.34376	3.04177	2.39346	3.51119	4.62326	4.56763	2.45463	1.09871	ALPL
ENSG00000260095	RP11-715J22.3	-3.01429	1.19783	11.8015	0.000591841	0.0204138	-0.272549	-0.272549	-0.272549	1.44956	0.179024	-0.272549	-0.272549	-0.175544	-0.272549	-0.272549	1.51774	-1.4397	1.16047	1.34041	-1.4397	-0.195508	0.132134	-1.4397	3.86562	-2.41761	-0.86554	-1.82978	-2.41761	3.39203	1.99809	-0.454195	-0.454195	-0.454195	-0.454195	-0.454195	0.529926	0.272045	-0.224333	-0.759559	RP11-715J22.3
ENSG00000184564	SLITRK6	-3.01343	2.14308	26.244	3.00895e-07	3.77108e-05	1.15062	0.725288	1.88787	3.49212	2.63342	0.981979	0.738591	-0.829923	-0.240272	0.378548	2.92688	0.593248	4.15793	1.02161	-0.0978576	-1.27491	1.51554	-0.10785	2.06405	2.22296	4.98289	-0.677916	-0.972092	-1.06896	-0.0653891	-0.0653891	3.16882	2.00547	0.934423	0.573	3.17647	1.51844	-0.136236	-0.191385	SLITRK6
ENSG00000267719	HP09025	-2.99891	-1.4625	20.3757	6.3634e-06	0.00050625	-1.04347	-1.04347	-1.04347	0.866888	-1.04347	-1.04347	-1.04347	-1.04347	-1.04347	-1.04347	-0.852437	-0.852437	-0.852437	-0.852437	-0.852437	-0.852437	-0.852437	-0.852437	-0.0119205	-1.1381	-1.1381	-0.550282	-1.1381	-1.1381	-1.64837	-0.60688	0.198196	-0.110853	-2.18172	-0.765001	-0.852437	-0.852437	-0.852437	-0.852437	HP09025
ENSG00000166923	GREM1	-2.99326	2.27623	43.4538	4.34084e-11	1.33494e-08	-0.0872672	-0.0095899	-0.269531	3.94066	2.68964	-0.685117	-1.06895	-0.38643	-0.113679	-0.917553	1.82801	2.42373	-0.937665	0.626153	0.594261	-0.185407	-0.937665	-0.937665	1.47977	0.157642	0.6896	-0.504642	-0.504642	0.537581	0.0596542	0.0596542	0.940152	0.676542	0.0596542	0.0596542	0.884625	0.626744	0.130365	-0.404861	GREM1
ENSG00000268581	SIGLEC18P	-2.99064	-2.10804	11.844	0.000578465	0.020104	-1.22226	-1.22226	-1.22226	-1.22226	0.13501	-1.22226	-1.22226	-1.22226	-1.22226	-1.22226	-1.08654	-1.08654	-1.08654	-1.08654	-1.08654	-1.08654	-1.08654	-1.08654	-1.08654	-1.08654	-1.08654	-1.08654	-1.08654	-1.08654	-1.05295	-1.5863	-0.705798	-1.5863	-0.00158367	-1.5863	-1.08654	-1.08654	-1.08654	-1.08654	SIGLEC18P
ENSG00000122133	PAEP	-2.98319	-1.9244	18.3283	1.85921e-05	0.00125073	-1.27739	-1.27739	-1.27739	0.667842	-1.27739	-1.27739	-1.17399	-1.27739	-1.27739	-1.27739	-1.25184	-1.25184	-1.25184	-1.25184	-0.54646	-1.25184	-0.522737	-1.25184	-1.07253	-1.07253	-1.07253	-1.07253	-1.07253	-1.07253	-1.39388	-1.39388	-0.513385	-0.346256	-1.39388	-1.39388	-1.07253	-1.07253	-1.07253	-1.07253	PAEP
ENSG00000230006	ANKRD36BP2	-2.97733	-0.338613	13.9397	0.000188773	0.00820469	-0.476867	-0.476867	-0.476867	-0.476867	1.46738	-0.476867	-0.476867	-0.476867	-0.476867	-0.476867	1.05026	1.71437	-0.235401	0.41519	-1.65954	-1.12073	-0.0587654	-2.36492	0.232392	0.220689	-0.176474	-0.893792	-0.18368	-0.893792	-1.14467	-0.685607	0.138798	0.392844	0.643609	-1.03963	0.16083	0.0185342	-0.654568	-0.654568	ANKRD36BP2
ENSG00000102313	ITIH6	-2.97452	5.01054	43.1978	4.94774e-11	1.44854e-08	4.21388	4.36044	2.30756	5.30141	5.98534	1.95385	1.63651	-0.0356344	3.24956	2.254	6.60097	5.2784	5.32479	6.16049	0.863279	-0.223031	0.521173	0.455477	4.21935	3.55336	4.2266	1.19008	3.49367	2.0531	3.74088	3.87358	4.92011	2.37342	2.88721	0.940949	4.78253	3.02446	3.37892	1.30486	ITIH6
ENSG00000164106	SCRG1	-2.97367	7.52688	81.7348	1.55632e-19	2.10945e-16	6.69686	6.00882	5.82319	9.94544	9.28606	5.00731	5.13445	3.5066	5.27416	5.53435	8.02069	7.30691	7.07114	8.90048	3.89052	4.51858	6.00918	4.05629	7.26807	8.05629	8.90924	3.31063	4.07149	5.71461	6.34557	8.47242	6.00045	6.11799	4.62051	5.7734	7.29258	6.31534	5.80494	5.47404	SCRG1
ENSG00000254254	RP11-17A4.2	-2.92021	3.08746	13.6046	0.000225634	0.00943693	1.07374	1.07374	1.07374	3.18171	2.75415	1.07374	1.07374	1.07374	1.07374	1.07374	3.84986	3.0742	2.37154	4.20758	-2.11074	-0.671371	1.13504	-0.235452	2.80642	0.877736	2.08475	5.597	-2.01143	-0.638984	0.901904	0.972448	2.1057	1.35893	1.97975	1.39675	2.9037	1.74623	0.423341	0.737063	RP11-17A4.2
ENSG00000092758	COL9A3	-2.91886	9.78528	64.9849	7.54733e-16	5.31158e-13	6.71604	6.82527	6.66585	10.2501	9.96881	6.31319	5.72758	6.0889	7.75405	6.88903	10.0296	9.03082	9.30795	10.3618	4.52288	5.036	6.23544	4.03454	9.05015	8.84337	9.09105	6.03599	5.04318	5.85553	7.85842	7.03811	8.80438	7.57524	7.2278	5.41533	8.3617	6.67578	7.89435	6.34769	COL9A3
ENSG00000126500	FLRT1	-2.91572	0.248325	12.5613	0.000393812	0.0145252	0.31498	-0.690195	-0.690195	1.67117	2.7951	-0.690195	-0.690195	-0.690195	-0.690195	-0.690195	1.98292	-2.14101	1.09767	1.73619	-1.43563	0.211342	0.64944	-2.14101	0.32167	0.309967	0.747552	0.199773	-0.804515	-0.804515	1.25957	-0.418719	0.714534	0.236991	-0.411318	-1.41113	-0.20592	0.968725	0.238469	-1.02132	FLRT1
ENSG00000145700	ANKRD31	-2.91463	-0.0903086	13.3921	0.000252687	0.0102862	-0.478052	-0.478052	-0.478052	1.0735	0.462172	-0.478052	0.26068	-0.478052	-0.478052	-0.478052	-0.0871052	3.33673	-1.63975	1.14036	0.176759	-0.887495	-1.63975	-1.63975	0.131811	0.463881	0.844171	-0.994373	-0.994373	-0.381125	-1.70892	-0.134086	1.39022	-0.0608011	-0.124211	-0.292207	1.22768	-0.116797	-0.483823	-1.24707	ANKRD31
ENSG00000181195	PENK	-2.91399	6.09938	50.2913	1.32534e-12	5.32991e-10	2.1231	3.63113	4.19138	8.20987	8.17994	4.55969	3.0075	3.15096	3.67662	4.61754	6.85092	5.74432	5.33988	7.16615	1.54666	2.84278	4.79354	1.99394	6.87232	5.26673	6.51757	2.24192	3.44408	2.86603	2.38079	3.76869	6.12507	4.9363	5.70649	4.2913	6.22679	4.36319	3.66167	3.88744	PENK
ENSG00000275805	RP11-349H17.2	-2.91015	-1.81319	9.55186	0.00199746	0.0498971	-0.888922	-0.888922	-0.888922	-0.888922	-0.888922	-0.888922	-0.888922	-0.888922	-0.888922	-0.888922	0.203455	-1.34919	0.780328	-1.34919	-1.34919	-1.34919	-1.34919	-1.34919	-1.27371	-0.159228	-0.0794671	-1.27371	-1.27371	-1.27371	-0.271499	-1.49915	0.31767	-0.88226	-1.49915	-1.49915	-1.0572	-0.384095	-1.0572	-1.0572	RP11-349H17.2
ENSG00000280352	RP13-884E18.3	-2.90828	-2.29976	9.58607	0.00196059	0.0491187	-1.17949	-1.17949	-1.17949	-1.17949	-0.727915	-1.17949	-1.17949	-1.17949	-1.17949	-1.17949	-1.13433	-1.13433	-1.13433	-1.13433	-1.13433	-1.13433	-1.13433	-1.13433	-1.13433	-1.13433	-1.13433	-1.13433	-1.13433	-1.13433	-0.25804	-1.48569	-0.605191	-1.48569	-1.48569	-1.48569	-1.13433	-1.13433	-1.13433	-1.13433	RP13-884E18.3
ENSG00000277715	RP11-651L5.3	-2.90052	2.60726	9.8631	0.00168627	0.0442371	0.324666	-0.735148	-0.735148	1.46232	1.06428	-0.125109	0.852758	-0.735148	-0.735148	0.781712	1.25436	0.919148	-0.298289	-0.298289	-0.298289	0.453969	-0.298289	-0.298289	-2.42867	6.25482	-0.146303	-0.837988	-0.603398	-1.38644	3.09408	-1.03928	-1.03928	0.835643	-1.03928	0.0401376	1.09279	0.624454	-0.307001	-0.842227	RP11-651L5.3
ENSG00000267328	AC002398.12	-2.89937	1.62817	24.1822	8.76397e-07	9.26955e-05	1.03277	1.69304	0.205147	0.556666	2.78086	0.685128	0.737021	0.205147	0.205147	1.09986	3.48019	0.672621	2.64795	3.99886	-1.64236	-0.890106	-0.431219	-0.475304	2.25594	1.77955	1.99299	0.721953	-0.61473	-0.615234	1.02928	2.11139	1.92729	0.849253	-0.198373	-0.198373	2.04424	1.37127	0.167433	0.0973718	AC002398.12
ENSG00000271725	RP11-761I4.4	-2.88891	0.798478	25.8254	3.73734e-07	4.52887e-05	0.472842	0.472842	0.472842	1.60744	0.472842	0.472842	0.472842	0.472842	0.472842	0.472842	2.60524	2.01228	0.780409	2.08141	-0.643734	0.553042	-1.34911	-1.34911	0.31571	3.17658	1.25624	-0.542584	-0.68578	-0.00235323	0.410983	2.23941	1.05683	0.31006	-0.0690217	-0.430445	0.972733	0.542562	0.302681	0.527234	RP11-761I4.4
ENSG00000162510	MATN1	-2.87746	4.14786	16.7006	4.37669e-05	0.00253834	1.7135	0.327169	-0.650406	5.93422	4.74479	-0.900569	-1.45387	-0.906679	0.270723	-0.697653	3.06472	-0.0321012	2.17285	4.16058	-0.81516	-1.1029	1.60407	-2.34709	0.740152	0.740152	0.740152	1.32797	0.740152	0.740152	-0.0814123	-0.0814123	1.34191	1.29748	-0.0814123	2.63358	1.7162	1.23149	1.16335	-0.75855	MATN1
ENSG00000232342	RP11-46O21.2	-2.86799	0.0894518	13.9773	0.00018503	0.00807074	-0.200908	-0.200908	-0.200908	-0.200908	0.344481	-0.200908	-0.200908	-0.200908	-0.200908	-0.200908	1.68732	-0.857133	-0.857133	2.28453	-0.857133	-0.857133	-0.857133	-0.857133	-0.348586	-1.43717	2.95392	-0.285979	-0.274189	-1.48621	2.02651	-1.35103	0.465789	-0.73414	-1.35103	0.0656878	-0.744245	0.631599	0.362253	-0.835082	RP11-46O21.2
ENSG00000261905	ABC13-48559800H2.1	-2.86152	-2.15074	13.4449	0.000245669	0.0100769	-1.1885	-1.1885	-1.1885	-0.944907	-0.472008	-1.1885	-1.1885	-1.1885	-1.09595	-1.08873	-1.33974	-1.33974	0.0867209	-1.33974	-0.634359	-1.33974	-1.33974	-1.33974	-0.634228	-1.30453	-0.587209	-1.30453	-1.30453	-1.30453	-0.628802	-1.16215	-1.16215	-1.16215	-1.16215	-1.16215	-1.07326	-1.07326	-1.07326	-1.07326	ABC13-48559800H2.1
ENSG00000237515	SHISA9	-2.86035	3.05826	27.1744	1.859e-07	2.49625e-05	0.844165	2.59432	-0.381632	4.10394	5.55642	1.61556	1.16755	0.915859	-0.448602	2.60462	4.23275	3.10754	2.9387	4.94499	-1.86895	-1.11669	3.3213	-0.701888	5.04066	3.61486	2.90406	0.0609796	0.010228	-0.487474	1.32679	1.67398	2.69514	2.17	2.09886	1.17856	3.59641	1.41479	0.804554	1.61312	SHISA9
ENSG00000254634	SMG1P6	-2.8597	-0.00736589	11.5213	0.000688031	0.0228576	-0.339674	-0.339674	-0.339674	-0.339674	-0.212856	-0.339674	-0.339674	-0.339674	-0.339674	-0.339674	0.356011	2.22564	-0.181125	-0.0437661	-0.902206	-0.855326	-1.60758	-1.60758	3.70414	-0.868806	-1.53109	-0.204018	-1.53109	-1.53109	-1.25915	0.315686	1.12076	-1.25915	-0.259338	-0.620762	0.00250609	0.146227	-1.33067	-0.126031	SMG1P6
ENSG00000274026	FAM27E3	-2.85507	-1.18846	10.1354	0.00145447	0.0402629	-1.41926	-1.52692	-1.35334	0.418315	1.31226	-1.435	-0.788186	-1.09636	-1.34741	-1.52692	-0.610462	-1.58629	-1.58629	-0.022477	-0.409242	-0.834037	-0.37515	-1.58629	-0.876282	-0.876282	-0.876282	-0.876282	-0.876282	-0.876282	-0.669045	-1.20239	0.220927	-1.20239	-1.20239	-1.20239	-0.876282	-0.876282	-0.876282	-0.876282	FAM27E3
ENSG00000258111	RP11-43D4.2	-2.84884	-1.14557	11.8315	0.000582381	0.0202209	-0.676618	-0.676618	-0.676618	-0.676618	-0.676618	-0.676618	-0.676618	-0.676618	-0.676618	-0.676618	1.48944	0.389245	-1.92574	-0.361922	-0.393814	-1.92574	-1.92574	-0.75868	0.47714	-0.159248	-0.556412	-1.27373	-1.27373	-1.27373	-0.287814	0.47314	0.301354	-1.51546	-1.51546	-1.51546	-0.676618	-0.676618	-0.676618	-0.676618	RP11-43D4.2
ENSG00000234718	AC007161.5	-2.84619	-1.6719	10.0673	0.00150928	0.0410964	-0.881754	-0.881754	-0.881754	-0.881754	-0.336366	-0.881754	-0.881754	-0.881754	-0.881754	-0.881754	-0.239552	-1.21538	0.914136	-1.21538	-1.21538	-1.21538	-1.21538	-1.21538	-1.02626	-1.02626	0.167986	-1.02626	-1.02626	-1.02626	-0.699099	0.0618554	0.198917	-1.30986	-1.92675	-1.28836	-1.01803	-1.01803	-0.254783	-1.01803	AC007161.5
ENSG00000253978	CTB-178M22.2	-2.83438	-1.93352	11.098	0.000864207	0.0275253	-1.11519	-1.11519	-1.11519	-1.11519	0.242084	-1.11519	-1.11519	-1.11519	-1.11519	-1.11519	0.543206	-1.42039	-1.42039	0.143429	-1.42039	-1.42039	-1.42039	-1.42039	-0.979462	-0.979462	-0.979462	-0.979462	-0.979462	-0.979462	-1.18868	-1.18868	-1.18868	-0.571787	-1.18868	-0.550286	-0.549054	-1.36445	-1.36445	-0.639891	CTB-178M22.2
ENSG00000173546	CSPG4	-2.81713	7.6264	124.763	5.73539e-29	2.33214e-25	6.11974	5.99662	4.8355	8.63632	9.54222	5.22221	5.60098	5.36305	5.3213	4.97362	8.5922	8.22184	7.34952	8.43386	4.67792	3.83349	3.94576	4.23464	7.08215	6.88187	7.19176	5.59098	5.43787	4.7823	6.6486	7.02123	6.98986	5.12747	5.49165	5.68813	7.92724	6.54282	5.56932	4.60525	CSPG4
ENSG00000004776	HSPB6	-2.81123	3.13473	52.6597	3.96651e-13	1.70775e-10	0.997695	1.67977	1.39156	4.31346	4.95838	1.29395	1.83992	1.46284	0.303943	0.221422	4.26416	3.39322	3.50359	4.46287	0.665618	-1.38849	1.25787	-1.38849	2.76876	1.9148	3.01481	1.40505	1.83212	0.142221	0.805311	3.79201	1.68581	2.18421	1.80512	0.805311	2.66881	2.88139	1.50218	0.332803	HSPB6
ENSG00000198838	RYR3	-2.79012	1.42402	13.2577	0.000271457	0.0108995	0.445401	0.445401	0.445401	1.38627	3.20852	0.445401	0.445401	0.445401	0.445401	0.445401	2.03519	4.05845	0.886576	-1.24294	-0.537567	-1.24294	2.64553	-0.075885	2.82341	2.70237	0.381648	-0.573642	0.848473	-1.28747	0.200325	-0.160611	2.14717	1.42421	0.529292	0.754409	1.36318	-0.226429	0.728966	1.39748	RYR3
ENSG00000135069	PSAT1	-2.78916	6.00085	68.6672	1.16561e-16	9.69471e-14	4.57887	4.72017	4.82383	6.68917	7.82688	3.65964	5.37739	3.85637	3.18726	4.19826	7.33217	6.11385	6.27417	7.45988	2.44688	2.7923	3.49092	3.22412	7.25238	6.63874	6.82854	2.45738	3.42261	2.75107	4.55674	4.92097	5.73507	4.10136	5.80166	4.23491	5.77464	5.52707	4.54116	3.72428	PSAT1
ENSG00000231049	OR52B5P	-2.78768	-2.14699	11.4146	0.000728673	0.0239162	-1.21602	-1.21602	-1.21602	-0.0222202	-1.21602	-1.21602	-1.21602	-1.21602	-1.21602	-1.21602	-0.336822	-1.31265	-1.31265	-1.31265	-1.31265	-0.560396	-1.31265	-1.31265	-1.09664	-1.09664	-1.09664	-1.09664	-1.09664	-1.09664	-1.34621	-1.34621	-0.465709	-0.729319	-1.34621	-1.34621	-1.09664	-1.09664	-1.09664	-1.09664	OR52B5P
ENSG00000267060	PTGES3L	-2.78762	-1.12658	13.6372	0.000221754	0.00930988	-0.621355	-0.621355	-0.621355	-0.621355	-0.169782	-0.621355	-0.621355	-0.621355	-0.621355	-0.621355	-1.20818	1.1068	-1.20818	0.355638	-0.0311274	-1.20818	-1.20818	-1.20818	-0.60969	-0.27762	0.885411	-1.73587	-1.02576	-0.693651	-0.891643	-0.432579	1.52512	-0.808103	-1.42499	-1.42499	0.255409	-0.404665	-1.07777	-1.07777	PTGES3L
ENSG00000154175	ABI3BP	-2.75875	5.47415	62.6474	2.47236e-15	1.46928e-12	4.15173	5.87097	4.47988	6.6702	7.36789	3.46181	3.93822	3.7791	3.97366	4.3066	8.0916	6.5219	8.17059	4.50394	3.14776	2.21049	2.46713	3.28665	5.59415	6.41045	5.37792	4.04458	4.02652	3.34642	5.2001	6.93105	5.76913	3.47323	3.98356	3.44297	5.74302	4.69436	4.73271	4.02993	ABI3BP
ENSG00000131095	GFAP	-2.75395	3.58785	21.6371	3.29422e-06	0.000296934	0.421279	1.43787	1.21449	5.68226	4.94742	-0.485313	-0.629886	-0.920925	-0.21155	-0.692225	1.11199	2.92074	0.985802	1.12316	0.264722	-0.440656	3.08563	-0.440656	2.5433	1.76853	2.55013	-0.57576	0.134352	0.0374878	-0.806659	0.768177	2.14345	1.2642	1.77799	1.31088	2.74516	1.31424	0.57495	-0.328986	GFAP
ENSG00000049540	ELN	-2.74628	4.47925	25.5957	4.20985e-07	5.00207e-05	0.421556	1.56395	1.9919	7.06221	6.06768	1.60874	2.10923	1.45892	2.70347	2.69971	3.52068	3.5576	3.88227	3.74238	0.570554	0.617434	5.22673	1.03224	3.45947	3.90124	6.88696	0.151239	0.781442	1.43206	2.85205	1.59297	4.31753	2.00176	3.41137	2.43675	3.52844	3.72855	1.44057	2.37738	ELN
ENSG00000271239	RP11-238F2.1	-2.74032	1.58645	12.3321	0.000445243	0.016085	-0.30606	0.53263	-0.493532	0.423736	0.765698	0.0664116	-0.589229	-0.13562	1.40423	0.643306	2.59884	-1.44279	2.23697	3.05034	-0.265737	-1.44279	-1.44279	-1.44279	0.5907	-0.0795998	1.11464	-0.0795998	-0.0795998	-0.0795998	0.0844076	0.0844076	0.964905	0.0844076	0.0844076	0.0844076	1.54699	-0.254655	-0.164513	-0.203196	RP11-238F2.1
ENSG00000279363	AL162426.1	-2.72011	-2.1062	10.4906	0.00119986	0.0350585	-1.1843	-1.1843	-1.1843	0.0663685	-1.1843	-1.1843	-1.1843	-1.1843	-1.1843	-1.1843	-1.05923	-1.05923	-1.05923	-1.05923	-1.05923	-1.05923	-1.05923	-1.05923	-1.17759	-1.17759	-1.17759	-1.17759	-0.467473	-1.17759	-0.721175	-1.25452	-1.25452	-1.25452	-1.25452	-0.616134	-0.0593507	-1.39253	-1.39253	-1.39253	AL162426.1
ENSG00000230615	RP5-1198O20.4	-2.71912	1.36075	16.438	5.02664e-05	0.00284826	-0.843782	-0.743219	0.344314	2.48	2.28024	1.38399	0.512543	1.02132	0.0524744	0.673079	2.18583	1.69254	1.1305	2.40753	-1.46967	0.140693	-1.46967	1.111	0.700433	5.13261	1.02702	-0.462614	-1.05044	-1.05044	1.33406	-0.125819	1.98091	0.75669	-1.11823	1.46897	2.13166	1.08081	-0.326265	-0.0218229	RP5-1198O20.4
ENSG00000279620	RP11-1102P22.2	-2.70945	1.17717	19.2868	1.12482e-05	0.000828249	0.462481	0.462481	0.462481	0.462481	1.81975	0.462481	0.462481	0.462481	0.462481	0.462481	1.88259	-2.24134	2.65074	3.2821	-2.24134	1.16219	1.36502	-1.07428	1.85796	0.882711	0.732987	1.1192	-1.17819	0.174582	2.09817	2.30798	0.0320724	-0.231538	-0.848425	0.23099	1.67356	1.47138	0.0759145	-0.828021	RP11-1102P22.2
ENSG00000123485	HJURP	-2.70741	3.58516	19.6653	9.2263e-06	0.000706372	1.55923	2.68602	1.05078	2.31595	2.14188	2.52178	2.9734	1.82518	1.86636	1.83199	2.49135	4.44834	2.77259	1.83043	0.710961	0.778098	2.88532	0.700969	3.54829	6.03474	0.73529	1.85266	0.200476	0.0920923	0.774803	6.69192	2.6463	1.61802	0.546966	0.185543	2.82082	3.25272	1.00608	1.22942	HJURP
ENSG00000171819	ANGPTL7	-2.70243	3.08761	14.9395	0.000111014	0.00543865	1.34788	0.288064	3.11038	4.07294	4.33492	0.288064	0.892236	0.288064	0.288064	0.288064	1.61725	2.50957	2.77094	0.641415	2.69552	0.641415	0.641415	0.641415	2.40068	4.92389	2.90719	-3.19364	2.74684	-0.665747	2.20473	1.44525	3.53615	0.779784	0.32127	0.832024	3.56332	2.6431	-0.17515	0.0481895	ANGPTL7
ENSG00000133110	POSTN	-2.676	7.81932	30.1707	3.95643e-08	6.43509e-06	3.78731	5.61556	5.17328	9.09725	8.77087	5.42695	4.29532	8.71042	8.03782	5.0364	7.9974	7.06444	8.02359	6.09465	6.96395	4.8819	4.73238	5.40263	9.6181	9.47473	8.80172	2.03592	4.80469	3.63555	7.11341	6.5102	7.84995	4.73905	4.93033	7.22776	8.68046	8.31406	4.48339	4.10256	POSTN
ENSG00000231132	RP11-40C11.2	-2.6696	2.05766	10.9127	0.000955058	0.0298474	0.777421	0.777421	0.777421	0.777421	0.777421	0.777421	0.777421	0.777421	0.777421	0.777421	3.22149	0.57748	2.59872	0.923862	0.0654222	0.112302	-0.639956	-0.639956	-0.951392	5.12802	3.5395	0.191785	-1.62169	-1.62169	1.94765	3.54166	-0.527118	1.92876	-0.653064	-1.57337	0.331549	0.735706	1.49674	0.545684	RP11-40C11.2
ENSG00000262454	RP11-65J21.3	-2.66861	2.19821	20.9255	4.77508e-06	0.00039897	1.52651	0.905948	0.609723	3.26337	2.32106	0.373453	-1.21771	0.724966	1.53236	1.12234	1.47842	5.56959	2.72022	1.87137	-0.622657	0.345033	-1.79971	-0.63265	1.86249	2.77703	1.22919	-0.322874	0.861002	0.290374	1.07925	3.66876	0.639293	1.99101	-1.48637	0.80527	1.33664	1.38695	1.02749	0.713728	RP11-65J21.3
ENSG00000248671	ALG1L9P	-2.65172	-0.95835	9.69815	0.00184453	0.0469263	-0.693073	-0.693073	-0.693073	0.858479	0.247152	-0.693073	-0.693073	-0.693073	-0.693073	-0.693073	0.0443456	-0.290866	-0.081844	1.63336	-0.33125	-1.5083	-1.5083	-1.5083	-0.225425	-0.895725	-0.178407	-0.895725	-0.185613	-0.282476	-1.73017	-1.73017	0.64974	-0.0820501	0.269547	-0.0402643	0.0922796	-0.110627	-1.2409	-0.516336	ALG1L9P
ENSG00000124749	COL21A1	-2.6516	0.492508	9.87457	0.00167579	0.0440253	-0.937348	-0.937348	1.46402	2.33243	2.46262	-0.937348	-0.481588	0.0435656	-0.937348	-0.937348	2.81789	2.52718	-1.30604	-1.30604	-1.30604	-0.553783	1.34032	-1.30604	1.28435	0.414418	0.494179	-0.11224	-0.700063	-0.700063	-0.377727	-1.60538	2.32982	0.465487	0.394342	-0.52596	1.14024	1.14753	-1.51934	-0.314702	COL21A1
ENSG00000188783	PRELP	-2.65125	9.02079	57.4571	3.45433e-14	1.75576e-11	8.57922	9.06218	7.5388	10.746	11.1476	7.41854	6.58257	6.18363	7.69226	6.92721	11.2869	10.4998	9.35562	11.1157	5.48025	5.82233	6.34813	5.59369	8.95024	8.37913	9.32716	7.89662	7.56695	7.00672	8.44551	9.65668	9.24478	7.00932	8.32065	6.44989	9.04188	8.17812	7.81012	7.72111	PRELP
ENSG00000244389	RN7SL242P	-2.64559	-2.11271	10.3078	0.00132469	0.037464	-0.984185	-0.984185	-0.984185	-0.984185	-0.984185	-0.984185	-0.984185	-0.984185	-0.984185	-0.984185	-0.130332	-1.10616	-1.10616	-1.10616	-1.10616	-1.10616	-1.10616	-1.10616	-0.231445	-0.243148	-1.35763	-1.35763	-1.35763	-1.35763	-1.14959	-0.157175	-1.14959	-1.14959	-1.14959	-1.14959	-0.655204	-0.340333	-1.4706	-1.4706	RN7SL242P
ENSG00000224079	AC091729.7	-2.64134	-2.12759	9.97683	0.00158522	0.042348	-1.21094	-1.21094	-1.21094	-1.21094	-0.0770607	-1.21094	-1.21094	-1.21094	-1.21094	-1.21094	-1.09755	-1.09755	-1.09755	-1.09755	-1.09755	-1.09755	-1.09755	-1.09755	-1.09755	-1.09755	-1.09755	-1.09755	-1.09755	-1.09755	-1.56458	-1.56458	-0.141265	-0.185691	-1.56458	-1.56458	-1.09755	-1.09755	-1.09755	-1.09755	AC091729.7
ENSG00000216915	RP1-97D16.1	-2.62982	-1.97247	14.9019	0.000113249	0.0055248	-1.20059	-1.20059	-1.20059	0.304978	-1.20059	-1.20059	-1.20059	-1.20059	-1.20059	-1.20059	-1.14406	-1.14406	-1.14406	-1.14406	-1.14406	-0.391804	-1.14406	-1.14406	-1.05003	-1.05003	-1.05003	-1.05003	-1.05003	-1.05003	-1.62346	-1.62346	-0.200143	-0.244569	-1.62346	-0.985074	-1.05003	-1.05003	-1.05003	-1.05003	RP1-97D16.1
ENSG00000140284	SLC27A2	-2.62769	1.18273	16.8271	4.09438e-05	0.00241285	0.104198	-0.723426	-0.723426	3.62744	2.68904	-0.723426	0.546636	1.46152	1.03571	-0.723426	2.47161	1.24761	1.87139	1.76875	-0.234664	-0.144026	-2.28877	0.564764	2.09201	0.687647	1.85553	0.160988	-0.426834	-0.426834	0.735118	1.183	1.23247	0.538246	0.459407	-0.205731	2.15568	-0.503898	0.75589	0.220663	SLC27A2
ENSG00000260892	CTD-2026K11.1	-2.62562	3.77024	39.9341	2.6268e-10	6.67572e-08	3.07906	2.6677	1.21743	4.76195	3.99994	1.21743	1.32083	1.7897	1.8921	2.49961	4.83783	4.66979	3.90016	4.97111	1.38212	1.0085	-1.36199	0.149086	3.15462	3.34691	3.5191	1.38395	1.42545	1.83742	2.92162	3.25087	2.71054	1.72354	2.40249	1.65839	3.63934	2.85369	1.25625	2.02903	CTD-2026K11.1
ENSG00000278763	FAM27B	-2.62557	-2.1492	10.6288	0.00111341	0.0331003	-1.2228	-1.2228	-1.1334	-0.770863	-0.589321	-1.2228	-1.1194	-1.2228	-1.13025	-1.2228	-1.17975	-1.17975	-1.17975	-1.17975	-1.17975	-0.427495	-1.17975	-1.17975	-1.08572	-1.08572	-1.08572	-1.08572	-1.08572	-1.08572	-0.0626802	-1.29033	-1.29033	-1.29033	-1.29033	-1.29033	-0.474172	-1.28957	-1.28957	-1.28957	FAM27B
ENSG00000272030	RP1-178F15.4	-2.61514	3.2247	31.3709	2.13149e-08	3.64504e-06	1.44935	2.51523	0.755707	3.22263	2.01224	2.44034	2.12006	1.51577	1.32593	0.25815	4.22992	3.5771	3.69151	4.90856	-0.857389	-1.6673	1.31774	-1.10782	2.77187	2.39161	2.79428	0.872445	-0.272462	2.0115	1.07481	3.16601	3.94147	0.973883	1.1797	0.233377	2.9364	2.19172	1.31765	0.600391	RP1-178F15.4
ENSG00000136010	ALDH1L2	-2.60531	6.23654	61.6776	4.04551e-15	2.31327e-12	4.48773	4.92594	4.57344	6.63512	7.13324	4.80179	5.21878	5.0747	4.60537	4.11774	7.01788	6.01716	5.96377	6.7797	4.15676	3.69338	4.21526	3.41518	7.65096	8.9882	6.23175	1.99373	3.26017	2.81951	5.59188	7.17115	5.0823	4.31551	4.61747	4.166	5.56952	5.57297	4.87937	4.60768	ALDH1L2
ENSG00000241644	INMT	-2.57945	3.92943	10.4267	0.00124208	0.0358478	2.60811	0.600354	0.600354	2.57964	1.54058	0.600354	1.51997	0.600354	0.600354	0.600354	3.24688	-0.168304	4.24138	2.12821	0.537074	-0.168304	-0.168304	-0.168304	3.37897	0.420964	4.23642	-4.27173	0.764867	2.58076	1.75335	1.26595	2.65345	0.890425	0.273537	0.273537	0.348504	1.96093	1.31348	1.11726	INMT
ENSG00000263818	CTD-2206N4.4	-2.57082	1.2043	19.407	1.05618e-05	0.000788815	0.622304	0.622304	0.622304	0.622304	2.72925	0.622304	1.15418	0.71931	0.622304	0.622304	2.76577	-1.18857	2.82852	0.375245	1.68045	0.0556162	0.671565	-0.0215133	3.24054	2.24628	0.562949	0.0514763	0.549671	-1.2756	2.01703	1.15624	1.56424	-0.0460211	0.0322597	0.651565	2.27057	1.45703	0.228658	-0.372707	CTD-2206N4.4
ENSG00000188488	SERPINA5	-2.56279	6.11929	44.2438	2.89923e-11	9.64548e-09	3.21392	3.44155	2.70326	7.52606	6.75701	2.55978	0.75228	1.17662	3.63065	2.96804	5.90336	4.00814	4.52654	5.90764	2.08217	1.62751	3.46722	0.260761	4.57799	2.39806	4.7627	2.4757	3.07622	3.54683	3.38043	4.04649	3.82018	4.15202	3.49898	1.9394	5.19462	3.44312	2.94007	2.31386	SERPINA5
ENSG00000149043	SYT8	-2.55654	5.11955	85.6188	2.18191e-20	3.6295e-17	2.18295	4.14135	3.14585	6.09478	6.37844	2.59677	2.46146	2.0791	1.63494	3.47071	4.43436	4.53875	4.58833	4.26946	2.06998	2.4732	2.92269	2.05232	4.76742	3.89124	5.01018	1.37037	2.10668	3.36593	4.10986	4.02432	4.59271	2.79512	2.93866	2.05114	5.95189	3.67606	2.73875	1.30785	SYT8
ENSG00000116990	MYCL	-2.54919	3.52754	11.7857	0.000596863	0.020529	-1.43045	0.129861	0.114421	4.3188	4.30262	1.38768	1.65776	3.93414	1.0981	-1.43045	3.19933	1.01005	2.47714	3.04334	0.813843	1.30038	-1.50089	0.922801	6.61365	0.481505	1.89667	-0.180779	-0.180779	-0.180779	1.3358	0.413931	2.79384	0.413931	1.99864	1.49335	2.52445	0.897369	1.58607	0.625112	MYCL
ENSG00000225591	RP11-360D2.2	-2.54665	-2.12863	9.80691	0.00173858	0.0449939	-1.14584	-1.14584	-1.14584	-1.14584	-0.205616	-1.14584	-1.14584	-1.14584	-1.14584	-1.14584	-1.14585	-1.14585	-1.14585	-1.14585	-1.14585	-0.393593	-1.14585	-1.14585	-1.05182	-1.05182	-1.05182	-1.05182	-1.05182	-1.05182	-0.856926	-1.39027	-0.509776	-0.773386	-1.39027	-1.39027	-1.33439	-0.204116	-1.33439	-1.33439	RP11-360D2.2
ENSG00000255366	RP11-1134I14.8	-2.54628	0.473375	10.1574	0.00143726	0.0399074	-0.31578	-0.31578	-0.31578	1.82264	1.14143	-0.31578	-0.31578	1.02343	-0.31578	-0.31578	1.87422	1.38092	0.818886	0.515232	-1.78128	-1.78128	1.00917	-0.614225	-1.21272	3.52247	-0.0184736	-0.624893	0.612551	-1.21272	2.35229	-0.459681	0.364724	-0.404467	-1.45209	0.665449	1.16845	0.170602	-0.0465074	-0.581733	RP11-1134I14.8
ENSG00000128165	ADM2	-2.54178	3.44476	36.4732	1.54783e-09	3.29327e-07	1.23116	2.40631	3.23988	3.84542	4.94191	1.89813	2.36965	2.14497	1.06633	1.64783	5.24805	3.67808	4.11631	5.42785	1.16481	0.0363742	-0.844885	1.00668	1.91153	3.96419	4.63767	1.77469	1.75292	0.833956	1.20191	3.46289	3.90278	3.33205	1.66838	1.30695	3.46276	2.62963	2.61257	1.21168	ADM2
ENSG00000050555	LAMC3	-2.53542	-0.874919	11.0695	0.000877605	0.0279034	-0.5753	-0.5753	-0.5753	-0.5753	0.558576	-0.5753	-0.5753	-0.5753	-0.5753	-0.5753	-1.04079	1.27419	-1.04079	0.523023	-1.04079	-0.288537	-1.04079	-1.04079	-0.488295	-0.0441131	0.0356476	-0.570772	-1.15859	-0.545346	0.792677	-2.06768	0.716207	0.00318003	-2.06768	-0.148171	-0.410398	0.2511	-0.462553	-1.2258	LAMC3
ENSG00000166123	GPT2	-2.52417	5.16775	48.3412	3.58145e-12	1.36528e-09	4.49813	4.5844	3.13589	5.5621	6.0594	3.81448	3.93185	3.24479	4.06252	3.86344	6.24371	5.08502	4.75558	6.22926	2.6339	2.74186	3.8987	2.61756	4.2197	5.81051	7.90461	3.25825	3.0207	1.44043	3.89058	7.271	4.02248	3.05096	3.72286	3.69633	4.84724	4.63975	4.08852	3.52729	GPT2
ENSG00000165072	MAMDC2	-2.51424	3.81229	23.9361	9.9586e-07	0.00010266	2.42964	2.15371	3.24387	3.02941	3.63456	3.32129	3.25915	1.37771	3.44284	3.30292	4.47042	4.84507	5.25911	1.42218	0.942178	2.43274	2.27806	1.70633	2.74466	7.78578	2.85713	0.868858	1.10345	2.15718	3.20319	5.19875	3.28384	2.3453	2.86954	0.616433	3.89099	3.65062	2.15452	1.98191	MAMDC2
ENSG00000236467	KCNMA1-AS1	-2.50814	2.71776	27.862	1.30284e-07	1.84801e-05	1.74026	0.577006	2.30005	3.71734	3.19652	2.32905	1.70716	0.674012	0.577006	1.47172	3.45961	3.7177	3.66216	4.21296	0.971494	-0.42325	1.35682	-2.3254	2.57855	4.60747	1.30992	1.45931	0.0849216	0.933901	1.85094	1.58995	3.57026	1.13983	1.77285	1.05024	2.90732	2.2852	0.16047	1.96306	KCNMA1-AS1
ENSG00000136859	ANGPTL2	-2.50025	8.01989	113.965	1.32636e-26	3.46711e-23	6.48639	6.18682	6.36247	10.0147	10.0654	6.59275	6.26175	7.09504	7.07826	6.0742	9.50875	8.18287	8.39335	9.2345	5.65966	6.01127	5.27525	5.50859	8.00921	7.84551	8.77253	6.76825	5.85376	6.08142	8.23679	7.55156	8.20203	6.10216	6.37515	6.86299	8.26484	7.29425	7.23318	6.09486	ANGPTL2
ENSG00000188004	C1orf204	-2.4995	1.8066	17.4427	2.96098e-05	0.00185231	2.04621	-0.411544	1.28329	2.87192	2.61824	-0.411544	0.0442155	0.966786	-0.411544	1.39832	1.05245	2.9223	1.52546	0.583295	1.48801	-0.469033	1.43917	-0.546162	0.194032	0.94414	4.61015	0.44959	-0.0169119	-0.184387	2.30405	2.65559	2.33911	-0.725933	-0.789343	0.213144	1.32067	1.97753	-0.0125101	0.712051	C1orf204
ENSG00000164185	ZNF474	-2.48862	1.0769	10.0769	0.00150138	0.0410656	-0.0934247	-0.0934247	-0.0934247	1.41214	0.91428	-0.0934247	-0.0934247	-0.0934247	-0.0934247	-0.0934247	3.039	-3.02149	0.995604	1.19629	-0.584798	1.21079	-3.02149	1.44931	-0.204693	1.25356	0.512625	-0.204693	-0.204693	-0.204693	-0.148957	-1.07082	1.30909	1.00004	0.928894	-1.07082	0.797016	0.0784336	-0.417945	0.174104	ZNF474
ENSG00000279555	RP11-426D19.1	-2.48212	2.21374	12.412	0.000426572	0.0155023	0.286611	0.286611	0.286611	0.286611	1.35878	0.286611	0.286611	0.286611	0.286611	0.286611	2.00872	-1.94563	1.29305	2.41639	0.312418	1.78986	-1.94563	-0.778567	1.58121	-0.169658	-0.169658	0.418164	-0.169658	0.872565	-1.16229	5.18344	-0.476774	-0.613339	-1.85687	1.2888	1.27677	1.14226	0.53909	-1.38281	RP11-426D19.1
ENSG00000163145	C1QTNF7	-2.47652	1.20935	13.1122	0.000293376	0.0115948	1.55345	-1.04013	1.61656	2.76387	1.72299	-1.04013	1.5574	0.131027	0.631708	-1.04013	2.61808	2.13395	2.44158	-0.797104	-0.0917262	-0.797104	0.774727	-0.797104	0.916609	2.99127	1.83503	-1.74392	-0.203991	0.318965	1.93722	1.39561	2.70492	0.484764	-1.91263	-0.495915	1.43966	0.0987119	1.05411	0.150171	C1QTNF7
ENSG00000100678	SLC8A3	-2.47552	3.20729	21.0121	4.56398e-06	0.000386628	0.910401	-1.8242	1.8351	5.72734	4.90901	1.25202	0.501262	2.02614	-1.73165	1.21703	3.06684	3.10123	0.751653	2.3416	0.142357	0.250874	1.61675	0.586653	1.69549	2.3919	2.50578	0.811239	0.223416	1.26564	0.76299	2.03824	1.98098	0.529956	2.58193	0.999376	3.39806	0.0592878	1.68778	0.783849	SLC8A3
ENSG00000276886	GREM1	-2.46894	0.759074	20.1437	7.18366e-06	0.000565361	-0.285343	0.0977493	-0.20249	2.9923	2.57974	-0.419178	-0.814049	-1.38282	-0.674741	-0.531596	1.5031	-0.460493	-0.460493	1.10332	-0.460493	0.783696	-0.460493	-0.460493	1.74874	0.225662	-0.436621	0.151201	-0.436621	-0.436621	-0.12391	0.335154	1.15956	-0.657258	-0.657258	0.759458	0.909082	0.095377	-0.507789	0.0471592	GREM1
ENSG00000156966	B3GNT7	-2.46809	6.97219	69.8766	6.31344e-17	5.63528e-14	6.37489	5.88111	5.3267	8.77478	8.63879	4.86592	4.08356	5.19381	6.68098	4.49184	8.77802	6.33712	7.59904	8.42084	4.90037	5.46781	2.0346	4.71214	7.12538	6.35403	6.88745	5.22029	5.48876	5.11154	7.60222	7.35195	6.02111	4.60339	5.04149	5.56729	7.32903	6.04329	5.22725	5.52539	B3GNT7
ENSG00000198915	RASGEF1A	-2.46526	1.17195	15.0533	0.000104518	0.00516185	1.15141	-0.828276	1.30531	3.76722	2.93598	-0.828276	0.56932	1.00902	-0.828276	-0.828276	1.04697	2.30029	1.36408	2.82143	-0.530715	-1.23609	1.41027	-1.23609	2.43403	1.60777	1.17631	0.337584	-1.12889	0.0282973	0.811615	1.27666	2.24947	-0.138772	-0.517854	0.773975	1.61558	0.483142	1.51847	-0.647128	RASGEF1A
ENSG00000205710	C17orf107	-2.45822	3.02336	39.1721	3.88038e-10	9.4671e-08	2.09219	0.359459	0.538829	4.08677	4.28184	1.4758	0.644065	1.90331	1.85841	1.40237	4.06733	3.53529	2.79691	4.42196	0.982863	0.531966	-1.61278	0.190893	3.65268	1.63921	2.69933	1.64731	2.07656	-0.529275	1.10031	4.16833	1.43374	1.45122	1.86086	1.17137	2.71202	1.79929	1.77364	1.17227	C17orf107
ENSG00000060718	COL11A1	-2.45238	12.0985	69.1617	9.07106e-17	7.72011e-14	10.0221	9.86185	9.96549	13.3061	13.2372	10.1192	9.71599	9.39298	10.0377	9.72664	12.776	11.6128	11.618	12.6081	8.7548	9.44843	8.94226	8.54786	12.0709	11.0678	12.0424	10.0794	8.77139	9.19922	10.5951	11.7691	10.6479	10.4324	11.412	8.37471	12.1404	10.5346	10.4953	8.98387	COL11A1
ENSG00000158008	EXTL1	-2.44757	4.39147	51.845	6.00581e-13	2.5263e-10	2.87682	2.47171	0.781046	4.86111	4.3508	1.81802	1.4308	0.686533	2.11307	2.31809	3.60595	3.1113	3.76259	4.71516	0.590346	2.33696	0.721707	0.12239	4.08117	2.65675	3.65479	0.155773	0.865885	2.81044	1.97975	3.80817	3.59907	2.14805	0.499929	2.18984	4.32324	2.08727	2.45211	0.620584	EXTL1
ENSG00000169231	THBS3	-2.43205	5.73075	81.0047	2.25185e-19	2.94316e-16	3.74492	3.84788	4.70954	7.09209	7.51693	3.6701	3.15785	3.48772	4.20042	3.96704	5.55893	5.61388	4.74787	6.34333	4.30488	3.19821	3.23868	3.30981	4.94685	6.53002	6.97424	2.47703	3.16191	3.14665	5.12821	4.14252	5.77584	4.02899	4.15601	4.00514	5.57461	4.597	4.61051	3.37568	THBS3
ENSG00000085741	WNT11	-2.41262	1.77145	18.2683	1.91873e-05	0.00128134	0.899304	-0.99276	0.487467	3.71869	4.31768	1.63886	-0.99276	0.696823	-0.99276	0.661716	2.95764	2.26999	0.374862	2.24765	-0.763091	-0.0457935	1.92508	-1.41254	1.2329	1.2177	1.94379	-0.517968	0.665908	1.12302	0.414153	1.80205	2.27618	0.109173	0.492098	0.571701	2.07052	0.72112	0.158373	0.826889	WNT11
ENSG00000071991	CDH19	-2.40335	4.12789	34.6501	3.94628e-09	7.68182e-07	3.34207	4.1695	0.745163	5.16968	5.3649	2.375	2.34928	1.49987	3.17037	2.48138	5.37542	4.62221	4.45049	5.96811	0.200748	1.02118	2.42312	0.472493	3.22524	2.72774	5.53463	3.12452	2.07076	1.71744	3.44569	3.02915	3.65871	3.50263	2.9656	1.79855	4.82661	3.6574	0.742931	3.03994	CDH19
ENSG00000188613	NANOS1	-2.39912	5.13641	30.0235	4.2684e-08	6.91179e-06	3.69373	3.02649	2.87301	3.85486	6.27391	3.64746	2.76112	2.04385	2.05848	3.52955	6.43857	5.16111	6.42725	6.98427	0.141944	1.27808	1.50215	-0.923412	4.72284	3.36345	4.27215	2.51103	2.9544	2.4336	3.33222	3.07831	3.65983	3.35118	3.89956	2.93637	4.55723	3.41854	3.21153	2.31768	NANOS1
ENSG00000075035	WSCD2	-2.38463	3.07339	29.4375	5.77492e-08	8.95505e-06	2.78462	2.38404	1.8762	4.34912	4.36927	1.15271	0.664683	-1.39557	2.60843	0.204827	4.13766	2.93905	3.53625	4.52866	-0.0999497	-1.4018	2.54578	-0.986995	2.86638	2.49133	2.13139	0.436846	1.38895	2.08411	1.58088	3.02129	3.06378	0.176218	1.71324	1.84358	3.97682	2.10007	1.2417	0.280745	WSCD2
ENSG00000183230	CTNNA3	-2.38273	0.630244	9.97875	0.00158357	0.042348	0.461626	-1.13023	0.506476	1.33088	2.71003	-1.13023	-0.268426	-1.03323	-1.13023	1.10958	2.95525	0.363184	-0.525342	1.71928	-1.24642	-0.707611	0.534462	-1.9518	1.33447	1.11736	0.343349	-0.850893	-0.850893	-0.237644	-0.211346	-0.913331	0.878147	1.63915	-0.321031	-0.215836	0.585898	0.443602	-0.229501	-0.229501	CTNNA3
ENSG00000160801	PTH1R	-2.38008	6.24039	43.8473	3.55027e-11	1.12005e-08	2.73287	3.29659	3.92056	7.3948	6.50233	3.86018	3.66143	4.21773	4.39918	3.80751	5.69706	3.8281	4.7188	5.6017	3.90136	3.55413	3.21197	4.52144	4.20246	4.09367	8.56551	2.70066	2.99552	3.71809	4.37614	4.04877	6.141	4.46863	4.06175	3.17962	6.11597	4.68419	4.00757	2.70953	PTH1R
ENSG00000273477	RP11-196O16.1	-2.36224	1.31369	11.7436	0.000610518	0.02092	0.390972	0.390972	0.390972	1.46384	1.84818	0.390972	0.494371	0.390972	0.390972	0.390972	1.61061	1.30882	1.25334	0.216987	2.35148	1.18698	-1.34683	-1.34683	0.447683	-0.188706	3.69311	0.0238853	-0.119311	0.0692632	1.24107	3.91703	-0.773935	1.64463	-2.19726	0.0943868	0.101542	0.579374	1.25122	0.685143	RP11-196O16.1
ENSG00000160867	FGFR4	-2.35999	2.859	14.5723	0.000134882	0.00628809	0.336023	0.947032	0.802989	3.67617	4.69011	0.995351	-1.01153	-2.20843	-0.342794	-1.16052	2.97151	1.6485	0.740463	3.16388	-2.73555	-1.12519	0.870809	-0.154888	0.571516	0.107615	0.639574	2.45283	-0.554668	0.817782	0.483226	-0.0501213	1.3732	1.32877	0.949691	-0.0501213	1.11571	0.973418	0.300316	0.300316	FGFR4
ENSG00000196517	SLC6A9	-2.35174	3.97394	37.5296	9.00376e-10	2.00916e-07	2.49787	2.73405	2.33366	4.60856	5.84728	2.78496	3.37891	2.21296	1.81051	2.90073	4.77495	4.58545	3.23844	5.08576	1.52955	1.92474	2.03715	1.71156	6.7269	4.05382	3.27326	1.99456	0.909832	1.70733	1.9915	3.09704	3.58181	2.35369	3.43193	4.20973	3.98626	3.70377	2.42199	2.33178	SLC6A9
ENSG00000249035	CTB-113P19.1	-2.34656	0.614171	10.3086	0.00132415	0.037464	0.18242	0.18242	0.18242	2.56937	0.18242	0.18242	0.18242	0.18242	0.18242	1.13165	2.19645	-1.7579	1.19656	1.67262	0.296205	0.386843	0.728362	-0.59084	1.47422	0.923624	2.53432	-0.456803	-0.334513	-1.04463	1.38733	-0.807475	1.78852	1.26339	-0.807475	0.271941	1.15812	0.83274	0.0771531	-0.00386208	CTB-113P19.1
ENSG00000138135	CH25H	-2.34279	3.1285	15.015	0.000106661	0.00524053	0.277944	3.67428	0.277944	3.61491	3.63973	2.21486	0.477823	2.83095	3.27	0.277944	3.84604	2.58753	3.67383	2.28319	1.89642	0.719368	0.719368	0.719368	3.65637	3.61049	3.1279	1.57553	-0.936988	1.30054	3.09469	2.64441	3.70997	0.866892	-0.512002	2.52988	2.90488	3.2483	1.45714	0.612238	CH25H
ENSG00000235790	RP11-73M7.6	-2.3333	1.51706	10.7727	0.00103008	0.0312577	0.648662	0.440829	0.440829	1.44921	2.20167	0.440829	0.440829	1.73982	0.440829	0.440829	3.06586	1.64944	1.06752	3.43956	0.371103	-1.88694	-0.675798	-0.0832727	3.3143	2.49213	0.496215	-1.96554	-0.140272	1.01377	0.187662	-0.345686	2.4382	2.54238	-0.345686	0.73373	2.01071	1.23772	0.684296	-0.458995	RP11-73M7.6
ENSG00000084636	COL16A1	-2.33274	7.0516	64.1898	1.12993e-15	7.65756e-13	4.69172	5.37405	5.75324	8.17108	8.31167	5.54795	4.8905	5.44439	5.95605	5.50728	7.62657	7.43565	7.33355	7.97054	4.89576	3.7864	4.73585	3.93401	8.52218	7.66761	6.32353	3.19985	4.28108	5.7945	5.89769	6.15895	6.94338	6.73737	5.23759	4.81378	6.93632	6.10639	5.86524	4.95121	COL16A1
ENSG00000198373	WWP2	-2.32357	7.45178	82.9374	8.46919e-20	1.19207e-16	6.89226	6.82526	5.62466	8.68481	9.04296	5.49043	5.3115	4.92352	6.09006	5.76158	8.59122	7.77976	6.80222	8.5758	5.73727	4.75872	5.19352	4.27913	6.89976	7.65533	8.49465	5.12586	4.9928	5.61983	7.29897	6.61591	7.17647	6.09957	6.44582	5.15148	7.66951	6.51634	6.13127	5.5417	WWP2
ENSG00000156113	KCNMA1	-2.31915	7.52609	75.3646	3.91347e-18	3.87074e-15	6.72796	6.44692	6.29945	8.75901	8.58958	6.16922	6.14968	6.46354	7.00509	6.24244	9.19309	7.66931	8.3431	9.15796	4.65766	4.4896	5.63834	5.93326	7.75693	8.92402	8.84516	4.77778	6.46072	4.54713	7.29936	7.16939	7.31751	6.94173	6.3097	6.27405	7.70725	7.47865	6.2095	6.14576	KCNMA1
ENSG00000256482	RP11-625L16.3	-2.31156	2.37784	11.2027	0.000816764	0.0262196	0.753098	2.44817	0.753098	2.59108	2.76464	2.38778	1.67271	0.753098	0.753098	0.753098	3.38675	2.23198	1.18122	3.52607	0.931003	0.294891	0.4288	0.523201	2.0571	6.15854	2.0325	0.594647	-0.732425	-0.732425	2.40279	1.38609	1.37485	0.953229	1.02128	2.23969	2.28647	2.02215	0.642942	1.30039	RP11-625L16.3
ENSG00000169302	STK32A	-2.31109	3.77193	23.0861	1.54909e-06	0.000150373	2.89434	3.72454	2.95222	4.94418	5.01974	1.03196	0.734995	1.8558	1.25671	2.40351	4.93744	4.64206	4.25867	4.6888	-0.731995	-0.00689381	2.9947	0.671615	4.18909	6.25048	2.10111	1.44754	1.33002	0.772563	2.22056	2.65927	2.90807	2.51776	1.77991	4.00522	2.95335	2.96126	1.9688	2.84379	STK32A
ENSG00000251706	RNU7-61P	-2.30742	-2.07274	11.5245	0.000686852	0.0228509	-1.28652	-1.28652	-1.28652	-0.490967	-0.346296	-1.28652	-1.28652	-1.28652	-1.28652	-1.28652	-1.34001	-1.34001	-1.34001	-1.34001	0.476506	-1.34001	-1.34001	-1.34001	-1.11294	-1.11294	-1.11294	-1.11294	-1.11294	-1.11294	-1.21576	-1.21576	-1.21576	-0.598869	-1.21576	-1.21576	-1.11294	-1.11294	-1.11294	-1.11294	RNU7-61P
ENSG00000147588	PMP2	-2.29893	4.2721	20.8632	4.93273e-06	0.000411203	2.54797	2.18778	2.39733	3.99693	2.93625	1.56547	0.742157	-0.442671	1.40938	2.78875	2.08145	3.22942	3.21676	2.31711	1.06892	2.37693	1.10883	0.704057	1.69183	4.02186	5.86204	-0.175929	0.278307	0.399499	0.52783	1.52024	4.20298	2.77118	2.52755	0.52783	3.0341	3.33644	1.47049	0.210706	PMP2
ENSG00000068078	FGFR3	-2.29589	6.96922	68.4662	1.29068e-16	1.03152e-13	5.31974	5.15901	4.66024	7.64218	7.44729	4.62039	5.08159	3.78894	4.78556	5.21744	7.06213	5.34313	5.78631	6.79474	5.5293	4.91241	3.58878	3.96108	6.95868	5.96611	8.12815	3.50593	3.69763	3.97692	5.64449	7.17961	6.30855	5.40505	4.57764	3.11807	6.87322	5.29651	5.35156	3.96766	FGFR3
ENSG00000160161	CILP2	-2.28735	3.11292	31.5786	1.91526e-08	3.30618e-06	1.48658	1.47407	1.47016	5.44789	4.97704	0.411426	-0.6378	0.922007	4.0029	1.95854	3.05362	2.8846	3.05045	3.91642	-0.807822	0.802538	2.8744	1.43603	2.96128	3.37981	3.40281	1.88605	1.24488	0.0328565	2.16389	3.46839	3.55069	1.27016	1.97989	0.474659	3.01354	2.06551	1.7092	1.81687	CILP2
ENSG00000153898	MCOLN2	-2.28329	3.68594	41.3735	1.25751e-10	3.43432e-08	2.01217	1.77743	2.21585	3.84984	4.51368	2.57448	1.84811	1.53691	1.9625	1.9356	4.89053	4.0189	3.15695	5.41372	1.09844	0.303332	0.587025	-0.0876442	2.78345	4.44359	3.0014	1.68899	1.70078	0.917734	2.54489	2.23423	3.01681	2.1034	2.6095	2.02711	3.05706	2.20562	2.60956	1.81839	MCOLN2
ENSG00000131242	RAB11FIP4	-2.28093	5.34392	89.1583	3.64451e-21	6.66873e-18	4.39442	4.47425	4.01236	6.40829	6.71181	3.6682	3.50229	3.28278	4.22142	3.8265	5.8349	5.407	5.08855	6.48751	3.08931	2.70453	4.08956	2.90047	4.6149	6.19826	6.66027	2.75019	3.21598	3.26179	5.2751	4.6498	4.94421	4.56238	3.24916	4.02073	5.52922	5.22486	3.30333	3.7435	RAB11FIP4
ENSG00000204291	COL15A1	-2.28003	5.00524	35.6747	2.33167e-09	4.82089e-07	2.62329	3.46169	4.21716	5.84045	7.75084	3.1684	3.18724	5.52954	4.96597	2.99412	6.60756	4.57717	7.13063	4.94516	4.001	0.704165	2.98228	4.04301	4.39215	6.12791	6.69733	2.46408	3.95947	2.60228	4.71132	5.41132	5.23435	2.75032	2.94794	5.18797	4.9355	4.06745	4.55582	3.93672	COL15A1
ENSG00000272970	RP11-329B9.4	-2.27969	3.31666	11.2405	0.0008003	0.025827	3.2383	2.94288	2.68506	3.99352	2.63277	-0.0705413	1.71686	-0.0705413	2.82206	1.58393	4.34874	-1.43628	4.15648	4.02446	2.39581	3.28202	-1.43628	1.8445	2.45036	4.42787	6.53154	0.427903	-1.16277	0.209676	3.23278	4.56453	1.66129	2.67037	-0.0294922	0.785114	3.52504	1.9765	2.28381	0.804377	RP11-329B9.4
ENSG00000273045	C2orf15	-2.279	-0.240401	9.59272	0.0019535	0.0490305	-0.3912	-0.3912	-0.3912	-0.3912	0.616505	-0.3912	-0.3912	-0.3912	-0.3912	-0.3912	-0.430148	3.05318	-1.9828	0.313721	-1.27742	0.161947	-1.9828	-0.179126	-0.148593	0.639362	-0.818893	-0.818893	-0.818893	0.223331	0.632452	-1.69683	0.899166	0.178092	-0.697017	-1.05844	-0.363052	0.298447	0.0813371	-1.17845	C2orf15
ENSG00000206290	COL11A2	-2.26816	-2.18824	10.8785	0.00097287	0.0301211	-1.2529	-1.05833	-1.1635	-0.800964	-0.901666	-1.16098	-1.2529	-1.2529	-1.16035	-1.05981	0.0566611	-1.49599	-1.49599	0.0678309	-1.49599	-1.49599	-1.49599	-1.49599	-1.10643	-1.10643	-1.10643	-1.10643	-1.10643	-1.10643	-1.10643	-1.10643	-1.10643	-1.10643	-1.10643	-1.10643	-1.10643	-1.10643	-1.10643	-1.10643	COL11A2
ENSG00000174600	CMKLR1	-2.2473	3.17461	43.3259	4.634e-11	1.39747e-08	2.21632	2.62202	2.25017	3.46763	3.58884	1.73611	1.86213	2.08896	1.94452	2.08355	4.36189	2.28618	4.01605	3.18149	2.59505	1.81894	-0.876031	1.70463	3.54081	4.18349	3.59862	1.20609	0.799286	0.98786	4.91119	2.78259	2.9735	0.501949	1.21168	1.93525	3.42457	3.1495	2.54833	0.421703	CMKLR1
ENSG00000077274	CAPN6	-2.2367	2.57674	18.6103	1.60353e-05	0.00110513	0.283124	0.208904	0.849599	3.66053	3.84997	0.466904	-0.658688	-1.25225	1.44355	-0.363875	3.00776	2.49229	0.660309	3.02391	-0.763834	0.141149	-1.46921	-0.302152	1.20038	0.842787	0.922547	2.05709	-0.271695	0.341554	-0.0384782	-0.0384782	2.55752	1.60964	-0.0384782	1.04094	2.21117	0.1153	1.35904	-0.290408	CAPN6
ENSG00000159307	SCUBE1	-2.22213	7.23614	14.2827	0.000157305	0.00709832	2.84502	3.52847	1.70501	7.25937	4.99685	3.44996	4.01585	6.76132	4.96714	3.95269	5.97276	5.10765	4.9604	4.70721	3.52251	4.2912	2.96131	3.26229	10.7438	3.32246	2.89894	3.15027	3.0892	2.88436	2.63624	5.25665	6.89054	5.65054	3.35354	2.3015	5.45277	4.37881	4.40678	3.15431	SCUBE1
ENSG00000121005	CRISPLD1	-2.22007	7.72278	63.5132	1.59294e-15	1.00509e-12	6.04392	5.79767	5.89425	9.6183	8.8535	6.32819	6.04214	5.2522	6.93411	6.41086	8.9127	7.30333	8.21318	8.68918	5.38675	5.423	5.23111	4.58087	7.72276	8.60103	6.97399	5.03609	5.87749	6.09372	7.45346	6.04469	7.56432	7.18147	5.56453	6.49661	7.47903	6.64513	6.89256	5.85335	CRISPLD1
ENSG00000184828	ZBTB7C	-2.21529	3.73719	23.8446	1.04433e-06	0.000106755	4.21497	3.88806	2.20005	3.87993	4.45455	2.93744	4.50808	0.828184	0.96272	1.30553	3.82277	6.45911	4.23117	1.69583	2.11695	2.11941	1.40198	1.49638	5.20263	4.39416	3.34989	1.53967	1.49376	1.5276	3.68368	3.14659	3.9535	2.7337	1.42376	2.56649	3.85449	3.60394	2.43304	1.78034	ZBTB7C
ENSG00000172061	LRRC15	-2.21139	6.05807	63.6503	1.48588e-15	9.53989e-13	5.55161	5.892	4.69937	7.02254	6.64956	4.57471	5.04442	4.58179	5.10528	3.74114	6.9175	5.31672	6.95452	5.24798	4.191	4.94312	5.18765	3.53145	6.14212	6.23238	7.66713	2.56525	5.11487	3.99572	6.10574	6.87589	6.43202	5.18191	4.24466	2.87723	6.85969	6.77714	3.87493	3.6332	LRRC15
ENSG00000181798	LINC00471	-2.20855	0.494128	10.3706	0.00128036	0.0366064	-1.13254	1.26233	-1.13254	1.81487	0.741111	-0.347066	-0.270738	-0.101667	0.626588	0.586111	0.84871	-1.91696	1.0375	1.96024	0.519733	0.77801	-1.91696	0.326891	-0.0505725	1.47573	2.57353	-1.52265	-0.338774	-0.909401	1.77556	1.22497	-0.204298	-0.0371689	-1.0848	-0.446407	0.92196	0.719053	-0.411217	-0.411217	LINC00471
ENSG00000112297	AIM1	-2.20135	3.8535	34.3191	4.67771e-09	9.00976e-07	2.86994	3.99778	2.36605	4.83688	4.71175	2.74493	2.81305	2.8027	2.44277	3.38098	5.16724	2.03788	5.3698	3.99554	2.48099	3.61451	1.24237	2.46514	3.78296	4.39263	5.19419	3.53065	1.87707	1.0026	3.63482	6.97431	3.31056	2.42067	1.41022	2.02953	4.15038	3.51977	2.89268	2.62391	AIM1
ENSG00000141485	SLC13A5	-2.20025	4.2834	29.6575	5.15536e-08	8.16734e-06	1.00121	1.37957	1.68748	4.63184	4.05716	0.901751	0.623757	3.23088	0.993108	-0.709281	2.84857	3.35162	1.65439	2.60241	0.915316	1.63772	0.358454	0.869505	2.16004	1.03385	2.58592	1.03385	2.21773	1.6471	1.26227	1.33282	3.57461	2.41127	0.340404	1.75712	3.56536	3.6867	-0.0665307	-0.0665307	SLC13A5
ENSG00000143333	RGS16	-2.19991	5.12603	22.7347	1.85978e-06	0.000178619	2.67679	3.78802	3.72392	6.38498	5.51469	3.55818	3.77435	3.25671	3.8892	1.70879	4.55052	3.55922	3.61482	3.47492	3.60973	3.4055	4.18366	4.22213	7.94529	6.17402	6.76832	-0.545097	2.25993	0.362914	5.68439	4.79807	4.99774	4.94061	2.12629	0.418283	4.8044	4.85155	3.36685	2.28746	RGS16
ENSG00000103489	XYLT1	-2.19025	8.60707	64.0398	1.21934e-15	8.11325e-13	8.09816	7.4122	7.24461	9.554	9.6712	7.28688	7.04268	6.01723	7.09762	7.35651	9.30214	9.39176	7.89161	9.11622	6.35695	7.71397	5.84766	5.80456	9.37994	7.59544	8.10844	6.95749	7.36462	6.66272	8.48171	10.662	7.88107	6.295	6.28455	6.4643	8.7893	7.56697	7.5951	6.76106	XYLT1
ENSG00000136542	GALNT5	-2.18897	5.51381	43.1993	4.94379e-11	1.44854e-08	3.68851	4.82014	3.26076	5.6461	5.74645	3.74049	3.50308	4.02958	3.96111	4.11305	6.54085	3.70666	6.03259	5.79884	3.64321	3.38438	1.27355	3.62736	6.76623	6.82701	4.90132	2.87064	2.56552	1.57485	3.91717	4.50933	5.47545	4.19755	4.3309	3.07518	4.94671	4.62996	3.63485	3.79219	GALNT5
ENSG00000119147	C2orf40	-2.18069	6.54302	41.5983	1.12091e-10	3.08426e-08	6.89715	6.88393	5.50606	7.53191	6.88594	4.80102	3.23229	4.28706	5.05888	4.94055	7.1644	6.42842	7.04751	7.63206	3.99537	4.38683	5.91706	2.24818	7.22744	5.34117	6.99913	4.59808	4.35556	5.0935	6.64157	7.21932	7.7694	4.38971	4.96507	2.6298	7.15734	5.23405	5.50339	4.51513	C2orf40
ENSG00000124491	F13A1	-2.1699	7.17341	48.1297	3.98933e-12	1.45993e-09	7.12766	6.24239	5.35583	7.6869	7.04385	5.78284	6.29176	5.73006	5.54911	6.08903	7.99315	6.67561	7.06005	7.55315	4.92951	6.53584	5.17532	4.39692	8.46433	5.95563	8.47567	6.69694	4.0806	4.06648	7.84019	8.09855	6.87072	5.8283	5.57233	3.52956	8.0133	7.87058	5.66499	3.6109	F13A1
ENSG00000076641	PAG1	-2.15455	5.57866	18.7323	1.50411e-05	0.00106385	2.69042	4.27624	3.83473	5.90792	5.67524	3.93195	3.60562	4.54105	4.56383	1.48772	4.63685	8.48897	2.65705	3.84364	3.27895	3.39483	3.80189	2.30961	2.67565	7.06897	6.77066	3.11662	3.11014	1.5668	4.3409	2.95789	4.45798	3.71869	3.63971	5.19367	4.95511	4.06215	4.27827	2.91036	PAG1
ENSG00000231064	RP11-263K19.4	-2.15373	3.58712	40.7869	1.69772e-10	4.56835e-08	2.63958	3.32113	2.65905	4.62608	4.56968	2.48848	1.82161	0.969745	3.37346	2.12986	4.0972	3.72405	3.56726	5.08096	2.95568	1.95574	0.565385	0.932655	3.53668	4.39555	5.56537	0.985614	0.977261	1.69874	2.94625	2.49058	3.9307	2.31568	2.72532	2.75067	3.86762	3.1203	2.52995	1.9216	RP11-263K19.4
ENSG00000145423	SFRP2	-2.15365	5.93316	19.3204	1.10516e-05	0.000817063	3.95801	5.92621	5.33064	6.69996	4.78912	4.51656	3.38433	5.52714	4.27963	2.91419	6.03935	6.01582	8.862	5.02558	2.06438	3.93599	2.10429	3.81323	6.30401	6.14483	6.72156	0.63644	4.85219	3.73646	4.45083	3.97333	7.2836	2.47803	5.36567	4.84403	5.03537	4.5122	4.63991	4.74284	SFRP2
ENSG00000151012	SLC7A11	-2.14857	5.09652	48.3086	3.64151e-12	1.37386e-09	4.02653	3.69506	4.79935	5.60293	6.94138	3.68545	5.20242	4.23118	4.5891	3.26666	7.02895	5.66104	5.80208	6.57221	2.39804	2.41496	4.06552	2.88926	6.37074	6.63967	4.80859	3.16866	3.72425	2.91213	4.93144	4.32116	5.02701	4.99909	3.66573	4.6796	5.23238	5.40808	4.00168	3.77388	SLC7A11
ENSG00000170961	HAS2	-2.14546	6.84405	29.8925	4.56685e-08	7.29819e-06	5.54985	4.94906	3.41229	6.64554	6.61531	5.80424	6.16023	6.1643	5.99714	4.77305	8.41901	6.5973	7.21777	7.57232	6.628	4.03814	-0.390326	4.77458	7.59487	6.81696	5.80502	5.45763	4.45936	3.50875	7.41708	6.4516	7.60137	3.41563	2.49235	6.26456	6.1813	7.41029	4.39238	4.44442	HAS2
ENSG00000254238	RP11-300E4.2	-2.14079	3.3531	23.3433	1.35513e-06	0.000133313	2.07939	2.73146	3.18365	5.04013	4.64934	1.31118	1.91783	1.35733	0.0997045	2.02286	5.10704	2.72506	4.40045	4.93124	1.85353	0.939028	-1.1569	0.714866	3.69745	2.12879	3.0271	1.9376	2.3916	1.4532	2.86544	1.73689	3.36231	3.64494	1.01183	2.01432	3.28914	2.68711	2.3488	1.43211	RP11-300E4.2
ENSG00000128965	CHAC1	-2.10901	3.60985	18.318	1.86934e-05	0.00125524	2.59559	3.09769	2.37193	4.13976	6.108	3.60537	3.35488	3.03269	-0.679014	-0.163385	4.84797	4.32927	3.68711	5.10078	0.415172	0.659459	1.83075	1.1003	3.30326	4.23791	4.10548	1.67416	0.642523	2.51478	1.67947	1.55991	3.21928	3.46245	3.98472	2.57227	3.1994	3.42363	2.2575	2.10488	CHAC1
ENSG00000188501	LCTL	-2.08927	3.67061	17.416	3.00294e-05	0.00187396	2.9637	2.0431	1.6038	4.5601	4.52368	2.65091	2.47074	-0.644058	1.84718	2.56469	3.80418	2.7255	3.57166	3.48825	1.75247	1.29782	2.01934	1.00786	6.08893	4.23573	4.52181	-0.163283	0.539699	-0.47257	2.24739	2.56338	3.51188	4.85775	0.5765	0.993403	3.42079	2.76184	0.841784	2.80912	LCTL
ENSG00000122176	FMOD	-2.07131	10.2073	33.4512	7.30748e-09	1.37141e-06	9.60353	9.90946	9.01741	11.9931	12.0443	8.31083	7.7327	7.75317	9.53637	8.97882	11.6686	11.3067	10.8174	12.1219	7.45386	7.52202	7.43762	7.57565	10.0007	9.51136	10.5956	8.12036	8.53559	10.1642	9.15285	11.2223	9.15264	8.63897	10.4837	8.27738	10.0291	9.23161	9.5237	9.16743	FMOD
ENSG00000160307	S100B	-2.07014	5.42493	43.3155	4.65876e-11	1.39747e-08	4.08734	3.51007	3.68734	5.38644	5.39761	3.33556	2.79868	1.67918	3.82289	3.90189	5.46757	5.13719	4.44416	6.46065	2.33474	1.64451	3.21892	1.37786	4.69047	3.4431	4.377	3.38253	3.45191	3.2192	4.28408	4.83586	5.37986	3.43596	3.72457	0.903869	5.42834	3.41207	3.77692	2.42547	S100B
ENSG00000102554	KLF5	-2.06622	4.37211	39.406	3.44233e-10	8.62845e-08	3.7335	3.34215	2.50339	5.33139	5.83848	2.40297	3.30067	2.08069	4.30213	3.02415	5.95919	4.64339	4.61415	5.70336	1.11145	1.48745	3.56991	1.59872	5.43349	5.41601	3.17236	1.86637	2.18751	3.43998	3.02304	4.00888	4.48852	3.38474	3.23445	3.37608	4.50573	3.46241	3.80583	2.56984	KLF5
ENSG00000066248	NGEF	-2.06219	3.18871	63.266	1.80594e-15	1.1015e-12	2.49839	3.07313	2.13601	4.46506	4.73375	2.2883	2.18455	1.96061	3.02025	1.71835	3.76155	3.98981	3.70685	4.84817	1.55207	1.13709	1.69174	1.77542	2.94014	4.42704	3.18213	2.35393	1.70557	2.23822	2.68903	3.60071	4.03561	2.3624	2.83733	1.32196	3.66956	3.72926	1.96043	1.87211	NGEF
ENSG00000156218	ADAMTSL3	-2.05912	3.18269	27.9592	1.23898e-07	1.77116e-05	2.06659	1.27171	2.97203	3.33778	4.32146	1.17151	2.06093	1.28067	3.03352	1.6	4.33175	3.92284	3.89482	1.29847	1.55117	-0.265343	2.22092	1.53833	3.4491	5.44111	2.50703	1.04212	1.14844	0.281925	2.15477	2.61566	3.36093	2.17032	1.89304	1.675	3.26901	1.71841	1.89396	2.36509	ADAMTSL3
ENSG00000188687	SLC4A5	-2.05222	3.94168	10.6746	0.00108616	0.0324746	1.81445	1.81445	2.8757	3.89131	3.79274	1.81445	1.91785	1.81445	3.98795	1.81445	4.64802	3.44044	4.11616	3.66507	0.351653	3.60559	1.52132	-0.917983	6.56914	2.72326	4.41494	0.334711	1.26472	0.0159277	2.9891	1.8721	2.18715	2.50286	2.41578	3.3557	3.02763	3.38896	2.26718	1.53136	SLC4A5
ENSG00000176771	NCKAP5	-2.04223	1.43963	10.8036	0.001013	0.0309448	-0.925308	-0.925308	1.14381	3.70275	3.76446	0.826735	-0.00569191	0.967079	-0.925308	2.39979	2.01944	3.74236	1.02228	1.67287	-0.401861	-0.354981	-0.378138	0.696431	1.24332	1.33376	0.412836	1.15008	1.89742	-0.0236264	1.9737	0.0518772	2.1522	1.46551	0.476759	-0.106244	1.81153	1.51974	1.52597	-0.848046	NCKAP5
ENSG00000122574	WIPF3	-2.04126	3.68812	12.5598	0.000394128	0.0145252	2.04499	1.74349	1.74349	4.48808	3.33871	1.74349	2.41651	1.84049	1.74349	1.74349	3.92475	3.32837	2.85031	2.63014	1.35375	2.36275	2.85698	-1.03006	2.51784	0.699814	2.73095	-0.0616018	2.94675	4.87398	4.34866	3.49244	2.98817	3.00357	-0.229946	0.104854	3.10502	2.78752	2.37953	0.866426	WIPF3
ENSG00000125144	MT1G	-2.03706	3.88529	22.4744	2.12965e-06	0.000200868	3.37145	4.57239	2.52456	5.552	3.00822	1.83585	1.6758	-0.212518	4.70118	1.91352	3.19757	2.74688	4.84158	4.64968	0.431897	2.33405	3.35334	1.59896	3.90151	3.9231	4.3951	1.76159	1.41027	1.97391	3.03915	5.24322	3.51621	1.15397	3.41762	0.995293	4.30373	3.2856	2.27414	1.71352	MT1G
ENSG00000111181	SLC6A12	-2.02952	3.61591	26.6437	2.44643e-07	3.14139e-05	1.71609	1.93954	1.13506	3.7994	3.79317	0.947566	0.240653	0.617953	1.71488	1.38082	4.03104	2.09881	3.02874	4.35234	0.2229	0.308542	-0.864511	0.650242	2.70429	1.00485	2.96385	0.93039	1.05268	1.71502	1.81224	0.13395	2.49925	1.92168	1.72619	2.27777	2.26396	1.75742	2.16685	0.725816	SLC6A12
ENSG00000123243	ITIH5	-2.02947	4.06003	38.2198	6.32087e-10	1.45483e-07	2.89736	3.0201	1.94015	5.80807	4.82338	1.95698	0.548175	1.5655	3.28243	1.50995	4.35935	4.12421	4.36935	4.47863	1.70548	0.895564	2.29773	-0.348625	3.14351	2.2796	3.89017	3.46453	2.04445	1.58901	3.52712	2.79388	3.6436	2.2477	1.95991	2.23904	3.35559	2.61941	2.41721	2.54863	ITIH5
ENSG00000233117	LINC00702	-2.01241	2.75007	9.6262	0.00191821	0.0483516	0.450925	2.84386	2.11609	1.60634	2.64231	1.82207	1.49191	2.4223	0.0919367	0.95509	3.24658	1.50657	4.14741	1.85296	0.289139	1.53333	0.289139	0.289139	3.20485	5.51473	-1.27351	1.31859	1.33233	-0.231288	1.53199	4.03624	0.664803	3.81747	-1.22195	1.03714	3.28212	1.49211	1.13373	0.66917	LINC00702
ENSG00000164976	KIAA1161	-2.00535	3.2604	41.6401	1.09717e-10	3.04183e-08	1.53896	1.6114	2.29314	5.23869	5.26409	1.96839	2.72274	1.25133	1.67141	1.34724	4.28435	3.93931	2.78965	3.22358	1.5981	1.33926	3.08527	-0.333605	3.77547	2.82342	2.92537	1.88402	2.0008	1.53536	2.43773	2.56135	3.77944	2.7555	1.35174	2.05867	3.06397	2.6619	1.90631	2.33078	KIAA1161
ENSG00000169607	CKAP2L	-1.99955	2.95629	10.6467	0.00110269	0.0328616	1.0193	2.09911	1.74021	0.973649	2.43836	2.72932	3.11238	0.655413	2.21615	1.74601	0.792309	3.17787	3.49624	2.11299	0.521854	0.568734	1.91679	2.39714	3.55757	1.08647	2.61798	1.61704	2.0231	0.335789	0.783031	6.97418	1.02754	1.14522	0.486588	0.821387	3.17101	3.01976	1.00923	0.291968	CKAP2L
ENSG00000006611	USH1C	-1.99788	2.03638	15.0175	0.000106518	0.00524053	0.0753828	-0.700988	1.13054	3.84132	2.60998	-0.184918	-0.601708	-0.593999	1.28219	0.934151	1.97806	3.3951	-0.566397	0.99742	-0.566397	2.12858	-0.566397	-0.566397	2.62887	1.67829	-0.490193	1.83859	-0.490193	-0.490193	1.6574	0.204278	1.86365	1.02684	0.214154	-0.291143	1.92418	0.741499	1.1865	-0.735398	USH1C
ENSG00000145681	HAPLN1	-1.99045	10.7044	53.6274	2.42359e-13	1.09498e-10	9.48408	9.0801	8.63175	11.9475	11.4576	8.85456	8.74099	8.23193	9.34044	8.826	11.3422	10.0606	10.1963	11.6323	8.29727	8.13357	8.02168	7.992	10.7727	9.77979	10.8077	8.66499	8.60786	8.12383	9.58084	9.67843	10.5853	9.25724	9.21653	8.43865	10.2839	8.54542	10.4393	8.5693	HAPLN1
ENSG00000234530	NFKBIL1	-1.98484	-2.07913	9.75331	0.00179	0.0459053	-1.10873	-1.21537	-1.4088	-0.36359	-0.952804	-1.31986	-1.20788	-1.22479	-1.40565	-1.21746	-1.14249	-1.14249	-1.14249	-1.14249	-1.14249	-1.14249	-1.14249	-1.14249	-1.14249	-1.14249	-1.14249	-1.14249	-1.14249	-1.14249	-1.14249	-1.14249	-1.14249	-1.14249	-1.14249	-1.14249	-1.14249	-1.14249	-1.14249	-1.14249	NFKBIL1
ENSG00000223561	AC003090.1	-1.97897	1.28632	9.82779	0.00171894	0.0447324	1.24463	0.726797	1.49973	2.77345	1.83921	-0.389978	-1.88657	0.145316	-0.427269	-2.49075	1.61196	1.019	-0.915929	1.53481	0.396412	-0.197644	-0.482249	-0.538717	1.52889	1.0792	1.18207	-0.656474	-0.656474	-0.656474	-0.509892	0.48252	1.30692	1.56097	-0.509892	-0.509892	0.74673	0.604434	-0.0686689	-0.0686689	AC003090.1
ENSG00000144331	ZNF385B	-1.97799	4.26941	43.0018	5.46881e-11	1.58839e-08	3.9658	3.73475	2.94628	4.90121	4.8366	2.60692	3.2361	1.5788	1.75418	3.27028	4.90365	3.45939	3.2969	4.51808	3.07419	2.89753	1.71537	2.39962	4.30384	4.68452	3.43501	3.75393	1.28542	2.23582	4.28905	3.63552	5.45161	2.82517	2.06446	1.43273	4.91216	4.40158	2.08814	1.73047	ZNF385B
ENSG00000213903	LTB4R	-1.96757	3.22765	10.313	0.00132098	0.0374168	0.748288	0.338412	2.14405	2.80497	1.15621	-0.613705	0.274185	2.46443	2.21113	2.02634	1.77119	2.38894	1.35625	2.89781	1.04324	1.12889	-0.773268	1.0304	0.244927	1.35941	4.49554	0.832749	0.955039	0.244927	1.56825	5.32104	0.846032	-0.626584	2.19193	-1.16808	1.50071	1.016	1.58205	1.32297	LTB4R
ENSG00000113140	SPARC	-1.96699	10.0391	71.258	3.13431e-17	2.94111e-14	8.57603	8.85155	8.82786	12.0087	11.3893	8.63661	8.19824	9.16539	9.41681	8.2565	10.9252	10.0786	10.2546	10.7351	8.4133	7.71903	8.16341	8.37231	10.2783	10.4069	10.5155	8.13266	8.63001	8.03282	9.11875	9.69849	9.9614	8.61062	10.2296	8.37735	10.1813	9.82475	8.70045	8.62435	SPARC
ENSG00000279413	AC112497.1	-1.95978	1.7414	12.2317	0.000469833	0.0167873	1.03818	1.03818	1.03818	2.11105	1.03818	1.03818	1.03818	1.03818	1.03818	1.03818	1.86847	1.61549	-0.12026	1.23339	1.65451	0.805634	-0.817617	2.92409	0.138691	4.1479	1.74852	1.28296	0.559163	-1.00445	1.84192	3.57794	0.0520479	0.89872	-0.180057	0.682207	1.22231	2.00504	0.625832	0.728663	AC112497.1
ENSG00000069535	MAOB	-1.95538	4.49333	42.4548	7.23337e-11	2.05204e-08	4.00148	3.84074	3.08823	5.95092	4.83925	3.15193	1.27708	1.97682	3.4693	2.91838	4.68258	5.10373	4.61825	3.43875	4.43913	3.04439	1.14223	1.14223	4.92626	3.52418	4.58122	2.49971	2.20958	2.96753	4.42986	3.78259	5.186	2.48253	2.28803	2.53947	4.75276	3.63723	3.71595	1.69971	MAOB
ENSG00000149575	SCN2B	-1.95451	2.3569	10.5871	0.0011388	0.0336541	0.790032	0.0917454	0.873923	3.60856	3.29658	0.192697	0.202755	1.66617	0.354419	1.45372	1.16662	4.80575	0.310012	1.66366	-1.11645	-0.364188	3.50846	0.0506134	1.34754	0.526258	5.4513	-1.44199	0.0979344	1.53732	0.813092	1.16028	1.00876	0.964337	2.90703	0.664859	2.37683	1.6594	0.666837	0.309169	SCN2B
ENSG00000147206	NXF3	-1.95293	1.50415	15.3638	8.86713e-05	0.00450697	0.840096	-0.483251	1.05135	0.706913	1.9424	0.888044	0.174107	-0.794447	1.01926	0.830599	2.16279	0.816208	2.26247	2.78132	-0.287139	-0.0113745	-0.239028	-2.54518	0.320497	0.320497	1.51474	0.908319	0.320497	0.320497	0.0307731	1.6812	2.20805	0.487799	-0.891095	0.188321	1.14858	1.19133	0.694954	-0.564834	NXF3
ENSG00000144645	OSBPL10	-1.94743	5.10795	27.9977	1.21459e-07	1.74311e-05	3.02886	4.48837	3.94564	5.3805	5.99175	4.26835	3.59345	4.45678	3.97321	2.52041	5.49807	5.62909	4.23762	5.01045	3.16614	3.68066	2.8706	3.22524	8.45905	4.13513	3.51227	2.83734	3.59576	2.44885	4.46896	5.21847	4.38101	4.26276	3.49624	3.16097	4.38174	4.45457	3.87516	3.94747	OSBPL10
ENSG00000179300	ZCCHC5	-1.93719	1.44776	13.3345	0.000260569	0.0105718	1.356	1.67407	0.784556	1.49043	1.41396	0.597395	-0.869841	-1.16296	0.083887	1.68793	1.46017	2.29499	1.57218	1.11361	-0.134578	0.867306	-1.6665	0.137167	1.66491	0.141825	2.80402	-0.520458	0.663417	-0.520458	1.72732	0.673249	1.10416	0.728464	-0.319163	0.319226	1.38864	1.9219	0.385713	-0.874074	ZCCHC5
ENSG00000187091	PLCD1	-1.93689	5.05309	53.4833	2.60801e-13	1.16394e-10	3.86938	3.64	3.93156	5.93708	6.57392	3.9472	3.6978	3.68686	3.19846	4.02241	6.04283	5.4467	4.89528	6.14184	3.39052	3.02028	2.37216	2.69412	6.53717	4.414	4.36724	3.2066	3.5654	3.4124	4.42945	3.62595	4.65271	4.23782	4.26112	4.29574	5.0969	4.46432	3.96532	3.47532	PLCD1
ENSG00000262102	DSEL	-1.93272	1.04047	17.2094	3.34779e-05	0.00203844	0.134149	1.11206	0.195331	2.07389	1.34219	0.447264	1.17655	0.300007	0.451502	0.900852	3.39268	0.748669	1.66075	1.82775	-0.468767	0.283491	-0.468767	-0.468767	2.25463	0.140879	1.84367	-0.034982	0.104415	0.571676	2.38118	0.931462	1.06852	0.321753	-1.05714	1.2345	2.31491	-0.225726	1.01512	0.149213	DSEL
ENSG00000108821	COL1A1	-1.93241	11.0449	52.1397	5.16888e-13	2.19954e-10	9.1307	9.86055	10.2459	11.911	11.9899	9.75382	9.48863	10.2587	9.79068	8.49323	11.4492	10.559	11.7735	9.30923	10.6236	9.08275	7.95301	9.98828	10.8775	12.0501	11.7402	6.83856	9.68748	9.36005	10.688	11.2784	11.3964	9.1155	8.46344	9.61214	10.8908	10.8472	9.18556	9.44568	COL1A1
ENSG00000235531	RP11-383H13.1	-1.92291	3.79321	15.803	7.02903e-05	0.00376074	1.19193	3.03494	2.54444	2.77348	3.31666	2.85209	2.92121	3.14818	2.69527	2.69291	4.31525	3.32394	4.40987	3.03352	1.62049	1.7148	2.1529	1.16612	1.44889	7.41495	4.57237	0.5636	2.20073	0.10212	3.41307	2.9047	3.29757	2.85388	1.59665	2.23679	3.07534	3.07973	2.04008	2.67329	RP11-383H13.1
ENSG00000123500	COL10A1	-1.90264	10.912	15.1026	0.000101822	0.00504916	6.01976	5.38852	6.74897	11.7539	9.79583	8.62168	7.90454	11.3199	7.6164	8.10503	10.6503	9.11824	9.60781	9.68171	6.78251	7.12987	6.87133	6.77776	10.3029	9.42837	9.27813	5.11998	7.66015	8.17515	7.03887	8.72517	11.1861	7.36443	11.0904	4.55968	9.05541	8.55126	7.86879	7.83432	COL10A1
ENSG00000264324	RP11-287D1.3	-1.90193	3.5886	28.9368	7.47769e-08	1.10791e-05	2.85352	2.8413	1.02298	3.09984	4.11627	3.05579	3.63811	2.71256	3.03999	2.34702	4.42547	3.35426	4.04856	4.6646	1.71812	1.56193	2.43164	0.777319	4.86164	4.33414	4.08249	1.11094	1.28282	1.56441	3.26279	3.15766	3.38523	2.53352	2.24573	2.65151	3.86482	3.39388	2.90227	1.32998	RP11-287D1.3
ENSG00000136457	CHAD	-1.89882	4.80354	23.7296	1.10864e-06	0.000111768	4.38035	3.97335	4.68104	5.27514	5.80728	3.11088	3.66147	2.94634	2.31342	4.03862	6.26903	5.11932	6.20832	6.23805	2.10366	1.41276	2.98013	1.81904	6.09249	3.41679	5.00859	3.13892	2.69943	3.7565	3.6122	4.56999	5.55125	4.6723	4.04334	1.66366	4.10275	3.14558	4.34511	4.48172	CHAD
ENSG00000163359	COL6A3	-1.89827	10.3847	65.2917	6.45916e-16	4.63489e-13	9.2285	10.2266	9.49076	11.1291	11.5358	9.89809	9.65285	10.019	9.35903	8.84702	11.0214	11.0295	11.8925	9.54291	9.22138	8.752	7.57289	10.4768	10.9164	11.4445	11.165	8.82425	8.98682	8.29512	10.5688	11.4535	10.4455	9.5446	8.36576	9.25383	10.9652	10.8412	9.10125	8.84704	COL6A3
ENSG00000065911	MTHFD2	-1.87457	6.8348	46.3697	9.79171e-12	3.44555e-09	6.25821	6.1066	5.69267	7.77436	8.429	5.44631	6.42892	5.28807	5.40022	5.4847	8.08781	6.21551	7.36218	8.39891	4.4956	5.58249	4.98502	4.71971	8.26052	7.30155	7.23457	6.04335	4.82954	3.7159	6.08789	6.16061	6.31044	6.12344	6.14249	6.56056	6.87382	6.58637	5.98965	5.47377	MTHFD2
ENSG00000166482	MFAP4	-1.86729	2.31532	13.4544	0.000244436	0.010051	0.595149	2.15546	2.50158	3.68961	4.71244	0.595149	2.55779	1.72104	0.595149	0.595149	2.10276	3.27288	2.24218	1.34253	1.30122	1.09623	2.24464	2.17239	2.81082	2.76057	3.71784	-0.475631	1.83967	1.17785	3.0778	2.45781	2.94258	1.11924	0.470927	1.76276	2.07394	1.8928	1.62721	2.29346	MFAP4
ENSG00000197852	FAM212B	-1.86274	4.23233	21.5659	3.41874e-06	0.000302997	3.79588	3.06202	3.21543	4.53425	5.29197	2.63219	2.22424	1.93362	3.03899	3.24887	4.91563	2.97761	2.6596	4.78044	3.28951	1.14532	2.52757	4.08629	3.97172	2.60458	7.3242	2.81129	1.92887	1.14582	3.25317	4.57202	3.00021	2.90907	2.82105	3.23095	5.09908	3.09249	3.02342	1.97599	FAM212B
ENSG00000229989	MIR181A1HG	-1.85181	1.11781	10.5238	0.00117849	0.0345854	0.645139	0.645139	0.645139	2.48312	1.27861	0.645139	0.645139	0.645139	0.645139	0.645139	1.8944	-2.05995	1.41607	1.37057	1.03882	1.74783	0.0403688	1.69016	0.868994	1.76043	0.312366	1.29471	1.38584	-0.268627	2.49503	1.21297	1.00158	0.0107162	0.574402	0.0590111	0.935894	1.48511	0.835159	0.312981	MIR181A1HG
ENSG00000004660	CAMKK1	-1.8442	2.42594	35.1292	3.08543e-09	6.17018e-07	1.69295	1.77637	2.24518	3.3462	3.38591	2.35062	1.67121	2.31466	1.69297	0.523321	2.58139	3.40875	2.48531	3.64058	1.36584	1.71937	0.72736	0.870898	3.66421	4.0769	1.81626	0.326632	0.448922	2.2667	2.56256	2.83938	3.25856	1.51713	0.85336	1.56863	2.83896	2.59702	1.96537	0.998402	CAMKK1
ENSG00000179859	AC025335.1	-1.83804	3.60096	11.7859	0.000596825	0.020529	2.77917	2.25337	2.87088	2.70609	2.04784	2.42956	2.49077	2.11736	2.45589	2.19938	2.59074	2.9947	3.65041	2.77497	1.16523	1.53546	2.55476	2.21397	4.03878	6.56245	3.00976	1.00037	-0.351903	0.350726	2.38661	5.58309	2.49408	2.07949	-0.00690701	2.07382	2.32329	2.1211	2.85752	2.43821	AC025335.1
ENSG00000114270	COL7A1	-1.83224	4.01407	16.9718	3.79401e-05	0.00226502	2.61272	2.94685	1.66145	3.2962	4.60063	3.79589	2.43978	3.46733	3.65476	2.74696	3.74213	3.91985	3.32531	3.51715	2.68227	1.98878	4.5489	1.25369	6.66846	3.985	3.22586	0.234736	2.09357	2.52591	2.74141	2.1582	5.84457	2.14402	2.9485	2.89685	4.17025	4.61026	1.68305	2.02548	COL7A1
ENSG00000170891	CYTL1	-1.8275	1.91673	11.976	0.000538902	0.0189631	3.30677	1.78623	-0.268565	1.38801	2.42062	0.250459	1.13861	0.942902	0.704562	0.169992	1.90469	1.61591	0.382183	3.01125	0.898795	0.267646	1.10994	0.281251	1.90543	1.88597	3.78915	0.778816	0.142152	-1.39777	0.892632	1.3517	3.14318	0.359285	0.359285	0.997674	1.16676	2.3735	1.3183	-0.122729	CYTL1
ENSG00000026559	KCNG1	-1.82421	4.49349	37.2145	1.05822e-09	2.33293e-07	3.22772	2.66326	2.82464	4.4517	5.47657	3.08081	2.8336	1.74571	2.47949	3.75296	5.26448	4.7095	3.36348	5.35827	2.25097	1.11725	0.690605	3.27462	3.5559	3.47363	4.74371	3.39916	3.22961	1.11987	3.22903	3.18777	4.35651	2.59846	3.0081	3.142	4.11871	3.58863	2.60967	2.69757	KCNG1
ENSG00000152137	HSPB8	-1.81757	4.6463	25.163	5.26826e-07	5.96896e-05	3.31867	4.68983	3.15978	6.49671	5.657	1.95067	3.33967	2.78975	4.04452	3.39781	6.56984	5.87725	5.51717	5.26781	2.40786	2.7643	0.947271	1.72402	4.69596	2.39118	4.28356	4.38514	3.73081	3.82	4.05004	4.62627	3.84764	3.45082	4.29134	3.04053	4.83801	3.73421	4.16515	2.8004	HSPB8
ENSG00000183010	PYCR1	-1.8111	5.18259	64.8883	7.9265e-16	5.47317e-13	4.13374	4.00875	3.69773	6.22668	6.88652	4.06274	4.4032	4.21272	3.70576	3.99382	5.77469	5.24354	5.13406	6.61737	3.85883	3.41737	2.31063	3.90885	4.93271	5.39749	5.27757	3.45022	4.32843	3.81258	4.75293	5.35375	4.42668	4.71255	3.87337	4.07972	5.53758	4.99594	4.18074	3.41841	PYCR1
ENSG00000158714	SLAMF8	-1.79876	2.66923	11.4475	0.000715913	0.0236458	0.573465	0.511196	2.93125	3.25203	2.54184	1.95723	1.60867	3.00229	2.35255	-0.819947	1.11984	3.25962	2.52166	1.86371	2.16284	0.811386	0.778341	1.81105	0.74107	1.75504	5.60227	0.763084	-0.533231	2.41811	3.73962	2.18361	2.88767	0.281393	0.110587	1.54346	1.57972	2.93706	1.23891	1.40854	SLAMF8
ENSG00000185760	KCNQ5	-1.79419	4.38174	34.611	4.02625e-09	7.79601e-07	4.35109	3.88998	3.53533	5.35802	5.93486	3.16717	3.79589	2.13363	3.2704	3.48302	6.19135	3.87349	4.56204	6.38533	2.07728	2.657	3.1539	2.23512	4.99763	3.45603	4.39717	3.92324	3.53263	3.04492	3.46013	5.80803	4.00513	3.65488	3.61466	2.8088	4.5803	3.76449	3.90626	3.3167	KCNQ5
ENSG00000163536	SERPINI1	-1.79365	5.22177	29.6436	5.19246e-08	8.19066e-06	5.10162	4.80279	3.7352	6.56199	4.90014	4.34102	3.35727	3.13536	5.19451	3.6502	6.25049	5.27673	5.59548	6.97009	2.56402	1.73855	3.83131	3.59741	5.09739	4.54701	5.08088	2.53597	4.50548	5.10133	4.94147	6.029	6.01692	4.281	3.52713	2.07256	4.93307	4.78386	4.40204	3.79308	SERPINI1
ENSG00000125398	SOX9	-1.79114	8.63792	51.5189	7.09116e-13	2.94896e-10	8.04654	7.98287	7.55412	9.46334	9.16366	7.25491	7.01304	6.28393	7.18474	7.25265	8.98769	8.85459	7.87113	8.7419	6.78847	7.23456	6.09441	7.18708	10.1402	7.50532	8.35856	6.91647	7.78819	5.61114	8.42889	9.73072	7.66816	7.39455	6.7666	6.33095	8.54775	7.78299	7.69156	6.85763	SOX9
ENSG00000196154	S100A4	-1.78518	6.09994	29.0475	7.06262e-08	1.05495e-05	5.46585	5.40706	4.03313	6.19845	5.9831	5.43016	6.38234	5.28091	3.7375	4.45543	6.22998	5.62935	6.91365	5.59039	5.04154	4.60008	2.3854	5.50876	6.80533	6.35574	6.00881	6.0378	3.28232	2.93436	5.66124	7.80952	5.95674	3.67458	3.84959	4.47269	6.1482	6.66841	4.27576	3.85721	S100A4
ENSG00000102098	SCML2	-1.78353	1.61553	16.3716	5.20598e-05	0.00292206	1.33661	0.970455	-0.4563	2.36304	2.51801	1.14656	0.764169	0.60528	1.14139	1.0904	2.50512	2.5762	2.42274	1.52309	-0.0799721	-0.504767	1.99831	-1.25702	0.954985	4.26858	1.91775	0.406743	0.133192	-0.793485	1.43151	1.43818	1.2458	0.740806	0.450597	1.58088	1.38815	1.56534	1.53969	0.0986612	SCML2
ENSG00000129038	LOXL1	-1.78141	5.03813	44.3775	2.70784e-11	9.17556e-09	4.01708	4.0454	3.97544	5.21513	5.91816	4.30041	3.88209	3.49918	4.18919	3.17645	5.85967	5.12592	6.91461	2.71198	4.04193	3.819	0.415459	4.88626	5.08221	4.98781	5.27936	2.73726	4.07335	3.17113	4.97243	5.11378	4.32405	3.81372	3.72614	3.381	5.61857	5.16609	3.21633	2.88642	LOXL1
ENSG00000197249	SERPINA1	-1.7773	7.57744	40.7165	1.75998e-10	4.66727e-08	7.14785	7.1807	6.70906	9.11777	8.19691	6.21601	5.3024	5.27865	7.10397	6.99894	8.70576	8.03273	8.04106	9.1696	5.36383	5.7197	5.0107	5.35843	7.78064	5.84148	7.88755	6.49127	7.01273	6.5377	7.68039	7.41428	8.18011	6.13571	6.60517	5.53571	7.6429	6.33746	7.12781	6.59275	SERPINA1
ENSG00000153823	PID1	-1.77174	5.89153	75.7808	3.16964e-18	3.22211e-15	5.31892	5.192	4.91521	7.09403	6.87792	5.11502	5.13823	4.5078	5.71883	5.31437	6.99974	5.81294	5.65817	7.0639	4.81876	4.61817	4.54525	4.63694	6.24343	6.7588	6.8926	4.24445	5.02852	3.94762	5.31738	7.21076	6.32882	5.17935	4.58997	4.48914	6.11085	5.85314	5.37628	4.73667	PID1
ENSG00000116661	FBXO2	-1.75847	5.86815	30.9425	2.65789e-08	4.4824e-06	4.61615	4.58856	3.95605	6.01613	6.57585	4.19572	3.80656	2.7149	4.33212	4.49332	6.62402	5.37142	5.8538	7.17077	3.29226	2.16605	3.2982	2.45976	4.55413	4.39488	4.82421	5.31528	4.07832	4.01039	4.35156	4.70036	5.65495	4.15004	4.84005	3.48024	5.9365	4.52225	4.39608	3.26332	FBXO2
ENSG00000101463	SYNDIG1	-1.74676	3.5213	18.6714	1.55291e-05	0.00108662	2.77542	2.63044	3.27097	3.31504	3.6945	1.56534	3.0376	3.15155	2.56192	1.99651	3.23752	4.52629	4.71017	0.693068	2.50958	3.533	0.693068	2.49674	2.81637	4.11648	6.07273	-0.837415	2.81167	1.81975	3.87148	3.14522	4.08584	1.23513	1.83741	2.6245	2.86894	3.79044	1.87032	2.67002	SYNDIG1
ENSG00000145934	TENM2	-1.7431	4.67848	27.9141	1.26821e-07	1.8059e-05	3.58675	3.07805	2.97348	5.37072	5.90936	3.62191	3.61103	1.94289	2.91254	3.05059	4.44523	6.11713	3.42271	4.38063	0.740169	2.68534	5.47039	1.58424	4.72991	4.68929	4.72938	2.73205	1.71149	3.04228	4.4254	2.91332	4.63415	2.78249	3.81909	3.05993	5.1255	3.55319	2.97857	2.76567	TENM2
ENSG00000271643	RP11-10C24.3	-1.74022	1.61195	9.65806	0.00188523	0.0476463	2.00342	0.106224	1.33657	0.739639	2.40921	-0.0142143	1.36126	1.33064	0.174176	1.15689	2.54016	-0.737969	1.39155	3.13923	1.31614	0.50622	-0.737969	1.0657	4.51257	1.83039	1.0084	0.875428	-1.45335	-0.411131	3.4151	-0.0826684	0.722408	0.585842	0.664123	1.05749	1.74566	0.562978	1.64217	0.29072	RP11-10C24.3
ENSG00000277377	SERPINA1	-1.7387	5.13933	29.329	6.10751e-08	9.3912e-06	3.64181	3.70566	3.25117	5.41642	4.68655	2.53112	1.99726	1.72059	3.4366	3.0906	5.48526	3.59221	4.65699	5.52239	1.66207	2.71109	1.50434	1.64787	4.21622	2.58001	3.89041	3.05042	3.23487	3.11472	3.83952	3.67607	4.91735	1.63779	3.31126	2.70466	4.19804	2.19425	3.72737	3.27144	SERPINA1
ENSG00000101190	TCFL5	-1.73791	5.56158	21.5609	3.42772e-06	0.000302997	4.9747	4.24861	4.18931	5.5125	5.53309	4.28165	4.19973	3.84749	4.98075	4.82749	6.83044	5.29824	6.05525	6.63168	3.05088	2.40354	3.76039	3.24582	4.88219	5.01075	7.92578	3.18334	3.91789	3.03723	4.83291	4.02744	5.15974	5.38538	4.50723	4.04448	5.07069	4.48681	5.1763	3.90432	TCFL5
ENSG00000104369	JPH1	-1.73149	2.74171	17.4778	2.90682e-05	0.00182467	0.640124	1.58727	2.45053	4.35852	4.14019	-0.0431871	2.30784	0.594205	0.914274	1.31729	3.86937	2.96518	3.11797	3.68364	1.15168	-1.2306	2.36413	-1.30773	2.52084	2.20461	1.93777	0.864605	1.04419	2.38821	2.20298	-0.200412	3.26732	1.55683	1.80937	2.32414	2.27111	1.43775	1.36961	2.22835	JPH1
ENSG00000080573	COL5A3	-1.72611	2.57795	20.6526	5.50637e-06	0.000451819	1.13386	2.18005	1.06774	3.0541	3.27192	1.87472	1.45691	2.11711	0.851015	0.659133	2.97631	2.85719	-0.679193	2.10092	2.05961	1.22296	1.42112	2.17434	1.8353	2.44479	3.60466	1.29694	0.70912	0.70912	1.58028	1.53902	4.11473	1.63466	0.137034	1.59421	2.84783	2.92562	1.74466	-0.451485	COL5A3
ENSG00000090530	LEPREL1	-1.72575	6.85795	32.747	1.04968e-08	1.90168e-06	6.22653	6.71615	5.6402	7.43727	7.56562	5.9148	5.49031	5.41066	5.15657	5.94527	8.15293	6.56605	7.37458	8.28883	5.07113	5.28645	4.1014	4.36135	7.69973	7.9248	5.97507	5.43887	5.28248	4.58108	5.06222	6.73185	7.02828	6.81647	6.14993	5.11328	7.31388	5.62115	6.68778	4.97854	LEPREL1
ENSG00000105281	SLC1A5	-1.72044	6.99874	50.1517	1.42308e-12	5.66076e-10	6.53716	6.60745	6.21605	7.41058	8.14873	6.07397	6.56278	5.76056	6.0923	6.18733	7.83908	7.85214	7.14765	7.81541	5.87857	5.76695	5.00893	5.1688	7.9439	7.5236	6.71163	5.34731	5.17924	6.65246	5.85886	9.23877	6.34672	5.90941	6.39519	5.6092	7.07943	6.90258	6.18457	6.07219	SLC1A5
ENSG00000119714	GPR68	-1.71829	2.77439	18.4473	1.74671e-05	0.00119036	1.86505	2.6605	-0.0998627	2.39774	3.95462	2.64432	2.81657	3.57657	2.02611	0.23671	3.37996	2.56826	2.3828	0.253279	2.06979	2.39802	2.11342	2.49713	3.00801	3.08531	3.69077	0.855065	1.42294	1.18491	4.06405	2.01381	3.37493	1.61688	1.54112	0.636204	3.25654	3.8135	0.840332	0.920967	GPR68
ENSG00000135750	KCNK1	-1.71743	4.43641	20.6087	5.63399e-06	0.000459202	3.70337	3.90512	3.80664	5.04209	4.73266	3.60588	2.83602	3.39385	3.60156	4.36399	5.89195	2.54779	5.80163	6.51384	3.01205	2.87954	2.30703	2.23911	3.9738	3.72127	4.8678	3.64933	4.29615	2.88636	3.46223	6.99481	4.01716	2.70571	3.20227	3.01254	3.8257	3.84952	4.34301	3.57825	KCNK1
ENSG00000165474	GJB2	-1.70699	2.7772	9.56871	0.00197922	0.049509	-1.41057	2.64196	0.919218	4.42253	3.66847	3.02621	-0.0542496	3.99247	2.3676	0.715519	1.23819	1.47979	4.12062	0.262354	3.13138	2.16451	0.991456	2.84302	3.43155	3.32534	1.83777	-0.33933	2.78244	1.13573	3.81709	2.71118	4.36289	1.71391	-1.27456	0.842979	2.97958	3.30869	1.11453	0.712851	GJB2
ENSG00000113739	STC2	-1.70323	6.77451	27.669	1.43951e-07	2.00305e-05	5.57694	5.87841	5.72386	8.4248	7.73415	6.01765	4.86363	5.57157	5.06335	4.83023	8.26316	7.55986	6.58131	7.55777	4.65813	4.98316	4.28114	3.86315	5.91765	6.66697	6.69618	5.64647	3.41492	7.46857	6.29558	4.88252	7.36635	5.68059	5.62261	5.96311	7.05286	5.73361	6.34674	4.74063	STC2
ENSG00000149090	PAMR1	-1.69424	4.57413	12.4665	0.000414326	0.0151627	1.08857	1.16353	1.05327	5.99579	5.85767	1.41719	-0.392836	3.23685	1.40274	1.04979	3.42594	1.67256	2.31616	4.04764	1.68464	1.95036	1.35051	1.05026	1.17158	1.17158	1.17158	3.178	3.61824	2.81257	2.00445	1.71638	3.36606	2.22643	1.95112	1.85908	2.8537	1.95029	1.45391	2.49113	PAMR1
ENSG00000198756	COLGALT2	-1.69327	6.61246	11.9978	0.000532636	0.0187607	6.49281	5.41171	4.8098	6.80728	6.61516	4.62793	4.8038	3.43151	5.49381	4.64322	8.39255	7.16954	5.85736	7.99442	2.32027	4.57356	4.9347	1.26723	8.0563	4.0796	4.41137	8.25708	2.54812	4.52974	7.23363	5.73748	5.31647	5.92587	2.5102	5.15856	6.61336	5.43889	4.94594	4.25662	COLGALT2
ENSG00000198682	PAPSS2	-1.69224	8.192	42.4948	7.08718e-11	2.02627e-08	7.64606	7.60352	6.87878	9.76858	9.75206	6.99009	6.98125	6.82526	7.22113	7.1767	9.63634	8.13241	7.96604	9.47656	6.97932	6.62724	6.23471	6.42212	8.86989	8.23084	8.97903	6.42612	7.56011	6.04006	7.04705	8.36531	7.95785	6.86727	8.74074	7.12783	8.06113	7.77378	7.56297	7.33948	PAPSS2
ENSG00000106537	TSPAN13	-1.6866	3.81016	23.2181	1.44629e-06	0.000141142	2.01594	1.81369	2.14246	5.76574	4.57993	3.45242	1.58054	4.27952	2.55031	1.47162	4.759	4.6724	2.54086	4.01328	1.19549	1.44564	4.24528	0.849788	4.29133	2.49993	4.1008	2.64721	2.77826	1.47376	3.53319	3.11948	3.79405	2.39727	3.13333	1.81399	4.00664	3.28954	3.25947	1.30522	TSPAN13
ENSG00000188338	SLC38A3	-1.68642	5.20861	56.1235	6.80593e-14	3.32093e-11	4.7415	3.86384	4.57199	5.90035	5.56514	4.24428	3.45286	2.7302	4.55342	4.14416	5.19374	5.58376	5.16789	5.82961	2.70938	4.65668	3.48098	2.39217	5.34594	5.12173	4.67558	3.83404	3.44523	3.83814	5.57229	4.46075	5.66704	3.51584	3.52093	3.5238	5.34277	4.97891	3.91673	3.2687	SLC38A3
ENSG00000140945	CDH13	-1.67875	6.19739	9.90306	0.00165004	0.0435783	3.13831	5.49665	2.10518	6.04235	6.69229	4.46846	2.56912	5.82691	4.53174	2.39592	5.49638	5.35031	5.56148	1.93764	4.86179	2.27598	4.55157	4.5784	7.2881	8.02205	5.21248	1.43009	3.04994	0.957487	1.84384	7.68858	3.43483	3.66399	6.43807	2.89086	3.73293	4.58863	4.7017	4.28351	CDH13
ENSG00000257225	RP11-328C8.4	-1.67861	4.53307	13.9265	0.000190097	0.00825242	4.3858	4.05667	2.22757	4.52396	4.40506	2.33427	2.39285	1.82408	3.0421	2.6753	5.15467	3.72121	3.51521	4.79231	1.19302	3.21842	2.3376	1.5617	2.04214	6.06346	6.35042	2.32309	1.02177	1.31971	3.14058	2.75681	3.1967	2.20583	3.28408	4.5366	3.55089	3.44365	2.39524	3.35728	RP11-328C8.4
ENSG00000240583	AQP1	-1.67434	3.86101	24.9756	5.80594e-07	6.53767e-05	3.22983	4.07538	0.827207	4.16585	4.99702	2.88771	3.23838	2.41751	2.75218	2.37088	4.55604	1.0157	3.14522	3.31222	4.11447	3.85563	2.58753	2.18276	4.75485	4.44062	4.53706	1.38372	2.62439	0.836537	3.27453	3.44385	4.43588	2.127	2.96057	2.33534	4.15326	4.3094	1.81416	2.10797	AQP1
ENSG00000060982	BCAT1	-1.67193	8.66964	51.4418	7.37513e-13	3.03259e-10	8.63286	8.34864	7.40337	9.6142	9.46928	7.84986	7.17429	8.45459	8.26234	7.05028	9.85343	8.84098	8.43708	9.5396	7.49516	7.6528	6.67335	7.31537	9.28639	9.68446	9.42967	8.05909	6.38993	6.50629	8.91792	9.78188	8.26131	7.44411	6.63045	8.32017	8.72416	8.45373	8.32532	7.40067	BCAT1
ENSG00000142798	HSPG2	-1.66763	7.31934	16.9548	3.82812e-05	0.00228166	5.78481	6.09592	5.42758	8.65295	8.89405	5.98028	5.35175	5.6838	6.27142	5.40544	8.19953	7.90136	7.39875	8.02063	4.98071	4.66168	4.47454	5.2012	6.97394	6.91055	7.24209	5.90338	5.32521	5.77362	5.18499	5.47611	6.59797	5.25911	9.5892	6.02142	6.94017	6.33757	6.26351	5.87795	HSPG2
ENSG00000161381	PLXDC1	-1.66329	4.22241	20.3137	6.57267e-06	0.000521765	2.44078	3.90896	2.61264	5.17196	5.58875	3.31182	1.94793	4.32746	4.41971	2.87943	5.39179	3.7581	5.34485	2.1893	4.04303	0.949788	4.01341	3.59728	5.05615	5.37517	4.38114	1.03496	3.90278	2.21547	5.28399	3.46238	4.24978	2.56614	1.39886	5.00451	5.34034	4.48641	2.41686	2.40017	PLXDC1
ENSG00000137642	SORL1	-1.66106	3.25385	11.1374	0.000846037	0.027088	2.11283	0.759961	-0.194972	5.50918	5.90956	2.75182	1.49613	4.20896	0.0665536	1.83322	4.13427	3.93038	1.80019	4.1258	2.21876	0.857989	4.17103	-1.67582	2.86249	2.99721	2.24026	1.06602	2.95753	2.54844	2.95488	2.91029	3.46262	1.2124	1.41791	2.71385	2.38309	2.97241	2.48821	1.93759	SORL1
ENSG00000176826	FKBP9P1	-1.66097	4.4884	24.1375	8.96966e-07	9.45976e-05	4.17697	4.53887	4.00083	5.02278	4.80527	4.11151	3.03963	3.01489	3.65571	3.13446	5.80921	4.98289	3.85192	5.16133	3.60157	3.57031	1.93514	2.68836	4.47957	4.79919	4.79966	2.93401	3.00738	3.68074	3.68968	7.36169	3.32257	3.74174	2.4961	3.08877	4.49411	3.51241	4.11676	3.67709	FKBP9P1
ENSG00000070669	ASNS	-1.65953	5.54402	33.3231	7.80494e-09	1.4499e-06	4.73888	4.3936	4.76731	6.59219	7.35193	4.66572	5.60798	4.31788	4.30081	4.45725	6.49385	5.95617	5.88707	6.88466	4.00995	3.30229	4.91319	3.50767	5.02537	6.32159	6.90115	3.637	4.61964	4.21138	5.25899	4.97743	4.57831	6.56423	4.66338	4.6738	5.81296	5.82155	4.34956	4.49334	ASNS
ENSG00000142871	CYR61	-1.65906	7.40915	63.3118	1.76444e-15	1.09443e-12	6.41633	7.11691	6.22959	8.61197	8.76798	6.44998	6.15159	6.78904	6.63656	6.1472	8.6781	7.6599	6.52519	8.70826	6.17546	5.79722	6.40585	5.50373	7.28475	7.55002	8.19598	6.40209	6.47777	5.67969	6.66688	7.80149	7.55729	6.39279	7.05652	6.11531	7.9458	7.22901	6.85235	5.69971	CYR61
ENSG00000165795	NDRG2	-1.65758	4.41314	10.1255	0.00146232	0.0403888	2.6641	2.40342	2.81545	3.68975	3.75711	2.34529	2.6149	1.96271	3.39865	2.2746	3.35187	4.18576	3.36691	4.23231	2.00853	0.0160985	2.44095	2.73835	8.46287	0.361851	1.79914	1.81791	2.01315	2.30066	2.70395	2.09815	4.09311	2.93241	3.11047	1.8175	2.49147	2.75382	2.78485	3.14025	NDRG2
ENSG00000182492	BGN	-1.64477	9.26357	72.756	1.46709e-17	1.41288e-14	8.68429	8.50345	8.40443	10.4897	10.2535	7.97672	7.7951	8.16202	9.08961	8.13702	9.89924	9.31624	9.4175	10.1154	8.11936	8.22405	7.73579	7.16907	9.46852	9.37952	10.1348	6.97291	8.27398	8.26774	9.42034	8.9646	10.0947	8.06233	8.19948	7.75606	9.39574	8.65162	8.71445	8.23652	BGN
ENSG00000232993	RP11-334A14.5	-1.64035	1.82836	9.66361	0.00187954	0.0475683	1.1745	1.1745	1.88755	1.1745	2.93534	1.1745	1.1745	1.1745	1.1745	1.1745	1.0694	2.4478	3.67691	-0.483252	1.04867	1.12711	0.727892	1.7606	2.71768	1.47319	0.355516	0.715567	1.64347	1.62592	2.87743	1.59369	1.62036	0.271441	0.414985	1.75344	1.97136	1.64598	1.60056	0.469665	RP11-334A14.5
ENSG00000177106	EPS8L2	-1.63643	3.91418	36.3164	1.67747e-09	3.50792e-07	3.75787	4.03061	3.07421	4.99643	4.66244	2.40886	2.48245	2.4898	2.63813	2.40636	4.5936	4.03643	4.55493	5.37007	1.67582	2.18131	3.01436	0.931206	3.82232	3.69767	3.83812	2.78227	2.91333	2.71457	3.49715	4.32226	3.87962	3.55381	1.52914	2.98631	4.47104	3.02984	2.94305	2.73493	EPS8L2
ENSG00000197860	SGTB	-1.63409	5.926	16.0274	6.24326e-05	0.00338989	4.58074	4.60818	4.63019	5.50687	6.07544	4.91791	4.73403	5.68891	4.18107	4.41805	6.9505	5.73684	5.64604	5.51256	2.76662	4.34046	4.62389	3.89621	9.23971	5.74527	3.94867	2.85047	5.32513	2.49558	4.86997	6.54106	3.9603	4.13091	5.89439	4.2082	5.18092	5.14375	4.86499	4.5469	SGTB
ENSG00000105664	COMP	-1.61849	9.82875	25.8919	3.61077e-07	4.39003e-05	9.33398	9.74832	9.27492	11.5579	11.7314	8.60011	7.3493	7.84087	10.0333	8.84716	11.2051	10.6181	11.1043	11.6434	7.62119	7.91473	8.02406	7.32284	9.54705	9.46694	10.4077	8.69396	9.27933	9.19528	9.63846	9.33884	9.60635	9.41487	9.78656	8.80522	9.57281	8.86168	9.79247	9.4999	COMP
ENSG00000111199	TRPV4	-1.61848	5.80891	29.0493	7.05607e-08	1.05495e-05	5.57813	5.759	4.2585	6.88947	7.0195	3.9752	3.83412	3.71112	4.53555	4.15572	6.48644	5.56949	6.32061	6.94524	4.195	3.94561	3.05646	3.2542	5.71462	4.08541	5.90549	3.76965	6.24962	4.10501	5.14603	5.19957	6.3771	4.58878	3.79893	4.71938	5.56505	4.84172	4.80196	4.67779	TRPV4
ENSG00000070371	CLTCL1	-1.61797	3.35714	19.4913	1.01057e-05	0.000757843	1.41919	3.01354	2.88602	3.32434	3.6222	2.64137	2.55816	2.95798	2.82035	1.87891	3.63336	6.2824	2.73303	2.81647	1.94982	1.52703	1.57867	1.17688	3.25237	3.70603	2.90592	2.58256	2.43652	1.38985	3.7751	1.57563	3.24239	2.45242	2.78095	2.44674	3.20835	3.78347	1.81622	2.04078	CLTCL1
ENSG00000183691	NOG	-1.61469	4.27514	17.8597	2.37802e-05	0.00154028	1.90425	-0.448008	2.42554	5.02177	5.65845	3.68773	2.60188	3.19307	2.17665	2.88736	4.21353	2.5255	3.0976	4.50929	1.67701	2.4556	3.18767	1.62075	4.29117	1.5107	3.50168	4.1051	0.958907	3.09766	3.53059	3.15357	4.19192	2.88451	2.40876	1.29586	4.27119	2.58988	2.51165	2.27075	NOG
ENSG00000125089	SH3TC1	-1.61078	3.17439	23.394	1.3199e-06	0.000130856	3.28201	2.34262	2.27231	4.24592	4.15958	1.88474	1.42259	2.52948	3.05055	-0.703334	3.54787	3.65797	2.49011	4.02619	2.35572	2.04653	0.514118	0.950669	2.95369	2.46165	3.61764	2.29959	1.00327	2.35604	3.92576	1.87053	2.58036	1.83148	2.33146	2.1523	2.34792	3.80411	1.61796	2.02459	SH3TC1
ENSG00000006747	SCIN	-1.60846	6.25881	32.8889	9.75784e-09	1.78549e-06	4.4496	4.57885	3.38127	6.85129	6.13878	4.27901	4.83061	5.39972	4.5676	4.07369	5.61164	5.48342	4.35467	5.08296	5.07426	4.84954	3.41894	4.96491	5.70476	6.49052	5.50118	4.37704	3.34924	3.70752	5.75374	5.48235	5.91334	4.85156	4.49695	2.63231	7.30867	5.42015	5.11544	1.5759	SCIN
ENSG00000138207	RBP4	-1.60634	5.4311	24.393	7.85549e-07	8.48102e-05	4.3619	5.2517	4.73932	5.67534	6.96791	3.89325	3.91086	3.82459	3.80212	4.1903	6.22996	5.41595	6.17612	7.49859	2.54051	2.98828	3.52284	2.92157	4.96265	4.68623	4.82823	4.96198	4.01459	4.51668	3.57623	5.65087	5.69483	4.13965	4.71412	4.19467	4.97187	4.12888	4.7185	4.82766	RBP4
ENSG00000196739	COL27A1	-1.60147	8.28307	22.1162	2.56641e-06	0.000238376	6.95704	7.09776	6.95681	10.2405	9.96837	6.79796	6.40696	6.03409	6.88206	7.11546	8.89757	9.41876	8.36767	8.50403	6.33163	6.81073	5.31192	5.92333	7.26813	6.33941	8.01123	7.82338	8.87259	6.35948	6.78341	8.03354	7.06843	7.68499	8.17087	6.93299	8.64354	7.49179	7.21196	6.43552	COL27A1
ENSG00000135842	FAM129A	-1.58987	7.95281	13.2191	0.000277116	0.0110392	6.57634	7.5745	6.90069	8.04426	9.24888	6.65773	7.10507	6.29871	6.20263	6.54033	9.94519	9.00137	8.96012	9.49836	4.4248	6.01341	3.97639	5.09968	8.07991	8.53008	6.5987	3.89237	7.74466	7.84376	6.60255	9.0123	4.93354	6.47556	9.11124	6.5543	7.44608	7.03604	7.13017	6.84737	FAM129A
ENSG00000100399	CHADL	-1.58735	4.38781	24.3928	7.85623e-07	8.48102e-05	2.5356	2.40104	2.50323	5.62828	5.25748	1.2269	2.55732	2.82641	4.00906	2.61936	4.44024	3.44072	4.2794	5.04731	3.01206	3.2656	-0.382695	2.14914	4.01331	3.24509	3.94038	3.0595	2.89437	1.78618	3.71966	2.99743	3.77788	4.00529	1.59545	2.84312	4.09676	2.71989	3.71481	2.09443	CHADL
ENSG00000215861	WI2-1896O14.1	-1.58384	3.86466	29.6316	5.22468e-08	8.20611e-06	2.83901	3.08768	2.34733	5.02415	5.05955	2.77398	2.40138	2.39552	2.04774	2.30612	4.81677	3.52297	4.00669	4.52867	2.78203	0.789602	1.8089	1.97036	4.1655	2.43379	3.40067	3.32807	2.71209	2.12936	3.67581	3.43302	1.87412	2.91856	3.67853	2.58944	4.24998	2.98213	2.81586	2.06502	WI2-1896O14.1
ENSG00000101104	PABPC1L	-1.58315	3.53487	16.0371	6.21119e-05	0.00338251	3.06579	2.77955	3.00422	2.16958	4.35459	3.05915	2.09516	3.05924	1.97121	3.19062	4.46376	2.93219	3.98533	4.91239	1.33499	2.61078	1.22562	1.53423	2.41943	6.30132	2.36734	2.60469	1.83253	1.72414	2.01478	3.14016	3.77197	2.88473	3.24153	2.1963	3.36173	2.96969	2.27031	2.89791	PABPC1L
ENSG00000167306	MYO5B	-1.58125	3.70942	13.0976	0.000295675	0.0116726	2.66539	2.62147	2.49115	4.50486	4.77379	2.24143	1.80903	3.20956	1.6884	2.23023	4.61547	3.21077	1.97771	4.55603	0.0829201	2.78108	2.90382	2.46045	1.74767	7.24001	1.06576	1.53949	0.891128	4.45713	2.45063	2.69046	3.17323	2.50416	2.70462	3.41809	3.51315	2.82902	2.52052	2.43144	MYO5B
ENSG00000112761	WISP3	-1.57936	3.20758	20.7242	5.30404e-06	0.000439156	3.61355	3.69347	2.18333	4.39981	3.93897	2.53997	2.56339	0.0657634	1.67237	2.82188	4.21404	2.97344	3.84235	5.12775	1.45842	1.99293	-0.199466	2.58455	3.45644	2.69385	3.09137	3.05095	1.95248	2.25042	2.96198	4.13979	3.24726	2.63467	2.19488	1.31693	3.85353	2.64711	2.28941	2.20696	WISP3
ENSG00000147408	CSGALNACT1	-1.57244	7.36745	20.432	6.17872e-06	0.000492629	7.46869	7.11984	6.46802	7.58889	7.72288	6.03889	5.41579	4.9066	6.25001	6.19184	8.30448	8.73502	7.27964	8.3463	5.06701	5.40828	3.80037	5.19606	6.52804	8.90087	6.59596	5.70722	5.52833	5.84245	6.98205	6.87395	6.61237	7.15032	4.52521	6.95898	7.07003	5.90237	7.13284	5.96334	CSGALNACT1
ENSG00000166428	PLD4	-1.56959	4.77935	18.0097	2.19781e-05	0.00144141	5.50437	4.81138	3.90704	4.94072	4.14342	3.6109	4.48235	3.92167	3.10877	1.97621	5.53796	5.05591	5.65852	4.39903	2.03947	3.03615	2.82695	3.77147	4.09108	6.26061	4.09947	2.61319	4.27438	2.90537	4.70044	5.57364	4.4829	3.43433	3.23295	2.81984	4.7686	4.22018	3.38269	3.79126	PLD4
ENSG00000041982	TNC	-1.5645	7.85182	18.8871	1.38686e-05	0.000991277	6.87956	6.02832	6.99661	7.79966	8.14156	7.34471	6.74767	7.11536	7.66721	6.78543	9.3417	6.68612	9.19856	7.79413	7.46121	5.9826	4.45716	6.28339	8.53648	8.14869	9.06021	4.6278	5.62101	6.90947	7.30923	7.67366	7.39031	5.74258	9.05105	5.73682	8.42197	8.10332	6.78312	5.29402	TNC
ENSG00000130707	ASS1	-1.56258	3.46791	18.6998	1.52996e-05	0.00107467	3.12807	3.21908	2.12467	4.85116	4.40213	1.846	1.89504	2.34022	3.52575	1.55804	4.75292	4.36459	3.8053	5.63336	0.220368	1.41714	3.40346	-0.48501	3.44686	2.62137	3.50467	3.1732	3.00365	1.58434	1.98788	3.18511	4.11066	2.41131	2.32482	3.31431	3.96524	2.67088	3.13878	1.78116	ASS1
ENSG00000166105	GLB1L3	-1.55874	2.71848	12.9892	0.000313297	0.0122625	2.11558	1.55777	0.950838	3.58949	2.72288	0.951548	0.406972	0.166102	2.18821	2.33832	2.70598	1.94137	1.91334	2.76671	1.13979	1.15672	1.35954	0.606712	4.47699	0.0329129	1.53972	1.51053	1.18614	1.44633	1.26033	0.338462	4.01362	2.21338	0.338462	2.02837	3.82305	0.745815	2.61067	-0.384455	GLB1L3
ENSG00000111799	COL12A1	-1.55843	8.16058	56.019	7.17743e-14	3.45612e-11	7.51129	7.23984	7.93152	8.87154	9.09012	7.65314	7.42274	7.45378	7.33752	7.039	8.94784	8.0939	9.20311	8.33293	7.01364	6.88042	6.80552	6.76302	8.04444	8.47909	9.77561	6.74822	7.126	6.35693	8.31016	8.43445	7.93912	7.50886	8.07944	6.25827	8.87505	7.94276	7.73797	6.46441	COL12A1
ENSG00000260807	RP11-161M6.2	-1.55097	2.87949	10.848	0.000989037	0.030467	2.46743	2.21769	1.45768	2.45829	2.74956	0.757175	1.55209	0.145771	2.66015	1.91109	3.22658	2.07181	1.79947	3.53249	-0.401112	1.08945	1.60532	1.77754	1.33261	1.61319	5.24981	1.29967	-0.319001	1.84989	1.87016	0.642508	3.87672	2.71337	0.642508	1.2809	2.70717	2.05991	2.5952	-0.0115033	RP11-161M6.2
ENSG00000188672	RHCE	-1.55079	2.85408	14.2839	0.000157203	0.00709832	2.85875	1.74629	1.74629	3.42761	3.25099	1.74629	2.41931	1.74629	1.74629	1.74629	2.74529	2.48337	3.08126	1.93261	1.99218	1.32475	2.14236	2.24568	3.25114	3.61491	3.07974	1.63099	0.616611	1.26723	1.90766	2.81426	3.28154	2.14681	1.87751	1.43284	2.16243	2.43226	2.59327	1.78579	RHCE
ENSG00000175356	SCUBE2	-1.54796	4.93962	15.1697	9.82652e-05	0.00489934	3.18839	3.79932	3.04226	6.84291	5.82563	2.03983	0.914534	1.87926	3.00899	2.08525	4.22347	3.74772	3.65399	3.24088	2.35214	3.02306	3.64263	2.21721	3.56125	4.075	4.74991	0.69626	0.966329	5.52706	4.51359	3.26059	4.106	3.32534	1.02679	3.34351	3.57975	3.16484	2.5952	3.71076	SCUBE2
ENSG00000137809	ITGA11	-1.54537	7.20521	49.3542	2.13677e-12	8.31885e-10	6.21708	7.63262	7.18194	8.10628	8.66723	5.89692	5.9241	6.78637	6.6646	5.86853	8.18666	7.24522	8.125	6.18768	5.74471	5.75804	6.82886	7.08037	7.66623	8.51479	7.92241	4.86909	6.47824	5.91663	7.55531	7.70189	7.20592	6.35897	6.182	6.36332	7.95576	7.25284	6.2168	6.15287	ITGA11
ENSG00000063660	GPC1	-1.54507	8.68916	44.1514	3.03928e-11	1.00203e-08	6.8957	7.40026	7.62334	9.84178	9.65057	7.14542	6.98384	6.69365	7.11831	7.18541	8.86774	8.26454	8.88982	8.98955	6.83314	6.41847	5.76301	7.20437	7.38284	7.98998	8.07479	7.45977	7.87073	7.14487	7.35614	8.86421	7.69667	7.38507	8.14353	6.47736	8.90462	7.64435	7.30445	6.7619	GPC1
ENSG00000185567	AHNAK2	-1.54438	6.74492	43.6707	3.88547e-11	1.20502e-08	6.1427	6.76404	6.32759	7.51501	7.76502	6.03159	5.71645	5.8008	6.16813	5.51689	7.73406	7.97238	7.93198	5.41621	3.71934	6.08075	6.45547	5.68839	6.42626	7.97752	7.27121	4.5375	6.1471	5.88934	6.69021	7.86042	6.57348	5.62955	5.98248	5.51278	7.08244	6.6296	5.89547	5.89178	AHNAK2
ENSG00000101955	SRPX	-1.5433	5.01141	66.2157	4.04181e-16	3.01866e-13	4.54751	4.31709	3.90125	5.66161	6.41752	4.6088	4.55096	4.54179	4.37632	4.00022	6.15742	4.86291	5.57543	6.16592	3.50998	4.10979	3.38785	3.76917	5.40398	5.14575	5.27628	4.26382	3.87106	4.19296	5.35941	4.52681	5.71016	4.24797	3.8822	4.42729	5.38255	5.31658	3.91661	4.1535	SRPX
ENSG00000092621	PHGDH	-1.52734	5.68942	36.1352	1.84088e-09	3.82779e-07	4.9177	5.27061	4.46136	6.01943	6.95714	4.57738	5.641	3.68738	3.91526	3.9479	6.01674	5.51238	5.42281	6.44623	3.92765	4.97119	4.06117	3.15795	4.73707	6.00448	6.83443	3.32138	3.7039	5.03583	4.86326	4.9004	5.23909	4.7735	4.96716	4.89369	5.95679	5.66658	4.21643	3.91826	PHGDH
ENSG00000206380	C6orf48	-1.52617	2.64649	34.6672	3.91168e-09	7.65519e-07	3.03755	2.07947	1.46373	3.32575	4.06311	1.93724	2.52017	1.85984	1.99569	1.63284	3.83969	3.09065	3.37012	3.38118	1.44129	0.894601	1.31	1.80478	2.67497	2.99041	3.21177	2.09455	1.80404	1.57348	3.21578	3.27522	2.35388	1.51706	1.9267	2.0606	2.91055	2.34512	2.03027	2.28021	C6orf48
ENSG00000092929	UNC13D	-1.52574	2.51828	11.5458	0.000679012	0.0226519	-1.27596	0.351497	1.56857	4.7645	3.87475	0.482748	0.597677	1.57533	1.0032	0.639176	2.96945	2.31594	2.30328	0.187336	1.82475	0.97587	1.66505	-1.37648	1.53447	0.89808	2.06596	0.371421	0.967475	2.31149	1.76644	0.163182	2.05981	1.67069	0.173058	2.31572	2.03516	1.36562	1.93167	0.100142	UNC13D
ENSG00000240567	RP11-3P17.4	-1.5236	1.40013	10.9812	0.000920412	0.0290124	0.977112	0.977112	0.977112	2.11171	0.977112	0.977112	0.977112	0.977112	0.977112	0.977112	0.66744	2.02483	1.40641	2.97284	0.258336	0.0842829	1.34046	-0.0300273	0.459411	0.819286	2.27019	1.73059	0.921656	0.3423	0.947903	1.21119	1.28133	1.29881	1.48607	0.318133	1.63223	1.49897	0.745085	0.486007	RP11-3P17.4
ENSG00000186340	THBS2	-1.51811	9.21919	42.6434	6.56842e-11	1.89274e-08	8.37366	8.86473	8.94036	9.75406	10.5588	8.3054	8.41725	9.0171	8.79026	7.31815	10.4766	9.56951	10.1413	10.0116	7.86312	8.45491	6.28202	7.87271	9.81514	9.93551	9.28275	7.69845	8.4778	7.79423	8.571	9.98611	8.38847	8.56443	9.31191	8.18195	9.63604	9.22827	8.37305	8.09855	THBS2
ENSG00000165959	CLMN	-1.51194	3.82637	26.5734	2.53708e-07	3.23361e-05	3.71001	3.60224	3.84862	4.58161	4.83319	3.76921	2.09967	2.49888	3.54038	2.30806	5.26529	4.06919	3.89297	4.72275	2.21802	2.7289	2.93235	2.00404	5.29753	3.27863	4.22353	3.01964	3.11446	1.94133	4.1598	3.46808	4.68697	2.57046	1.57557	4.41424	4.25059	3.71324	3.42413	2.52879	CLMN
ENSG00000151388	ADAMTS12	-1.51002	3.42455	16.2182	5.64497e-05	0.0031348	1.95085	2.72881	1.7394	4.17378	3.52101	2.69859	1.00831	3.69449	3.3461	1.62071	3.29103	3.99758	3.40303	0.164351	2.75999	2.5167	0.893453	4.15951	3.43533	3.85944	4.07288	1.21525	1.66949	1.63686	3.61392	2.69504	4.80942	2.20636	-0.875978	3.44046	3.41071	3.83996	1.4841	1.85805	ADAMTS12
ENSG00000005243	COPZ2	-1.50942	5.09979	30.677	3.04751e-08	5.06939e-06	4.0709	3.8943	4.87374	6.77834	6.5587	3.80534	4.20817	3.88093	4.24918	3.40574	5.8231	4.39113	5.20319	6.11723	3.19327	3.20906	5.03352	3.60978	4.33567	4.84748	5.4089	3.10519	4.02987	5.70809	4.16831	5.94394	4.83494	4.34543	4.41426	3.72833	5.75068	5.14131	4.04176	3.35638	COPZ2
ENSG00000171992	SYNPO	-1.50175	6.18603	44.3493	2.74714e-11	9.22334e-09	5.13318	4.94354	4.93054	7.01585	7.12853	4.82939	4.40005	4.71586	5.38407	4.27306	6.55136	6.55348	6.22182	6.5937	4.17408	3.58936	3.79343	4.72601	5.53597	5.63025	5.55361	5.018	4.69445	5.22015	5.88698	4.56026	6.79741	4.96318	4.63338	4.81123	5.73088	4.87057	5.335	5.16517	SYNPO
ENSG00000134533	RERG	-1.50168	3.05113	11.0502	0.000886773	0.0281178	2.6184	4.46119	3.79119	3.77394	4.52166	2.03057	1.41367	3.31488	1.70404	-0.404461	4.49854	5.05337	4.36995	2.25678	1.13732	1.57062	0.689364	2.20412	2.39276	3.1539	3.79668	1.556	3.27305	2.16265	2.90058	3.67958	3.53762	1.26216	2.36077	2.59433	3.06322	2.71817	2.38656	2.72208	RERG
ENSG00000141469	SLC14A1	-1.5016	5.23005	14.1721	0.000166824	0.00746343	4.48626	4.93	3.82113	4.83505	3.44117	3.15064	3.6638	2.24198	3.73815	3.75833	4.71802	3.62878	5.47279	3.95265	2.81042	2.91839	3.40824	3.54392	5.12589	4.52422	4.44809	4.85696	2.3241	1.56064	6.79652	3.48258	5.25676	3.89876	2.495	0.910287	5.70167	3.47031	4.28103	1.77359	SLC14A1
ENSG00000122420	PTGFR	-1.50009	4.50229	28.8103	7.98264e-08	1.17795e-05	3.22142	4.57931	4.33411	5.78357	4.81306	3.40046	4.30326	4.86668	4.08207	2.27359	5.672	5.33851	5.50333	4.03082	2.40867	4.63969	3.33931	2.39369	4.9585	5.11892	5.15549	3.64908	2.99172	3.12082	4.86224	3.55125	5.92729	3.22372	3.23116	4.19886	4.64804	4.45697	4.214	3.34401	PTGFR
ENSG00000169515	CCDC8	-1.49919	4.58111	44.9173	2.05535e-11	7.02969e-09	3.73018	3.74631	3.56304	5.72781	5.47437	3.43178	3.37252	3.34439	3.66121	2.33499	4.2537	4.3991	3.60854	4.75119	3.84784	3.27632	3.65155	2.92103	4.23733	4.53059	5.54741	3.17505	2.86347	2.67811	4.32449	4.35292	4.92224	3.20175	3.8195	2.41105	4.27922	3.98081	3.68169	3.41292	CCDC8
ENSG00000184985	SORCS2	-1.48194	3.85195	17.2436	3.28801e-05	0.00201305	3.96019	2.75439	3.51833	5.1637	4.84615	3.96595	3.0843	1.35077	2.32543	3.1779	5.14822	5.04017	4.5145	4.48709	-0.268267	2.33343	4.45553	1.60702	3.56882	4.74183	5.25975	2.82564	2.02031	2.07191	3.39339	3.82252	2.53912	4.51244	3.49555	2.72524	3.73482	4.17087	2.63969	3.11346	SORCS2
ENSG00000130035	GALNT8	-1.4815	5.08588	15.3823	8.78072e-05	0.00448172	4.09434	4.36562	4.15299	5.33234	5.34399	3.85438	3.64005	3.46827	4.05623	4.00177	4.75888	4.28797	4.78793	4.75351	4.25882	3.23609	4.0531	3.71169	7.15776	2.26851	5.48633	2.59813	5.26194	2.61331	4.59166	7.72471	3.84421	4.89137	2.37562	1.95842	4.7754	4.07379	4.42407	3.65074	GALNT8
ENSG00000187955	COL14A1	-1.4795	5.30443	19.2752	1.13167e-05	0.00083118	4.71277	5.95471	4.43832	6.47038	6.56706	3.949	4.62126	4.91399	4.75606	1.97324	6.06676	4.70846	7.27666	4.28464	3.73236	4.97825	3.3147	4.32361	5.22649	5.15789	7.49439	1.69536	4.61418	4.82577	4.86909	5.54438	4.84651	5.32618	3.86246	4.56547	5.31125	4.90069	4.4511	4.67967	COL14A1
ENSG00000007944	MYLIP	-1.46972	3.82255	27.8032	1.34304e-07	1.89038e-05	3.17212	4.22134	3.30271	5.11023	4.0649	3.08856	2.69026	3.30615	3.1681	3.15956	5.27019	4.87632	3.81377	4.44428	2.26507	2.07736	2.77727	2.70289	4.70353	3.74083	4.08272	3.98272	1.854	2.80656	3.99308	4.38308	5.06089	2.88225	2.20996	2.64109	3.56132	3.1428	4.05962	3.34983	MYLIP
ENSG00000074410	CA12	-1.46527	6.78457	21.0737	4.41962e-06	0.000377898	4.83493	5.14881	5.77045	7.96692	7.68827	5.90116	5.4276	7.57024	7.21861	5.22029	7.8116	8.28626	7.48568	6.6843	5.72793	4.7593	4.5649	4.87784	6.66363	7.64498	5.78531	7.26229	6.17085	4.1213	7.35032	6.48382	7.62087	4.9779	4.42892	6.78654	6.533	6.32158	6.20631	6.03802	CA12
ENSG00000164291	ARSK	-1.46319	4.09742	19.8064	8.56939e-06	0.000663014	4.23686	3.21754	3.01712	4.72456	4.4244	3.10155	3.80852	4.43303	2.90623	3.31079	5.02572	3.50352	4.09132	5.01891	2.67034	3.67934	3.78233	1.97301	4.95022	3.36536	6.53577	2.96408	1.58303	2.90991	3.79903	5.57364	3.5946	3.37806	1.93931	4.02373	4.0626	3.89042	3.76997	3.14925	ARSK
ENSG00000138316	ADAMTS14	-1.46311	3.17855	16.4372	5.02899e-05	0.00284826	1.89802	2.64506	2.30962	2.65681	3.24071	2.87447	2.32983	2.46906	2.79178	2.72798	2.40113	3.59974	4.72784	2.73405	1.96946	0.437532	1.16663	3.7183	2.4333	4.62351	4.00305	1.16962	2.49075	0.845785	3.14884	3.41635	2.92086	2.63424	1.55546	1.89026	2.87807	3.91056	0.878413	2.7103	ADAMTS14
ENSG00000116791	CRYZ	-1.46217	5.71457	30.6828	3.03846e-08	5.06939e-06	5.26901	4.96534	4.82654	5.91065	5.89086	4.93356	5.18862	4.92488	4.71235	5.04356	6.77947	5.72655	6.39021	6.75954	3.94073	3.57014	3.89935	4.26629	6.8205	7.09955	4.75928	4.93903	3.69075	3.6901	5.20519	5.77104	5.343	5.4572	5.09547	4.12732	5.25131	5.34222	5.0663	5.00631	CRYZ
ENSG00000187942	LDLRAD2	-1.46068	4.83923	11.7828	0.000597804	0.020542	3.47976	4.24071	4.00611	5.70433	5.3975	3.6504	3.85682	2.3517	5.04634	1.71348	5.7042	5.57913	5.007	5.71668	2.32367	2.68396	1.84875	2.69433	4.91192	4.34506	4.64772	3.51479	3.14004	3.10875	3.26125	3.01229	4.27191	3.15023	6.234	3.7386	4.68139	4.08014	3.78596	3.23137	LDLRAD2
ENSG00000183578	TNFAIP8L3	-1.46007	2.4095	14.7783	0.000120921	0.00578045	2.92978	1.06024	2.3418	4.4796	3.83168	1.06567	1.05411	1.26827	3.19516	0.835266	3.57466	3.17698	4.14512	3.15521	1.96672	1.6315	-0.902307	0.901363	3.06503	2.76174	2.89805	0.92512	2.31057	1.27643	2.03957	1.8142	2.24294	2.15359	2.7755	2.21114	2.35136	2.18221	2.06156	2.22949	TNFAIP8L3
ENSG00000119938	PPP1R3C	-1.45937	5.89253	23.7426	1.10116e-06	0.000111321	5.97032	5.58023	4.93952	6.49026	6.62743	5.06161	4.34274	3.58954	4.86473	5.04184	6.91848	5.10021	5.82309	6.7662	4.86675	4.7987	3.32457	4.40859	5.46197	7.08488	6.52645	2.83203	6.75239	2.84721	6.24746	6.05922	6.1799	4.571	5.02077	3.42659	5.6609	5.44288	4.75031	5.1492	PPP1R3C
ENSG00000184575	XPOT	-1.45891	7.04983	51.0999	8.77833e-13	3.56947e-10	6.53864	6.73364	6.49326	7.82832	8.2449	6.52027	6.67927	6.25746	6.41796	6.46595	8.63539	7.27591	7.6936	8.04215	5.75653	5.5682	6.2763	5.29565	8.00575	8.06708	7.59538	5.48434	5.87662	5.87864	6.80375	7.25818	6.87667	6.93588	6.23604	6.79728	6.99668	7.05941	6.72177	6.49402	XPOT
ENSG00000101255	TRIB3	-1.45646	5.76628	14.797	0.000119726	0.00574247	4.62123	4.7368	5.20159	5.80458	7.34465	4.3779	5.41617	4.59213	3.36578	5.12993	6.99776	6.1802	6.67152	7.56241	3.47244	2.76581	2.89561	3.92685	4.82909	6.68655	5.28504	7.07756	3.40599	3.07022	4.74218	4.57157	5.41367	5.42005	5.21976	4.98723	5.64874	5.38971	4.6526	4.54526	TRIB3
ENSG00000237768	RP11-344N10.2	-1.45408	2.83566	12.6249	0.000380644	0.014171	2.8523	1.90391	1.90391	4.13002	2.53739	2.84579	2.27932	1.90391	1.90391	1.90391	4.11785	2.73171	2.66857	3.35725	2.15346	1.46257	1.30042	1.53965	3.29086	2.46412	3.17166	2.55321	2.04578	0.972989	2.27145	2.10627	3.39637	2.34619	2.21323	2.1651	2.59746	2.34681	2.55355	2.16792	RP11-344N10.2
ENSG00000179564	LSMEM2	-1.44929	2.90317	11.0848	0.000870359	0.0276971	2.30813	2.30813	2.30813	2.30813	4.25237	2.30813	2.30813	2.30813	2.30813	2.30813	2.63858	2.288	2.14122	3.25497	2.60808	2.16	2.50258	2.42701	2.87182	2.28919	3.37467	2.34456	2.5635	1.57158	2.53775	2.56618	2.61823	2.66954	2.2392	2.38443	2.7228	2.91442	2.14867	2.22432	LSMEM2
ENSG00000140368	PSTPIP1	-1.44626	2.29073	10.2935	0.00133497	0.0376674	2.24883	1.10346	1.15029	2.59731	2.5156	1.34324	0.562951	1.14607	1.71132	1.43009	2.63448	2.70556	2.88943	2.54341	1.30903	1.01708	-1.12767	0.676004	1.30627	2.09252	3.45583	-0.0271857	-1.35426	4.01232	2.77076	2.83883	2.62743	0.772118	-0.606776	1.08313	2.33087	1.49752	1.13597	1.35931	PSTPIP1
ENSG00000187735	TCEA1	-1.44357	6.5439	38.7287	4.86987e-10	1.16482e-07	6.32699	5.94082	5.79843	6.70547	7.69069	5.61987	6.24235	5.8688	6.10214	5.5481	8.21343	6.9486	7.38045	7.99134	4.87975	5.32764	4.47262	4.2611	6.79628	6.85212	6.64093	6.49662	5.02769	5.29255	6.29831	6.45507	6.82763	5.85666	5.62429	6.04423	6.63599	6.33143	5.98429	5.78575	TCEA1
ENSG00000182580	EPHB3	-1.43786	4.62608	36.4566	1.56108e-09	3.30226e-07	3.91591	3.73538	3.82419	5.37265	5.4893	3.28847	3.31258	2.93535	4.10464	3.0949	5.37145	4.33	4.72919	5.41759	3.22543	3.55241	2.29893	2.3337	4.28468	3.9065	4.64705	3.76928	3.40134	3.43518	4.50128	3.42058	4.33071	4.26183	3.61499	3.31464	5.42183	3.96606	3.72926	2.5122	EPHB3
ENSG00000168078	PBK	-1.43756	2.37759	10.2561	0.00136231	0.0382326	2.59066	1.12207	1.58246	0.676362	2.5479	1.76318	3.23069	2.01283	1.31185	1.76845	2.20811	3.17697	3.31286	2.67013	-0.0300208	0.403287	2.54723	0.596597	3.14536	1.55618	2.39366	1.9226	1.41619	0.729886	0.978748	3.94957	3.52834	2.59345	0.0568797	0.0568797	2.8049	3.04414	0.519293	1.07424	PBK
ENSG00000106610	STAG3L4	-1.43507	4.10777	11.6052	0.000657673	0.0220405	3.24573	1.95307	3.39454	3.48233	4.38437	4.0375	2.78792	3.69576	3.7034	3.30833	4.90986	2.74446	4.2592	5.27346	3.32296	2.4504	3.38174	0.852292	5.28018	1.93205	6.57424	0.46178	4.1766	1.97094	3.49206	5.80737	2.31657	2.08916	3.37963	3.31099	3.11698	3.33478	3.35719	3.78824	STAG3L4
ENSG00000109610	SOD3	-1.43282	4.7134	17.3318	3.13893e-05	0.00194041	4.42171	4.8402	3.71129	5.28011	4.03899	3.68595	2.16199	2.73549	4.67559	2.84081	5.54197	1.19604	5.48635	6.02329	2.37309	3.54839	2.76787	3.7767	4.9438	3.68826	4.33633	3.9116	2.59979	3.55548	4.13063	5.32787	4.65675	2.46716	4.07253	2.38032	5.50496	3.0619	4.11132	2.67867	SOD3
ENSG00000255201	RP11-350N15.4	-1.43064	3.3324	10.3643	0.00128476	0.0366749	3.62663	3.13091	2.07233	4.08488	2.78882	2.07233	2.74535	2.07233	2.07233	2.07233	4.47787	3.05929	3.64476	4.18772	1.63132	2.22045	-0.0745289	2.24372	2.21104	2.56864	3.89154	2.32607	2.30936	2.73629	3.79749	1.95582	3.05095	3.28264	1.84389	2.11217	3.23561	3.37733	1.88259	2.19978	RP11-350N15.4
ENSG00000146733	PSPH	-1.43024	4.25961	23.6604	1.14921e-06	0.000114908	3.57338	3.88536	2.68562	4.7887	5.40178	3.71374	3.77806	2.77939	3.47805	3.38142	4.48404	4.92019	3.78516	5.16207	3.19684	2.99877	2.88335	2.54198	3.57092	5.56728	5.92523	2.50608	1.76151	3.14829	3.11061	3.69203	3.94082	4.76822	3.17522	3.79239	4.16998	3.98767	3.5531	3.27544	PSPH
ENSG00000139174	PRICKLE1	-1.42804	6.43139	25.2498	5.03658e-07	5.73179e-05	6.11686	5.74241	5.26046	6.69301	7.36699	5.17147	5.3266	4.63295	4.56666	5.48911	7.47157	6.07467	6.16514	7.16363	3.94667	5.23205	4.55254	4.48695	4.35715	7.34094	7.56327	5.01468	5.23883	4.30504	5.74514	4.75336	6.21067	5.11357	5.35233	6.64484	5.65203	6.13978	5.32069	5.43411	PRICKLE1
ENSG00000131094	C1QL1	-1.42741	2.6711	16.7627	4.23586e-05	0.0024684	1.53066	0.828335	1.6122	4.25949	3.70522	0.538707	1.414	0.187088	2.24601	1.10548	2.93653	2.14439	1.93665	1.7623	1.03629	1.12693	1.77263	1.22604	2.0725	2.80485	2.51158	0.287264	1.10824	1.67188	1.41423	1.50925	1.35773	1.80934	2.74145	1.62432	3.03181	0.650554	1.68699	1.60152	C1QL1
ENSG00000163710	PCOLCE2	-1.42395	7.1707	39.8318	2.76801e-10	6.98608e-08	6.06582	6.05416	5.00929	7.92869	7.24423	5.0206	5.42162	5.18649	6.36563	5.81818	7.23839	6.09206	5.51477	7.11489	5.92283	5.2905	5.59147	5.32685	7.0595	5.7367	7.68923	5.10807	4.92157	5.55376	6.12528	7.61224	6.49003	5.41815	5.84564	4.57748	6.59511	5.71403	6.13957	5.59717	PCOLCE2
ENSG00000169862	CTNND2	-1.41356	3.09487	10.1844	0.00141637	0.0395375	3.14152	2.98259	0.158472	5.41147	4.07586	1.22638	0.960306	0.272717	2.73423	0.970829	1.37276	4.87653	1.20055	1.38775	1.34485	2.36928	4.50583	0.489943	3.27713	1.71307	2.77442	2.08107	1.64145	1.67349	2.81604	2.37008	1.94885	1.73092	2.28439	2.01035	3.44758	3.01047	1.9721	0.343603	CTNND2
ENSG00000138669	PRKG2	-1.41254	4.35218	11.8258	0.000584143	0.0202543	2.02908	-1.06248	1.85754	5.15234	4.59445	3.27252	3.22142	2.96603	1.96582	1.80809	4.84443	3.08118	2.83663	4.00246	1.10769	1.34443	0.457481	2.96955	2.93063	2.0607	3.71114	2.53689	1.65633	2.58721	1.98028	0.926203	4.01949	4.1924	2.74082	1.6237	3.55298	1.9542	3.43588	1.37886	PRKG2
ENSG00000130635	COL5A1	-1.39401	8.32586	37.1559	1.09052e-09	2.37551e-07	6.75109	7.06684	7.53819	9.40841	9.40536	7.33487	6.76485	7.99138	8.24871	7.1282	8.24688	7.9699	8.50885	7.56925	8.30395	8.31965	5.91253	7.27931	8.97935	8.54522	9.17064	5.77374	7.01608	7.09769	8.21252	8.05362	9.02902	7.16905	6.82328	7.29524	8.51521	8.15085	7.32044	7.06866	COL5A1
ENSG00000135678	CPM	-1.39378	6.52929	13.769	0.000206717	0.00882733	4.55477	4.03017	5.50125	9.43004	7.69858	5.53936	4.757	6.72395	4.80216	4.15435	7.76717	6.16678	6.1416	6.75574	5.88791	5.95852	1.88716	5.18843	6.23943	6.03835	5.16192	6.58801	4.65081	5.63647	5.58208	6.38092	4.48937	5.75463	6.20174	5.90624	5.83346	5.80618	5.69993	5.5371	CPM
ENSG00000107796	ACTA2	-1.39096	6.26204	29.269	6.29949e-08	9.60416e-06	5.08578	4.70327	5.09989	7.07203	6.62532	5.7414	5.63803	6.25706	5.19628	4.08673	6.86502	5.74183	7.64458	5.30799	6.2677	4.79989	3.28231	4.4953	5.37734	6.7699	6.43746	4.16583	5.55783	4.99511	5.68851	6.14684	5.89269	5.27607	5.1376	5.16177	7.06118	5.74413	4.50457	4.89243	ACTA2
ENSG00000101670	LIPG	-1.38766	5.21595	10.3562	0.00129037	0.0367777	4.50641	4.38506	4.83762	5.40909	4.76676	4.10127	5.43289	3.16259	4.56084	5.65958	5.47924	4.36395	6.25378	5.29143	4.25788	5.54921	2.13499	4.12722	3.38651	7.76354	7.42141	2.75557	3.35609	3.41016	4.69262	7.21897	3.79507	3.32199	3.86453	5.2001	4.51175	4.64362	4.80628	4.76721	LIPG
ENSG00000151090	THRB	-1.38038	4.85336	18.467	1.72871e-05	0.00118694	4.67043	4.25468	4.30625	5.90125	5.30689	4.48357	3.94053	2.63175	3.99691	3.88609	6.30259	5.29586	4.68911	5.71726	2.84474	4.3011	3.32482	2.2272	4.23938	2.48516	5.51345	5.51549	3.69283	4.5807	4.25326	6.4426	4.48218	4.32741	3.76551	2.75604	5.52209	4.20589	4.09985	3.52351	THRB
ENSG00000164761	TNFRSF11B	-1.37916	4.21365	17.3419	3.12234e-05	0.0019367	4.45851	4.77923	4.30348	4.7307	4.56695	3.39963	3.18178	2.25921	3.45296	2.79835	5.75817	3.83687	5.82404	5.67699	1.92948	1.48573	4.15432	1.67904	4.76307	4.08572	4.26492	4.07769	2.49682	3.07026	3.6896	3.97988	5.21223	3.75227	3.37773	2.74677	4.40086	3.78339	4.02456	2.96351	TNFRSF11B
ENSG00000168453	HR	-1.3789	3.29757	14.6545	0.000129127	0.00609747	2.44717	2.40726	2.35877	4.34569	4.11857	2.30293	-0.076821	1.66716	1.77122	2.20395	3.80182	4.48142	2.51745	3.65475	-0.253182	0.28563	3.50371	0.84511	2.97925	2.36696	2.25947	1.85259	2.75107	1.91819	3.67542	1.74209	3.35268	1.93623	1.53241	1.8887	2.9618	0.988094	2.97391	2.49455	HR
ENSG00000120053	GOT1	-1.37723	5.12989	23.0793	1.55456e-06	0.000150504	4.32136	4.20062	4.54582	5.25405	6.68682	4.33552	4.30481	3.87503	3.92288	4.40966	5.814	5.75379	4.73456	6.21386	3.31391	3.05401	5.33398	2.46715	3.6407	4.70055	6.4253	3.58297	3.42902	5.7354	4.3426	6.1765	4.68281	4.09028	3.80292	4.41883	5.15756	4.95561	4.34845	3.88101	GOT1
ENSG00000074416	MGLL	-1.37237	6.57407	20.5896	5.69042e-06	0.000460722	4.93607	6.31864	5.46447	7.39174	7.78993	6.10298	5.51153	6.8371	5.59132	4.99609	7.29796	5.45544	5.15788	7.08036	6.58345	5.23651	5.01615	6.92413	7.30097	6.9267	7.73588	5.56494	3.26558	5.76984	7.28618	6.97551	6.89383	4.55302	3.62225	7.23312	7.3021	6.70377	5.49785	4.87223	MGLL
ENSG00000164692	COL1A2	-1.37201	11.3592	32.2183	1.37786e-08	2.44777e-06	9.80099	10.7199	11.0049	12.3193	12.3482	10.6636	10.2378	11.1003	10.9564	9.8111	12.1786	10.8725	12.7841	10.1646	10.8507	10.028	8.80262	11.4888	11.386	12.0864	11.896	9.17151	10.6324	10.2051	11.04	12.086	11.3238	10.2818	10.0995	10.5464	11.3258	11.2085	10.5191	10.5315	COL1A2
ENSG00000146426	TIAM2	-1.36951	5.57229	22.7299	1.86448e-06	0.000178619	5.32916	5.51267	4.44576	6.35167	6.97795	4.59717	4.81158	3.87718	4.63888	4.17159	5.93114	5.00693	5.43427	5.34659	5.38448	4.42065	5.10547	3.94134	4.42332	7.87831	5.88756	4.76765	3.55232	3.919	5.41774	6.32679	5.34784	5.50676	3.25408	4.57496	5.77574	4.71816	5.31765	4.4739	TIAM2
ENSG00000272398	CD24	-1.3684	5.82603	13.5986	0.000226357	0.00945635	2.14739	2.20373	3.62354	7.0754	6.76311	4.10633	4.18395	6.30817	4.19696	4.29486	5.06085	4.89658	3.91349	4.89526	3.6861	4.73832	4.73294	3.99921	4.3895	7.68284	3.96274	3.34391	3.5875	3.97558	4.02126	5.44999	3.89203	3.47041	5.38643	4.72194	5.32536	4.61175	3.81896	4.20531	CD24
ENSG00000026025	VIM	-1.36657	11.2004	59.5445	1.19558e-14	6.62928e-12	11.1381	11.1104	10.8578	11.54	12.1795	10.8814	11.006	10.7725	10.6996	10.3348	12.2718	11.2943	12.3075	11.7985	10.5212	10.1905	9.7065	10.3256	11.6446	11.6869	11.6735	10.3624	10.6074	10.3372	10.9524	12.1065	12.0028	10.4518	10.7851	10.0135	11.7523	11.7233	10.3993	10.3332	VIM
ENSG00000183196	CHST6	-1.36532	5.99035	17.5233	2.83805e-05	0.00179071	4.83586	4.97974	4.76459	7.52326	6.67094	4.4757	4.04283	3.93875	5.587	4.91531	6.89649	4.81854	5.57502	6.65866	3.59584	4.43608	5.69597	3.71058	6.48264	6.72459	5.15665	1.78526	6.09277	4.79846	4.79978	6.73124	4.49916	6.68341	3.75948	4.56731	5.59971	5.50419	4.77283	4.81686	CHST6
ENSG00000106415	GLCCI1	-1.3626	4.55561	18.934	1.35321e-05	0.000971018	4.47948	4.63141	3.87017	4.96323	4.62609	3.75129	3.84908	3.69446	3.32027	3.83938	5.14147	5.3469	4.64152	4.54171	2.74881	4.01568	3.14968	3.23412	7.18668	4.11114	3.4982	4.15497	2.67081	2.99313	5.03998	5.03062	4.35488	3.6306	2.89005	3.6688	4.58709	3.38881	4.86227	3.57178	GLCCI1
ENSG00000092445	TYRO3	-1.36213	3.91015	23.2422	1.42825e-06	0.000139755	2.98193	1.69661	2.39311	5.79244	5.67659	3.50824	3.42983	2.94125	2.85616	2.48404	4.34861	4.32821	3.9673	3.65506	3.08732	2.08372	3.33412	2.20383	3.39281	4.15471	3.63036	4.06478	3.00003	2.01343	2.99156	3.5371	3.75628	2.99741	2.91346	4.06031	4.14795	3.44628	3.18845	2.7214	TYRO3
ENSG00000269893	SNHG8	-1.36026	5.34231	28.3097	1.03377e-07	1.49533e-05	4.56904	4.26894	4.27545	5.5398	5.85836	4.21213	3.81189	4.13218	5.06157	3.49498	5.65273	4.56665	5.40245	6.97294	3.17668	3.29247	4.64706	2.4685	5.00767	5.47314	5.02859	3.7786	4.16692	3.67969	4.22689	5.05893	5.25378	3.72041	4.73235	4.14226	4.83525	4.56096	4.73838	3.95514	SNHG8
ENSG00000151623	NR3C2	-1.35822	2.72448	15.8598	6.82108e-05	0.00366018	1.34808	2.20359	2.1716	4.13299	2.95192	1.40053	2.63551	1.1108	3.34279	0.494252	3.14541	3.35187	1.67612	2.31464	2.55803	2.17292	0.923699	1.29097	4.2713	2.75638	1.59196	1.77604	1.13487	1.54469	3.1216	1.51485	3.33808	2.26542	1.52756	1.30773	3.06377	2.04819	1.44502	2.15985	NR3C2
ENSG00000106105	GARS	-1.34918	7.40395	38.3842	5.81014e-10	1.35432e-07	6.79548	7.33194	7.05338	7.87585	8.85913	6.78737	7.2657	6.7673	6.49691	6.46947	8.78339	7.5269	8.01221	8.80028	6.02752	5.82054	6.2113	6.17989	7.12341	8.49511	8.01453	5.92463	6.52741	6.93643	6.88333	7.89334	6.79822	6.7793	7.30591	7.36142	7.50037	7.56383	6.71563	6.90118	GARS
ENSG00000171812	COL8A2	-1.33891	6.52295	25.2523	5.02985e-07	5.73179e-05	6.15002	7.06466	6.43156	6.80177	7.537	5.60772	6.05347	5.21695	5.50478	4.87062	7.43306	7.10222	8.00265	6.26049	4.89474	5.59942	3.63918	6.05907	6.84459	6.97471	7.2925	3.85995	6.68657	5.08482	6.60397	6.51899	5.84838	5.45347	6.50774	5.81058	6.93755	6.81545	5.72067	5.02175	COL8A2
ENSG00000132406	TMEM128	-1.33115	4.68222	14.8616	0.000115695	0.00560047	4.18881	3.67564	3.88889	4.62917	4.87967	3.95686	3.68656	3.99081	4.15922	4.32386	5.04573	3.45167	4.95993	4.94567	3.50927	3.71214	3.71219	3.76698	3.93312	4.14029	6.64851	3.36339	3.51836	3.22402	2.96424	7.45161	3.59326	4.11545	3.99783	2.70531	4.32261	3.86483	4.43059	3.93377	TMEM128
ENSG00000132481	TRIM47	-1.33083	4.66782	41.079	1.462e-10	3.9632e-08	4.28695	3.78692	4.15483	5.42128	4.99452	4.35256	4.20139	3.74168	3.75123	4.31886	5.57287	5.17451	5.2962	5.812	3.80105	2.97765	3.37983	2.39406	4.44303	4.36731	4.98055	3.85469	3.95385	4.20671	4.89217	5.1513	5.01705	3.78999	3.21481	3.74082	4.99106	4.27798	4.0592	3.87585	TRIM47
ENSG00000145990	GFOD1	-1.33006	4.69143	9.83186	0.00171515	0.0447324	3.94812	3.76693	3.6748	5.94967	5.4524	2.08657	3.32068	3.61436	3.4192	3.24691	5.64054	4.665	2.87178	4.40831	2.98114	2.9439	3.4475	3.82555	3.66521	4.63385	3.75497	2.7503	1.66766	6.61579	3.32012	7.37203	3.15712	4.60689	1.33654	3.2951	4.29502	4.15138	3.77222	3.17324	GFOD1
ENSG00000105974	CAV1	-1.32949	7.66272	32.8206	1.01068e-08	1.84014e-06	7.13506	7.09643	6.46319	7.35616	7.78577	6.5761	6.67473	7.30025	6.77736	6.2053	7.54319	8.10811	7.80252	7.36002	5.88178	6.03772	5.59785	7.16509	8.19024	7.3787	7.58164	7.56772	5.52597	5.37793	7.52822	8.9636	7.09357	5.95259	5.51522	6.569	7.50276	7.43421	6.6889	6.12226	CAV1
ENSG00000187595	ZNF385C	-1.32125	3.91919	11.9649	0.000542117	0.0190328	3.2142	4.13086	2.55417	5.5722	5.4852	2.20424	2.01075	2.46523	3.39195	3.32943	4.76557	4.21292	4.02436	4.85408	2.84075	3.49658	0.989553	2.30277	1.94025	2.81187	2.72439	4.9741	3.56414	4.60019	3.6099	5.77736	2.88714	2.37353	3.11964	2.84737	3.88446	3.46413	3.35602	3.03869	ZNF385C
ENSG00000137267	TUBB2A	-1.32091	4.68024	14.6843	0.0001271	0.0060095	3.15134	3.48941	2.72972	6.44607	6.64288	3.82567	3.1289	3.74037	4.29662	3.38187	4.89042	6.13551	2.76479	4.68664	2.89634	2.39009	6.13997	2.76254	4.23611	4.76496	5.07145	3.75195	3.59656	3.07868	3.83385	4.54216	3.93359	3.3066	5.32021	3.5633	4.77556	4.54675	3.53257	3.47827	TUBB2A
ENSG00000198768	APCDD1L	-1.32041	3.86121	12.2077	0.000475938	0.0169761	3.44802	2.89288	3.17638	4.24031	4.71219	2.9541	3.26587	3.68372	3.60021	1.14426	4.36543	-0.172849	4.6348	3.25767	1.88126	3.76947	4.63254	4.12603	4.71265	4.81331	4.94106	3.97584	1.84712	-0.419206	3.78801	3.31051	4.69749	2.58829	2.22485	3.26161	4.17186	4.85183	1.71494	2.50855	APCDD1L
ENSG00000131459	GFPT2	-1.31853	6.48353	23.3046	1.38271e-06	0.000135662	6.3963	6.10819	6.00907	6.25667	6.83967	5.85143	5.30825	5.27307	5.45438	6.13003	7.95649	7.04523	6.25789	7.60487	4.48359	4.76454	4.93531	4.65373	8.05162	5.26437	5.64076	5.47893	5.74429	5.59626	6.69698	5.54354	7.04464	5.27415	4.98495	6.23198	6.0526	6.15366	5.9252	5.71937	GFPT2
ENSG00000160789	LMNA	-1.31352	8.30759	39.2372	3.75313e-10	9.28039e-08	7.94001	7.63447	7.60217	8.29243	9.14907	7.98293	8.20294	7.40208	7.43851	7.32843	8.60369	7.8358	8.98255	8.17015	7.70448	7.44451	6.70104	7.73622	8.46342	8.7796	8.69355	6.74416	7.26796	7.43515	7.762	10.174	7.55094	6.97127	7.71673	7.20886	8.61035	8.66336	7.21299	7.10251	LMNA
ENSG00000234961	RP11-124N14.3	-1.30696	8.25777	33.6267	6.67711e-09	1.25957e-06	8.42878	8.12841	7.89354	8.10802	8.16423	7.20091	7.9414	6.2433	7.04786	7.0383	9.07398	7.96193	9.08381	8.50297	7.37954	6.9672	5.25901	6.72735	8.26275	8.06175	8.31284	6.90348	7.18172	6.99431	7.59797	8.59352	8.45501	7.05017	7.43762	6.58256	8.34973	8.30405	6.98635	6.83777	RP11-124N14.3
ENSG00000167244	IGF2	-1.30668	9.32092	26.3577	2.83685e-07	3.56761e-05	8.00721	7.64011	8.27533	11.3305	11.0698	8.23283	7.98587	7.95216	8.53075	8.43686	9.16317	9.68546	8.29804	9.07242	9.09498	8.39205	8.15327	8.1097	8.82291	9.04495	10.2722	8.31214	7.38538	8.63923	8.1093	9.19603	9.03282	8.26954	8.97766	8.89148	9.71847	8.18736	8.87843	8.20029	IGF2
ENSG00000182253	SYNM	-1.30625	3.38917	19.9665	7.88116e-06	0.000614966	2.75711	3.44309	1.47794	3.94752	3.91367	1.99081	2.4762	2.29581	3.03388	2.54296	3.36786	5.24572	2.74916	2.32142	1.87936	1.73082	3.26442	1.74443	3.35077	4.0021	3.33289	2.56565	1.91384	1.56216	2.08195	3.51319	3.54028	2.68025	2.83545	2.07629	3.30867	3.11368	2.58814	2.1411	SYNM
ENSG00000065833	ME1	-1.30501	6.05249	28.9489	7.43148e-08	1.10554e-05	5.65327	5.13873	5.66572	6.35529	6.66708	5.143	5.44558	5.53024	5.60295	5.64052	7.47649	5.92908	6.61089	7.64116	4.2638	4.42436	3.7645	5.36363	5.88422	5.96666	7.38508	4.92216	5.02839	4.91891	5.88795	5.74313	5.96685	5.78731	5.58268	5.13751	5.90151	5.74158	5.74927	5.34459	ME1
ENSG00000146376	ARHGAP18	-1.30132	4.13745	15.5645	7.97363e-05	0.00416861	3.37606	4.13219	1.48963	4.85377	4.50329	3.91398	4.31161	4.8903	3.15732	2.35561	4.37186	4.20435	4.60536	2.43157	3.96755	2.9493	3.66343	3.39357	3.8992	6.3987	3.43931	2.72289	2.58665	3.1435	4.17689	3.91693	4.82226	3.11486	2.4396	3.71972	4.14935	4.92362	3.36661	2.35392	ARHGAP18
ENSG00000180139	ACTA2-AS1	-1.30108	5.34612	20.5378	5.8466e-06	0.000471282	2.72407	3.99795	4.17614	5.71654	4.85455	4.46442	4.44798	4.58067	2.95631	3.61532	5.28821	3.91971	6.18758	3.39652	4.92577	3.35364	2.74118	3.41456	3.86691	5.357	5.03162	2.84586	4.17634	3.64264	4.16039	4.83476	4.26013	3.54535	4.15738	3.96236	5.72781	4.49522	2.976	3.41455	ACTA2-AS1
ENSG00000198417	MT1F	-1.29754	3.89028	12.9218	0.000324782	0.0125373	3.99441	4.71828	2.62238	5.2389	4.00614	2.39486	2.11821	1.58961	3.96522	2.52093	3.45637	3.87441	4.56111	5.05472	1.21824	2.57499	4.58707	1.20824	3.43316	4.816	4.18199	1.43816	3.33427	2.69778	3.62979	4.5193	3.72536	2.42078	4.31403	1.2921	4.35898	3.56835	3.33207	2.00818	MT1F
ENSG00000185532	PRKG1	-1.29111	3.88921	27.1977	1.8368e-07	2.48042e-05	2.94318	3.98831	4.02495	4.93824	4.53356	3.95575	3.43353	3.84794	2.87627	2.42007	4.74082	4.26991	4.24717	4.07628	3.09234	2.61188	3.76404	2.76699	4.03622	5.69855	4.09195	2.65417	3.0195	2.67669	3.4924	4.40382	4.69856	3.8237	2.64573	3.11287	4.09208	3.9155	3.4903	3.28684	PRKG1
ENSG00000144476	ACKR3	-1.28814	4.46893	14.3077	0.000155225	0.00703473	4.55943	4.26637	3.39604	5.77595	5.36115	4.22182	2.96377	3.98777	2.71135	3.66177	4.63424	1.95207	5.01243	4.81558	4.63248	4.49813	3.24345	3.93597	4.87785	5.07916	4.38577	3.0347	3.78652	3.37926	4.19158	3.20589	7.44234	2.74876	2.34494	4.60976	3.81899	4.60251	3.685	4.25568	ACKR3
ENSG00000155850	SLC26A2	-1.28789	6.90031	25.4265	4.59557e-07	5.37315e-05	6.42792	5.61454	6.47807	8.36328	7.97924	6.2508	6.63803	5.49883	6.02443	5.87034	7.04939	7.07612	6.5724	6.95365	6.11805	6.78018	6.14099	5.42558	7.71882	9.04706	7.07772	5.32841	5.14933	4.76595	6.50286	6.25512	6.6228	6.88278	6.41822	6.4055	6.7916	6.71326	6.31108	6.24225	SLC26A2
ENSG00000107731	UNC5B	-1.28369	7.24218	22.6628	1.93067e-06	0.000183997	5.87909	6.67788	6.58041	7.31105	8.20171	6.77485	7.23996	6.89024	6.42868	5.91609	7.54201	6.85876	7.10393	6.37146	6.89024	7.30191	5.12774	7.12391	9.15529	8.38149	7.50758	5.1223	5.21645	5.35687	7.60752	7.05667	7.22826	7.03187	5.6221	6.19355	7.59344	7.35301	6.0331	6.18043	UNC5B
ENSG00000214548	MEG3	-1.28257	5.08374	16.3877	5.16178e-05	0.00290992	4.58393	4.99639	4.07525	4.58079	4.93855	3.61235	2.55592	4.398	4.76024	4.71903	5.19293	5.78146	5.49164	6.24549	2.55943	2.19813	4.46831	2.63897	5.38197	4.94445	5.33004	2.84089	4.16757	3.26734	4.9177	4.27586	5.04575	5.52265	2.5353	3.63501	4.45466	5.08031	4.15671	3.5965	MEG3
ENSG00000184702	2020-09-05	-1.27906	5.19116	29.5648	5.40772e-08	8.4573e-06	3.75256	3.79936	3.84353	5.59846	6.09107	3.92747	3.96454	3.89371	4.23631	3.76593	5.09178	4.95315	4.33707	5.66412	3.51476	3.33888	4.47135	2.92725	5.19364	3.91597	4.05438	5.13482	4.15044	3.27452	4.1248	5.93625	4.34623	3.67232	3.97226	3.67191	5.20173	4.54641	3.92112	3.47992	2020-09-05
ENSG00000115318	LOXL3	-1.27897	10.7437	17.0654	3.61148e-05	0.00217378	9.40932	9.58367	9.25825	10.7969	11.3191	9.46585	8.61274	9.27082	9.69075	9.03799	11.5419	9.194	10.8719	11.5915	9.56344	9.76238	5.78685	8.84437	10.4849	9.98432	10.1436	8.99793	8.94519	9.31131	9.21263	11.4377	7.19924	9.22003	10.8408	9.95687	10.4169	9.86446	9.32155	8.97524	LOXL3
ENSG00000183160	TMEM119	-1.27516	7.0435	23.9371	9.95333e-07	0.00010266	6.42869	7.28259	6.52167	6.81703	7.3369	6.09933	6.67743	5.81883	5.69733	5.3166	8.14061	6.70279	8.32791	6.67404	5.85231	5.61366	3.6955	6.1903	7.20213	7.84122	6.19	5.81357	6.79225	4.55867	6.97422	7.35897	6.51526	5.93473	5.95863	5.65602	6.73811	6.75912	6.26536	5.83596	TMEM119
ENSG00000161714	PLCD3	-1.26935	5.53767	21.5922	3.3722e-06	0.000301453	5.48248	5.14906	4.72417	5.89499	5.92946	4.56246	4.66748	4.04527	4.79156	4.59562	6.26315	4.81463	5.91699	5.79682	3.65006	5.31896	3.87509	4.23835	7.85601	4.31617	4.47124	4.33342	4.29909	4.62961	5.29069	5.98724	5.08236	4.77556	4.19457	4.5751	5.49499	4.90607	4.57233	4.96363	PLCD3
ENSG00000130766	SESN2	-1.26894	5.19033	17.2509	3.27544e-05	0.00201305	5.25062	4.99708	4.58434	5.14181	6.4618	4.13501	4.6512	3.9399	4.06425	4.20151	5.94005	5.54543	4.78285	5.98764	3.96654	4.30413	3.51505	3.90032	4.33574	7.48317	4.90312	3.1503	5.09852	3.48566	5.12768	3.81822	4.89528	4.92398	3.75428	5.93707	5.44437	5.21314	4.09156	4.22194	SESN2
ENSG00000172349	IL16	-1.26835	5.70301	20.4517	6.11557e-06	0.000489109	5.70379	5.76406	4.249	5.83544	6.79542	5.45424	5.12516	3.77158	4.12295	5.62807	6.11188	5.93512	6.06347	6.01811	4.89667	5.01267	4.39351	3.52836	5.37989	7.22066	5.4802	4.83633	4.23325	4.3195	4.69614	7.18379	5.07992	4.91965	6.29743	3.2929	5.62245	5.59513	4.74731	5.01499	IL16
ENSG00000108733	PEX12	-1.2662	2.93966	11.6139	0.000654592	0.02197	2.38408	1.93811	2.38734	2.85912	3.28328	3.1001	1.88544	2.11383	2.08779	2.73063	2.44351	2.32759	3.88335	2.83646	2.36661	2.00531	2.20691	1.74604	2.94446	5.63923	1.52743	1.35461	2.2447	1.15141	4.26244	0.964938	2.98874	2.52122	2.56095	1.56353	2.7421	2.77761	2.45229	1.93588	PEX12
ENSG00000163171	CDC42EP3	-1.26543	7.15306	26.6662	2.41816e-07	3.11603e-05	6.15037	6.05789	5.57748	8.08602	8.0951	6.49615	6.62515	6.67657	6.06798	6.2231	7.23637	6.16027	6.28722	6.66749	6.59583	7.19065	6.11061	6.59622	8.33527	6.5661	6.8862	5.24475	7.10807	5.49311	7.01615	8.4552	7.23338	5.82935	5.48892	5.61048	7.84933	6.88685	6.43306	5.25309	CDC42EP3
ENSG00000070081	NUCB2	-1.26149	6.02324	40.2012	2.29102e-10	5.94626e-08	5.69808	5.35104	5.77145	6.84986	6.85483	5.48307	5.5425	5.43594	5.36779	4.93031	7.0027	6.62705	6.34768	7.1422	4.2484	4.63971	4.84459	4.97556	6.84927	5.89907	6.22704	5.14106	5.30504	4.94946	5.41319	6.69176	5.92373	5.4004	6.15594	4.78591	5.9024	5.93272	5.54781	5.53102	NUCB2
ENSG00000263585	RP11-498C9.13	-1.25822	3.65167	14.0738	0.000175775	0.0077783	3.61234	2.60717	2.60717	2.60717	3.24064	2.60717	2.71057	2.60717	2.60717	2.60717	4.17555	3.11583	3.24568	4.32455	2.25351	1.68658	1.72039	1.72892	3.00086	3.32853	3.5712	2.04046	2.33977	2.40742	2.97211	2.99041	3.18653	2.58987	2.58898	2.36033	3.30963	3.45905	2.47905	1.87777	RP11-498C9.13
ENSG00000011201	KAL1	-1.25778	4.99157	24.108	9.10831e-07	9.55094e-05	4.7101	4.47592	4.49759	6.63676	4.96787	4.093	2.97214	3.08687	4.32236	4.41444	4.74045	5.2952	4.6592	5.0007	3.80949	4.53088	4.31102	2.9947	5.73404	5.33572	5.68639	3.73577	3.1254	2.8889	4.60605	4.38286	4.54333	4.42376	4.15344	4.39679	5.18223	4.67808	4.95024	2.86027	KAL1
ENSG00000012171	SEMA3B	-1.25689	2.93265	15.3032	9.15625e-05	0.00463461	2.95582	2.05526	2.20438	4.41391	2.43472	2.04776	1.01971	1.61519	1.28888	2.27759	2.96144	2.13034	2.87906	2.87037	1.63599	1.10144	1.98974	2.2822	3.4818	2.56988	3.55685	-0.28908	1.87229	2.1962	2.15929	2.13978	3.59715	2.91235	0.829825	1.74952	2.58627	2.12753	2.34105	1.87044	SEMA3B
ENSG00000019549	SNAI2	-1.25647	6.34964	42.3904	7.47559e-11	2.10444e-08	5.93456	5.61982	5.79842	7.12594	7.48755	6.20335	6.09513	5.6858	6.13046	5.61118	7.36131	5.84006	6.59439	7.19363	5.3725	5.73142	5.46317	5.79728	6.32525	6.38987	7.77192	5.32928	5.5486	5.6504	6.2539	7.83022	6.21198	5.68809	5.73601	5.29512	6.45091	6.26269	6.05678	5.90651	SNAI2
ENSG00000204219	TCEA3	-1.25646	3.6918	27.2144	1.82094e-07	2.46812e-05	3.06718	3.17697	1.96104	4.42449	4.30412	3.17457	2.46637	3.50263	3.52638	3.45274	4.33471	2.78946	4.3042	4.91448	2.48859	2.43982	2.97949	2.19446	4.34686	4.00244	3.56488	2.79633	2.35034	2.77304	4.07887	3.2186	3.93315	3.05414	3.45459	2.09456	3.65424	3.36005	3.29415	2.91417	TCEA3
ENSG00000234741	GAS5	-1.25533	7.13873	23.2064	1.45516e-06	0.00014163	6.55155	6.06046	6.05088	7.30033	7.93864	6.20357	5.9731	6.41088	6.59984	6.09432	7.83431	6.9209	7.86207	8.67828	5.42559	4.76366	4.87688	5.78515	6.55982	6.30727	8.07332	6.01589	5.67479	6.47904	5.47911	7.17716	6.40932	7.02655	6.81477	6.20322	6.69975	6.91498	6.03568	6.42302	GAS5
ENSG00000101194	SLC17A9	-1.25286	2.65617	12.0726	0.000511691	0.0181276	0.708754	2.43231	1.63535	1.95642	3.12005	2.08768	1.51656	2.37997	0.80834	2.4369	3.51967	2.29432	3.45535	-0.0206673	1.51126	0.73159	1.55116	2.22319	2.06845	2.51966	3.42219	1.4628	2.47877	-0.502468	2.42419	1.74209	2.1334	1.40161	2.07511	1.673	2.72928	3.06791	0.956373	0.879371	SLC17A9
ENSG00000115325	DOK1	-1.25222	7.35391	24.862	6.15831e-07	6.87102e-05	6.7219	6.7864	6.40547	7.5581	8.19698	6.25268	6.58987	6.29061	6.71718	6.671	8.2843	6.40493	7.63395	8.59135	6.34367	6.58906	5.06511	5.63978	7.47325	7.2596	7.24754	6.27809	6.03398	6.62165	6.49406	8.75164	4.78149	6.32623	7.47544	7.08525	7.67027	7.26901	6.22887	6.10792	DOK1
ENSG00000186314	PRELID2	-1.25122	3.09456	12.2772	0.000458514	0.0164669	2.89785	2.61221	2.82064	2.75207	3.43337	3.01841	3.06544	1.47684	2.08972	1.66504	3.43685	3.39087	2.97724	3.07914	2.75941	1.44722	2.36612	1.20843	3.06661	4.72122	2.02306	1.72458	2.47026	1.49322	3.54859	5.01779	2.01827	1.93166	2.20068	0.781973	2.86758	1.81674	2.98263	2.66568	PRELID2
ENSG00000183856	IQGAP3	-1.24658	3.22092	10.9672	0.000927374	0.0291292	2.79403	1.6677	1.57865	1.54945	4.30533	3.10652	3.5383	2.92195	2.40163	3.21714	2.83863	3.25979	4.01626	1.5948	1.89393	1.8321	3.47603	2.75303	2.96459	3.45767	3.90758	2.87476	2.71905	0.324765	1.79827	5.23792	3.02114	1.88255	2.51558	1.79296	3.21216	4.20305	1.99157	1.4255	IQGAP3
ENSG00000109452	INPP4B	-1.24622	3.68251	24.129	9.00913e-07	9.47408e-05	3.55199	2.64193	2.96041	4.48101	4.8443	3.05645	4.3454	2.95891	2.46997	2.61457	4.54898	3.16424	3.78051	4.46011	2.25507	2.25314	3.42906	3.24884	4.17234	4.41242	3.41863	2.21445	3.56621	2.57091	3.2767	3.52478	4.95276	3.09192	2.83805	2.67076	3.86064	3.63668	2.81421	3.25844	INPP4B
ENSG00000129009	ISLR	-1.2446	5.985	35.4511	2.61532e-09	5.31724e-07	5.58895	5.52471	4.59469	6.30172	6.75997	4.83484	4.86393	4.72963	5.68673	4.7292	6.68988	5.82085	6.55425	5.46471	4.03279	4.99924	4.02668	5.30311	6.09861	6.15229	5.74486	4.63596	4.66194	4.87496	5.71772	6.52799	5.39607	5.05539	5.6415	3.82997	5.71806	5.80294	4.28471	5.64004	ISLR
ENSG00000046604	DSG2	-1.24365	5.59457	28.6462	8.68826e-08	1.27693e-05	5.10315	5.19318	4.89497	6.89135	6.38032	4.95656	4.76378	5.49753	5.54604	4.70734	7.40318	6.00182	6.2021	6.63711	5.12988	4.95543	2.1804	4.63745	6.10555	5.68661	5.98743	4.50814	5.14942	4.92337	5.72303	5.12602	6.30113	4.939	4.72166	5.54969	5.49189	5.43899	5.10988	5.53292	DSG2
ENSG00000128833	MYO5C	-1.24168	2.07231	9.66861	0.00187443	0.0474964	2.84052	1.87545	0.51396	3.52565	2.93343	0.572884	1.53075	0.422622	2.3394	1.07132	3.60444	2.29972	1.56176	3.86168	1.80852	0.959643	1.39774	-1.39271	2.80389	2.25707	1.29578	2.18259	0.977515	1.05875	2.23604	1.25562	2.69573	3.0202	1.26797	0.100037	2.68192	1.13132	2.00436	1.2328	MYO5C
ENSG00000079156	OSBPL6	-1.23386	3.01437	14.165	0.000167454	0.00748249	2.18078	2.99888	2.00071	3.68955	4.47245	1.9092	2.59828	3.59111	1.3534	2.05475	3.80687	4.80971	3.27182	2.7931	0.895619	0.994951	4.02656	0.880641	3.32327	3.64677	3.22991	1.3657	2.82681	1.717	2.92395	3.15568	2.26045	2.06267	3.1699	2.53682	3.35227	2.96884	2.20768	2.21086	OSBPL6
ENSG00000233184	RP11-421L21.3	-1.22099	1.88748	13.1773	0.000283359	0.0112349	0.795717	2.61984	1.11029	1.75827	2.87753	1.25968	1.65225	2.10463	1.51853	1.89133	2.75202	1.96748	2.56536	3.67023	-0.547894	1.11498	2.02936	0.518908	2.92601	2.23863	1.91775	1.38395	1.05956	1.02693	2.13857	1.34336	2.50505	1.10445	1.84062	1.62079	2.50288	1.93745	1.49057	1.10432	RP11-421L21.3
ENSG00000100889	PCK2	-1.21866	4.89264	16.93	3.87829e-05	0.00230406	3.8281	4.50663	4.07472	5.11531	6.29744	3.84511	4.5951	4.15103	3.36821	4.08812	5.99436	4.52658	5.43204	6.3841	3.95457	3.45073	1.8405	3.51293	4.05219	5.38819	5.19651	3.93367	3.78035	3.97095	3.98003	4.24974	3.9737	5.85662	3.72802	4.53375	4.93321	4.7415	3.79068	4.08251	PCK2
ENSG00000107104	KANK1	-1.21747	5.70449	25.2472	5.04328e-07	5.73179e-05	5.45151	4.46182	4.55475	6.66787	6.9658	5.20301	5.33583	4.72701	4.85455	4.05028	6.45147	5.93556	5.75281	5.95186	4.19807	5.42	2.72853	5.37965	5.20728	7.07609	5.13389	4.80849	4.36186	4.77585	5.23676	5.71018	5.66257	5.21594	5.5692	3.96881	5.73876	5.02568	5.26771	4.87682	KANK1
ENSG00000138311	ZNF365	-1.21435	2.10264	9.62252	0.00192206	0.0484099	2.98135	0.2508	2.41584	1.78657	3.36597	0.939923	2.17039	1.94031	1.71883	1.39227	2.8036	4.55662	1.97568	-0.15384	1.02321	1.45652	1.41799	2.09001	2.58422	3.0946	2.25093	0.859824	1.66538	0.922386	2.18743	1.68513	2.20388	1.78226	2.69829	0.820363	1.89331	3.18144	1.96855	0.5416	ZNF365
ENSG00000181458	TMEM45A	-1.21155	6.57261	26.7977	2.25912e-07	2.92136e-05	6.18359	6.97707	5.90247	7.62239	6.65079	6.01224	5.33145	6.19368	6.48389	6.2843	7.80763	6.67892	6.83179	7.4078	5.73457	5.97032	4.39112	6.09133	6.04449	8.00217	6.74585	5.98516	6.19702	5.21043	6.26421	8.19817	6.3956	5.97203	5.63338	5.72172	6.6104	6.43048	6.56516	5.8507	TMEM45A
ENSG00000115275	MOGS	-1.2099	5.0414	11.1166	0.000855598	0.0273463	3.72449	3.42821	3.93501	5.07793	4.89596	3.79302	3.85605	3.87574	3.87921	3.64018	3.80839	5.86	3.5101	4.56115	3.74207	3.52888	3.27816	3.7959	4.05317	3.99653	3.94044	4.56009	3.64782	3.86544	2.71273	7.99345	3.9187	2.83112	3.91453	2.69297	4.09674	4.17594	3.80493	3.96472	MOGS
ENSG00000162772	ATF3	-1.20827	2.69269	13.687	0.000215945	0.00913609	2.58135	2.17832	1.61054	2.17303	3.64647	1.38254	0.828972	2.24266	2.12611	1.79685	2.79499	3.0551	2.68815	4.13179	1.65952	0.57321	1.71259	-0.161884	1.78694	2.48335	2.39231	2.49145	1.49874	1.68731	2.45085	1.21876	3.16161	1.04386	1.81605	2.64898	2.44422	2.74476	1.92841	1.10934	ATF3
ENSG00000142156	COL6A1	-1.20776	9.50934	44.1123	3.10068e-11	1.00502e-08	8.49202	9.23263	8.63465	10.0016	10.2931	8.7149	8.51255	9.05759	8.98423	8.1787	9.92032	8.90721	10.1318	8.71324	8.51362	8.46021	8.49202	8.94309	9.17282	9.70133	9.80445	8.18719	9.34	7.85536	9.73284	9.48094	9.83427	8.49	7.93713	8.58597	10.0306	9.59917	8.40513	8.00588	COL6A1
ENSG00000224729	PCOLCE-AS1	-1.20641	2.95462	12.0955	0.000505436	0.0179577	3.1884	2.21854	3.6897	4.65313	3.49376	1.21063	2.45457	2.38878	0.730646	2.90331	3.20349	2.52326	3.32203	3.65499	3.22918	2.25419	1.95231	1.40572	3.07297	2.2508	3.85276	2.29317	2.29277	2.39642	3.25909	3.01843	3.58682	2.73512	1.12546	2.43396	3.18872	3.23664	2.0739	2.27333	PCOLCE-AS1
ENSG00000007237	GAS7	-1.20138	4.8192	25.3374	4.81289e-07	5.57382e-05	4.61487	4.57129	3.85746	6.66145	6.04834	4.25924	3.95947	4.28449	4.27118	3.63695	4.91941	5.80047	4.47534	5.01176	4.435	3.41675	4.42022	4.45284	4.87303	4.81762	4.94906	2.91657	5.35	4.79257	5.30035	5.58862	5.6641	3.10726	3.97654	4.06198	4.73346	4.77703	4.77487	4.18053	GAS7
ENSG00000185697	MYBL1	-1.19932	2.6504	9.86984	0.0016801	0.0441068	2.29715	2.32541	1.22136	3.47478	3.71363	2.77577	3.23457	2.37612	-0.319908	2.66614	2.6867	4.43146	2.68353	0.389075	1.69428	1.66519	1.74671	3.71509	3.77031	3.08301	3.44724	2.24826	1.03524	0.674957	2.78954	2.38886	3.16632	2.75173	2.66524	0.497335	3.18197	2.97533	2.44223	0.906481	MYBL1
ENSG00000188763	FZD9	-1.19763	3.34798	11.0568	0.000883616	0.0280458	2.80758	2.18034	2.31623	3.95247	3.16542	2.45137	2.42266	1.39764	3.40516	2.67823	4.20156	2.54734	4.00945	5.28199	3.1097	1.67174	0.32819	0.271721	3.75337	1.28206	2.81282	3.17976	2.063	2.97526	3.332	2.09991	3.61331	2.93417	2.11227	1.97459	3.97352	1.99069	2.86842	1.87822	FZD9
ENSG00000138028	CGREF1	-1.19281	3.06118	13.6358	0.000221914	0.00930988	1.50189	2.89247	2.65208	4.2586	3.974	2.18251	1.60394	2.55187	2.84838	1.95645	2.52201	4.65672	3.02667	2.74371	1.85497	1.01125	3.60239	1.72004	4.28006	2.84722	3.07584	1.39343	2.59171	1.66505	2.41455	3.26119	2.06395	2.13144	3.92703	2.05515	3.49942	2.92943	2.52177	1.61825	CGREF1
ENSG00000167747	C19orf48	-1.18983	3.1771	18.0816	2.11635e-05	0.00139802	1.69783	2.24041	3.01899	3.2774	4.09019	2.94809	2.69696	3.03478	2.05268	2.09592	3.39512	3.54372	3.51009	4.35307	2.14913	2.00241	1.72092	1.04817	3.13719	3.39306	2.9834	3.14402	2.43827	1.19602	2.52547	2.23741	4.1262	2.91865	1.98674	2.49749	2.94453	3.28316	3.05536	1.57825	C19orf48
ENSG00000269821	KCNQ1OT1	-1.18836	6.8458	12.2673	0.000460973	0.0165274	5.08907	6.07271	5.56604	7.27026	6.91105	5.37006	5.73124	5.89618	5.65238	5.95461	6.6262	8.0464	6.24052	7.35414	4.95082	5.55769	3.65329	5.18182	6.67958	5.56108	5.08429	5.62807	4.67445	8.08068	5.32408	8.4466	5.6186	5.89208	4.71874	5.70805	6.1951	6.40282	5.56264	5.64488	KCNQ1OT1
ENSG00000138835	RGS3	-1.18543	6.20833	29.2613	6.32474e-08	9.60416e-06	5.65237	5.54258	5.87518	6.52675	6.22136	5.7649	5.51177	5.11477	5.46023	5.3778	6.29654	6.17282	6.87282	5.488	5.3394	5.51988	4.66667	5.28202	5.77296	6.01324	6.82661	4.51949	6.39237	4.70393	6.47812	7.5077	5.6422	4.30327	5.3973	4.90002	6.65627	6.36764	5.37831	4.41685	RGS3
ENSG00000071282	LMCD1	-1.18312	3.829	12.5761	0.000390714	0.0144445	2.81773	2.40959	3.68338	4.66562	4.62706	2.37242	2.4316	3.57262	3.73026	3.19921	4.89919	0.623536	5.34151	5.23684	3.21918	3.15735	0.623536	3.70645	3.09948	3.84388	5.09526	1.07523	3.55154	3.4403	3.40581	3.16688	4.04483	2.57821	2.45696	4.45299	3.69135	3.74096	3.08556	2.88592	LMCD1
ENSG00000255252	RP1-65P5.3	-1.17829	4.46438	15.2243	9.54685e-05	0.00477943	4.22139	4.18611	4.14311	5.45921	4.83003	3.90771	4.54315	2.05194	3.24128	4.60215	5.76763	4.23087	5.07303	5.90373	2.68909	2.60544	2.99806	3.681	5.80837	3.97441	4.41949	4.01971	3.69617	2.79349	4.3656	3.3656	4.958	4.62871	3.74905	3.64469	4.13035	3.86785	4.50453	3.97171	RP1-65P5.3
ENSG00000203705	TATDN3	-1.17801	3.61016	10.7143	0.00106313	0.0319165	3.5307	3.04559	3.92672	3.38892	3.87153	2.46834	2.9902	2.89436	3.14283	3.32568	3.896	3.52773	3.59867	4.35287	2.86719	3.06863	2.92477	1.83202	5.89059	3.29944	2.05584	3.90961	1.94347	2.45197	2.64924	6.0604	3.14587	2.40877	2.8865	2.40012	3.37734	3.08912	3.39935	3.16813	TATDN3
ENSG00000196305	IARS	-1.17637	7.49196	25.8027	3.78157e-07	4.55231e-05	7.31733	7.49015	7.17234	7.6585	8.51986	7.317	7.56486	6.87454	6.51664	6.8807	8.79404	7.92145	8.19425	8.32223	6.6476	6.09172	6.86271	5.81554	6.89464	9.22325	7.30693	7.87164	6.22802	6.46267	7.38837	8.68835	6.95679	7.02256	6.57315	7.35793	7.49709	7.70378	7.07581	7.04808	IARS
ENSG00000229124	VIM-AS1	-1.16627	7.55035	18.8925	1.38294e-05	0.000990413	6.3272	6.59839	5.53781	6.55751	7.30401	5.56883	7.28026	6.44667	8.31265	6.73245	7.9869	7.02923	8.0207	7.54143	6.51269	6.12902	4.1662	5.94645	6.89491	7.25933	7.18048	5.96572	6.52377	6.17525	6.57386	7.8571	7.27216	6.01424	6.23389	6.04821	7.46384	7.46507	5.72212	6.01527	VIM-AS1
ENSG00000178209	PLEC	-1.16372	7.25165	45.0386	1.9319e-11	6.73331e-09	6.7737	7.05698	6.69646	7.37713	8.33862	7.25892	7.29547	6.70919	6.26398	6.07399	7.79457	7.0952	8.00014	6.32107	6.72029	6.74759	6.55373	6.64297	7.5048	7.29132	7.98417	6.36712	6.41331	6.34596	7.59187	7.58617	7.68827	6.17814	6.66026	6.20197	7.88775	7.78192	6.21613	6.05198	PLEC
ENSG00000144857	BOC	-1.16156	4.55911	25.2956	4.91841e-07	5.67805e-05	4.48714	4.31523	3.92304	5.90986	5.27253	3.74698	3.57831	3.28728	3.83938	4.05448	4.89231	5.08757	4.09967	5.1939	3.23641	3.59889	4.60236	3.22028	5.95956	3.77816	4.68709	3.65774	3.0401	4.3259	4.95342	4.01209	5.00297	3.95575	3.30402	4.22028	4.5822	4.25203	4.01258	4.11888	BOC
ENSG00000125534	PPDPF	-1.16023	6.40806	40.0648	2.45671e-10	6.28713e-08	6.04048	5.59258	5.67977	6.89513	7.16399	5.58214	5.77461	6.40606	6.11365	5.97405	7.48328	6.33056	6.97	7.62906	5.37633	5.38132	5.01883	4.78859	6.12735	6.65394	6.61038	5.61724	5.73701	5.98756	6.29721	6.03995	6.91471	5.66481	5.90118	5.91561	6.80865	6.40425	5.5156	5.76048	PPDPF
ENSG00000113083	LOX	-1.1578	7.61178	14.721	0.000124648	0.00592417	6.6148	6.40638	6.69302	8.80064	8.26911	6.67892	6.06473	7.83277	7.99692	6.57797	9.15405	7.24987	7.90972	7.96289	5.57296	6.12243	8.4727	5.10358	7.6501	6.9992	8.15122	6.79599	6.83555	6.7291	6.72904	9.53666	7.44296	6.51075	5.85815	7.08359	7.30761	6.60942	7.86066	6.99641	LOX
ENSG00000100505	TRIM9	-1.15458	2.55222	10.274	0.00134918	0.0379513	1.99118	2.67409	1.55907	4.22146	3.38048	1.93378	1.21547	2.12556	1.64906	1.87829	3.55702	3.99448	2.31873	1.86016	0.611975	0.982204	4.53108	0.24711	1.75139	2.89381	3.21576	2.41009	1.83839	1.46763	3.54115	3.18361	2.29107	0.849245	1.06877	2.64322	2.47394	2.66699	1.95363	1.95681	TRIM9
ENSG00000003989	SLC7A2	-1.15299	5.23517	12.2303	0.000470188	0.0167873	4.10709	4.95435	4.1587	5.56066	6.35533	4.53044	4.30473	4.45774	4.78092	4.66757	6.48217	5.54405	5.35704	5.95543	2.84288	3.1964	5.06986	3.85419	3.66292	3.41734	7.40701	3.96466	6.44736	3.82723	5.29177	5.61733	5.42491	3.62592	3.99865	4.76794	4.81584	4.12178	5.49897	4.71442	SLC7A2
ENSG00000148671	ADIRF	-1.14343	2.98925	9.63582	0.00190819	0.0481602	3.04439	2.52978	1.70929	1.80723	2.34909	2.03013	3.29929	2.45681	1.61431	2.4023	3.49713	2.45755	3.31244	3.65736	1.55339	1.6477	-0.704655	3.17318	3.12638	2.78992	2.78729	2.15507	1.94401	1.14291	2.19672	4.07334	2.88223	2.15044	1.50213	1.14071	2.47864	3.50573	1.69596	1.61672	ADIRF
ENSG00000157613	CREB3L1	-1.14316	4.96702	21.4912	3.55457e-06	0.000311203	3.77403	4.68189	4.87076	5.53647	5.40377	4.67472	4.16591	4.33397	4.18231	4.26242	5.35842	5.08142	5.42437	4.61641	3.67796	4.63417	3.11632	4.79992	4.11993	5.09395	6.2392	1.98923	4.89355	5.19589	4.83549	5.31135	5.76736	3.63975	3.77565	4.20214	5.36752	5.26528	3.90787	3.81383	CREB3L1
ENSG00000138685	FGF2	-1.13573	5.04265	16.5073	4.84629e-05	0.00276685	5.75714	5.45531	4.21437	5.3966	4.97659	4.20643	4.63146	3.98365	4.75517	4.49324	5.67686	7.22268	4.60855	5.13264	2.99995	3.46549	5.12868	4.06112	5.50791	5.05348	5.34718	4.84418	4.13389	3.83534	5.02984	6.13292	5.50436	4.1459	4.28143	3.62754	5.07626	4.68192	4.79455	4.59526	FGF2
ENSG00000206527	PTPLB	-1.13562	5.48797	16.6401	4.51866e-05	0.00260802	4.83351	5.23127	5.05565	5.69291	6.58538	4.83496	5.00408	4.51057	4.64313	4.49282	6.19707	7.82556	5.26806	6.15309	3.3846	3.87198	4.2218	3.78526	5.15174	4.84953	5.00669	4.93377	4.73299	5.85584	5.21638	5.64277	5.41114	4.71585	4.96939	4.57504	5.39734	5.00197	5.15792	4.79648	PTPLB
ENSG00000198948	MFAP3L	-1.12389	5.17007	11.4833	0.000702238	0.0232405	4.35485	3.96821	3.27912	6.88142	6.22389	4.1616	4.23022	4.63514	4.14847	4.37565	6.15348	5.56261	4.70275	5.48119	4.70153	3.58274	4.11642	2.70612	5.31405	4.57267	5.27609	3.21784	4.10853	5.26596	4.2477	4.64054	4.79325	3.06441	7.07236	3.93688	5.52216	4.71856	4.5398	3.72291	MFAP3L
ENSG00000154309	DISP1	-1.12345	3.38335	16.4347	5.03558e-05	0.00284826	2.98135	2.46267	3.1466	4.35309	4.06322	2.87433	2.35858	3.5576	1.07031	1.94801	4.2285	3.7087	3.19979	4.11971	2.00493	2.11662	2.50925	1.16511	4.01352	2.92716	2.55007	2.10537	3.23665	2.45668	2.85031	3.45315	3.31	2.77497	2.46718	2.43383	2.81585	2.76075	2.87312	3.07658	DISP1
ENSG00000104231	ZFAND1	-1.12267	5.13295	9.77399	0.00176998	0.0454236	4.41707	4.06153	3.87842	5.14845	5.53326	3.80893	4.11168	4.04905	4.55922	3.88304	5.17951	4.38505	5.33982	6.02706	3.8066	3.31877	3.22717	3.47654	7.80103	3.80746	2.99153	2.85736	6.68687	1.92614	4.71146	3.53196	5.32148	4.45641	4.58773	3.46133	4.60062	4.46865	4.55456	3.75643	ZFAND1
ENSG00000221968	FADS3	-1.11979	4.88205	18.4284	1.76409e-05	0.00119553	4.24407	4.89145	3.85668	4.2631	5.66618	3.61641	3.99052	4.13475	3.95812	3.5966	5.23786	5.83128	5.19715	5.64029	2.90428	2.85725	2.96318	3.14302	3.57825	4.56468	4.88743	4.77436	3.57618	3.94983	4.39877	3.83939	4.98779	4.14526	3.85349	4.10603	4.9523	4.2985	4.54831	3.08804	FADS3
ENSG00000173281	PPP1R3B	-1.11675	5.86102	11.4179	0.000727416	0.0238963	5.11022	5.47375	5.16947	6.11456	6.56245	4.95053	4.52355	5.24295	4.50091	4.95201	6.46862	6.18921	4.97171	6.5709	4.36012	5.62948	3.85709	4.03321	4.01126	4.13873	7.31378	3.80278	6.70885	5.58485	4.89458	7.90474	4.65689	5.19694	3.24652	5.66058	5.89317	5.05657	5.14749	4.94293	PPP1R3B
ENSG00000119986	AVPI1	-1.10918	3.98565	12.4225	0.000424188	0.015431	3.89537	4.30684	4.3757	4.29772	4.33355	3.23942	3.18494	3.09511	3.20759	3.40065	5.32999	4.84794	4.06454	6.13792	4.0881	2.82819	-0.907297	3.4801	5.3587	3.72945	3.49777	3.29385	3.87229	2.65005	3.6332	4.17613	4.44205	3.66814	2.9052	3.5774	3.91325	3.89329	3.51525	3.61296	AVPI1
ENSG00000160917	CPSF4	-1.10147	4.54058	13.1486	0.00028773	0.0113958	4.22475	3.54139	3.81479	3.90478	5.37246	3.25077	3.69308	4.07935	4.36345	3.83598	5.55168	3.93753	5.01627	6.25386	3.31366	2.41457	2.84514	2.73193	4.04253	4.52776	3.89345	3.69527	3.77493	4.11454	3.1444	5.76406	3.61529	4.0174	4.94166	2.56568	4.13197	4.43117	3.51076	3.95842	CPSF4
ENSG00000117543	DPH5	-1.10021	4.7376	11.2682	0.000788472	0.0255797	4.28076	4.25527	3.9047	4.85005	4.94186	4.14162	3.94212	4.41047	3.79512	4.01361	4.88878	3.64991	4.59904	5.21177	4.20157	3.03909	3.20323	5.23507	2.60506	6.87034	4.90663	4.59753	2.48647	4.05531	3.09043	6.71511	4.34851	4.30494	3.62908	3.43327	4.91639	4.504	4.11404	3.47981	DPH5
ENSG00000112562	SMOC2	-1.09829	7.0588	16.8718	3.99913e-05	0.00236433	6.392	6.58157	6.64234	8.69136	7.74147	5.8569	5.07015	4.5216	6.1709	5.76537	7.86281	5.91161	7.47946	7.00679	4.57453	5.16366	5.8287	6.91937	6.43617	5.60842	7.06371	5.68343	7.26936	5.9991	6.97545	7.22303	5.80685	6.40118	6.20173	5.45196	6.86003	6.15929	6.42438	5.92976	SMOC2
ENSG00000148143	ZNF462	-1.09686	5.63445	10.0489	0.0015244	0.0414158	5.33001	4.86423	4.8117	5.7249	5.90446	4.83312	5.44564	5.10157	4.73897	5.22176	5.22042	6.27314	4.7095	4.83799	4.9232	5.90352	5.47372	4.2396	5.16453	5.2699	7.28561	4.76302	5.28234	3.42041	5.52658	8.57388	4.77253	4.28902	4.38993	3.63388	5.16606	5.22632	5.15054	5.24763	ZNF462
ENSG00000109846	CRYAB	-1.09571	3.84596	13.519	0.000236158	0.00976545	3.18359	4.22709	3.24161	5.14857	4.92885	3.29536	3.24373	3.26674	3.20542	2.37727	5.05287	3.6357	4.98965	4.50146	2.1109	1.81895	3.1157	3.66936	3.17757	3.96338	3.49857	3.04236	4.26974	3.71933	2.39377	5.36886	3.83697	2.59857	4.54566	2.92712	3.99178	4.02408	2.85581	3.57562	CRYAB
ENSG00000173376	NDNF	-1.09449	3.10126	10.4368	0.00123528	0.0357361	2.31331	0.860539	2.61943	3.25174	3.84839	3.52346	3.43504	3.32107	2.40285	2.85239	4.7059	2.63843	3.99164	4.25186	2.00111	1.29017	2.13247	1.73101	3.13759	3.66027	3.39111	2.92556	2.70548	1.23691	2.20868	2.78731	4.35048	2.30117	2.98172	2.42758	2.90217	2.6393	3.71339	2.11643	NDNF
ENSG00000132613	MTSS1L	-1.09266	5.80048	27.5799	1.50739e-07	2.07385e-05	4.44337	4.67758	4.85701	6.18141	6.21056	4.82898	4.66978	4.49841	4.76162	5.08772	6.36326	4.98439	6.22543	6.16992	3.92719	3.42739	5.09859	3.97699	5.24619	4.68591	5.34063	4.99486	4.77015	5.09214	5.47099	5.14157	5.7214	5.26302	3.71134	4.82154	5.70137	5.15512	4.69678	4.53331	MTSS1L
ENSG00000136999	NOV	-1.09009	3.9064	11.2069	0.000814946	0.0261982	4.84511	4.978	3.25227	2.92995	4.50155	3.56901	4.43667	3.97302	2.91632	2.18087	4.83206	4.8315	5.56231	3.75822	3.48666	3.00058	1.12523	3.46966	4.0314	4.80231	4.2711	2.67431	4.02608	2.74447	4.21901	4.26273	4.41149	2.94487	4.05494	2.65661	4.44294	4.21083	3.37962	2.99972	NOV
ENSG00000169851	PCDH7	-1.08872	4.08775	11.1074	0.00085984	0.0274579	2.0172	4.14953	3.58604	5.25999	4.5739	2.90899	3.20753	4.21938	3.6309	2.41603	4.80657	4.71643	4.70287	2.19282	1.30409	2.69749	5.14988	3.20545	4.13468	5.64197	3.07991	2.01425	3.82902	2.88187	3.48373	3.56344	4.63573	2.95938	3.46166	3.47776	4.68471	3.03216	3.55331	3.11762	PCDH7
ENSG00000073060	SCARB1	-1.08694	5.1347	24.692	6.72639e-07	7.39216e-05	3.77571	4.34082	4.25683	6.24721	6.12043	4.35501	3.87401	3.78537	4.15363	4.18135	5.33674	5.45384	4.00761	5.673	4.23701	3.14651	3.91724	4.30035	5.02547	4.14537	4.69101	4.60681	4.52351	4.06206	5.1784	3.99169	5.05546	3.47782	4.91587	4.43499	4.91379	4.76179	4.45886	3.90171	SCARB1
ENSG00000090621	PABPC4	-1.08258	6.901	20.9694	4.66675e-06	0.000392607	6.37183	6.6504	6.34589	6.99799	6.9207	6.48594	6.44618	6.94077	6.85307	6.27635	7.09463	6.48841	7.04271	6.97178	6.51125	6.41912	5.83462	6.66877	7.27591	7.99492	8.53215	5.80107	5.10957	5.05985	6.37453	8.33177	6.65879	5.63935	5.96949	6.79954	7.06498	7.0075	6.42551	6.01765	PABPC4
ENSG00000198839	ZNF277	-1.08246	4.39126	12.311	0.000450294	0.0162354	3.8704	4.14529	3.00319	4.32967	4.16231	3.85675	4.24024	4.28759	4.95464	4.00439	4.14792	4.43866	5.43612	4.77836	3.48814	3.4076	3.51604	3.47077	5.80406	2.79782	6.56078	3.59701	2.69987	3.05315	4.02467	5.40571	3.72094	3.85828	3.49199	4.0111	4.34521	4.0008	4.02973	3.96606	ZNF277
ENSG00000133195	SLC39A11	-1.08009	6.57366	16.4214	5.07087e-05	0.00286379	5.43998	5.76994	5.86672	8.06585	7.45646	5.81724	5.46816	6.20093	5.88064	5.50902	7.31893	6.13883	6.06379	7.39069	7.0478	5.84079	3.0938	6.28534	7.39996	5.64216	6.92267	5.41115	5.59835	5.91067	6.43675	7.38453	4.84102	5.20351	7.25101	5.76814	6.80868	6.44512	5.78457	5.55161	SLC39A11
ENSG00000144161	ZC3H8	-1.07959	3.25638	9.97671	0.00158533	0.042348	3.69628	2.3385	2.06967	2.93189	3.61927	2.51671	2.55979	2.77891	2.94979	2.35401	3.64877	5.57773	2.9162	3.48486	1.57499	0.864051	3.07822	1.10703	3.03838	2.95039	3.08379	3.2231	1.96298	2.43024	3.02563	2.64491	4.03189	3.59747	1.9218	1.4672	3.44246	2.70342	2.53372	2.44633	ZC3H8
ENSG00000157514	TSC22D3	-1.07855	5.69533	27.5919	1.49806e-07	2.06879e-05	4.45436	4.70711	4.93694	6.15901	6.41597	4.34655	5.10395	5.13688	4.98611	4.95407	6.21436	5.15821	5.84173	6.6454	4.2325	4.40978	4.75387	3.70491	5.30391	5.63763	5.08491	4.55006	5.4655	4.67855	5.58689	5.80626	4.65026	4.7563	5.53551	4.38535	5.90073	5.16064	4.92197	4.49704	TSC22D3
ENSG00000091409	ITGA6	-1.07778	5.83777	19.5964	9.56511e-06	0.00072926	5.2326	3.83348	4.86685	7.20007	6.71614	4.99462	5.38504	5.15705	5.39311	4.9601	6.88539	4.40834	5.67412	5.88622	5.16687	4.74867	4.61466	5.60698	5.32512	5.80552	5.36371	5.17822	6.22234	4.34852	4.88006	7.10597	5.93839	4.86129	4.30516	5.15258	5.8474	5.63744	5.34706	4.66373	ITGA6
ENSG00000115758	ODC1	-1.0754	5.91798	23.8052	1.06593e-06	0.000108058	5.57945	4.83764	5.31327	6.22401	6.9423	5.11834	5.56081	5.77955	5.76671	5.02334	6.83849	5.37171	6.06663	7.01371	4.85907	4.71227	5.65252	4.40195	5.52996	5.84231	7.51645	4.64323	5.22737	4.92793	5.57524	5.78577	5.74672	5.68165	5.39161	5.50627	5.57562	6.09314	5.17097	5.61844	ODC1
ENSG00000049449	RCN1	-1.07378	7.74548	24.2372	8.51703e-07	9.03447e-05	7.12354	7.31455	7.0347	8.63358	8.48755	7.06267	6.89371	7.05306	7.03236	6.82288	8.64658	7.70337	8.03295	8.8741	6.18742	6.59329	5.91862	6.81057	8.95928	7.30063	7.47334	7.02203	6.82697	6.49292	7.28759	6.89409	7.38182	7.61027	7.69145	7.20995	7.52343	7.23679	7.31385	7.30937	RCN1
ENSG00000237714	P4HA2-AS1	-1.06755	4.41198	17.4699	2.91896e-05	0.00182915	3.58587	3.68034	3.56994	3.65051	4.93591	3.36236	3.74425	3.27162	3.95159	4.31855	4.99724	4.04433	5.19259	5.35328	2.90842	2.82788	2.12556	3.00745	3.99558	3.66037	4.77267	3.60666	2.68969	4.11759	3.7368	4.37195	4.25313	3.7163	3.06458	3.6998	4.24812	3.61033	3.66794	3.70199	P4HA2-AS1
ENSG00000275131	CH17-472G23.4	-1.06714	3.91061	11.7528	0.000607505	0.0208362	3.25827	3.26763	3.72786	4.57865	4.40382	3.61559	3.08742	2.65706	2.95242	2.85148	3.75563	5.01283	3.65123	4.56198	2.66523	3.56523	3.509	0.799046	4.41674	5.89815	1.30194	3.13372	2.47789	3.41169	2.80376	4.50805	3.08507	3.87116	3.32094	3.05114	3.39302	3.55825	3.77538	3.03343	CH17-472G23.4
ENSG00000175197	DDIT3	-1.06632	5.54107	15.5224	8.1532e-05	0.00423226	5.06766	5.59938	5.03067	5.64649	6.85312	4.28637	4.91307	4.76565	4.96272	4.69096	6.55701	5.30765	6.31264	7.40239	4.32492	4.26854	3.54562	3.73411	5.16226	5.96835	5.46696	4.47856	5.11443	4.8991	4.69033	4.8327	5.19622	5.58282	5.96044	4.82715	5.54541	5.20677	5.15187	4.82239	DDIT3
ENSG00000141447	OSBPL1A	-1.06496	5.5254	29.2401	6.39411e-08	9.66938e-06	5.18828	5.07958	4.76874	6.85109	6.15896	5.11683	5.07556	5.34244	4.36703	5.09849	6.55488	5.72246	5.50287	6.05004	4.42942	4.70355	4.86355	4.61083	6.13326	6.15385	5.44572	4.06906	5.24122	4.78507	5.6781	6.1289	5.37214	4.32459	5.04848	5.27598	5.30067	4.99616	5.58624	5.33572	OSBPL1A
ENSG00000121957	GPSM2	-1.06448	6.15859	22.0009	2.7253e-06	0.00025059	5.49482	4.96225	5.04308	7.91554	7.54252	5.5879	5.67873	5.28321	5.08597	5.58183	6.55133	5.66516	5.69716	6.02202	5.5132	4.78036	6.8554	5.45606	6.93897	6.43894	5.37434	5.56071	4.70911	5.88345	6.61885	6.11962	6.00704	5.76518	4.92574	5.46909	6.47857	5.71554	5.81912	5.25713	GPSM2
ENSG00000067606	PRKCZ	-1.06441	4.36131	12.5717	0.000391637	0.0144625	4.25826	3.7189	3.61822	5.76694	5.01936	3.33346	2.36757	2.97357	3.94543	3.15837	4.72749	3.96182	3.3377	4.37389	3.53535	3.72767	4.36204	2.50212	3.36236	6.42309	3.80621	2.49879	2.09884	4.70678	4.27004	3.45025	4.52731	3.62785	3.80134	3.21925	4.27712	3.36215	3.6296	3.99517	PRKCZ
ENSG00000183671	GPR1	-1.06281	3.68006	9.99429	0.00157027	0.0422851	2.93079	3.67848	4.16623	2.67917	4.51575	3.53494	3.482	2.39372	1.86564	2.89486	4.15134	1.71327	5.54326	4.85785	3.23464	2.64058	0.495836	3.0765	2.98514	4.09914	3.91958	2.34884	2.38425	3.54801	2.96227	3.5437	4.42455	3.69918	1.85702	2.79823	3.54128	3.67864	3.28298	2.35373	GPR1
ENSG00000147027	TMEM47	-1.06195	5.99901	13.6633	0.000218687	0.00920951	6.07666	5.28467	5.40649	6.32621	6.61434	5.37258	5.7036	5.06681	5.47084	5.61949	6.74588	6.04054	6.18471	6.80682	4.69863	4.89357	5.64299	4.54021	5.58337	5.13846	8.7218	5.60354	5.06571	4.05213	6.13282	5.25325	6.07756	5.37049	5.46783	5.86308	5.62053	5.33826	6.0873	5.73059	TMEM47
ENSG00000182158	CREB3L2	-1.05902	7.93699	14.9235	0.00011196	0.00547765	7.19239	6.88727	6.88674	8.52329	8.91386	6.94208	7.12454	6.89549	6.84044	6.3695	8.67827	7.38424	7.21566	8.48012	7.47297	7.59619	4.74483	6.48819	9.13154	7.80632	7.74743	7.24362	6.03662	5.57983	7.49926	5.60847	7.15154	7.97601	7.5568	7.75326	7.73544	7.42923	6.99884	6.86673	CREB3L2
ENSG00000125845	BMP2	-1.05217	6.81421	11.807	0.000590086	0.0203854	7.25737	7.1496	6.46008	6.15783	6.62513	6.19585	6.30193	6.52935	6.50388	5.40858	7.91485	7.74212	7.23349	6.84377	5.4863	5.92951	4.58721	5.93442	6.46735	8.03018	8.25619	4.53334	6.01831	5.44839	6.41421	7.0076	7.20611	5.53969	5.10379	7.48237	5.98608	6.75175	6.45785	6.64016	BMP2
ENSG00000105971	CAV2	-1.04818	5.50425	19.5331	9.88696e-06	0.000744492	5.34302	5.55847	4.92578	6.21775	5.80593	5.04638	4.65352	5.11993	5.33884	5.19165	7.05194	4.29312	6.41471	6.9452	4.38947	4.08148	5.03082	4.35428	6.25776	6.10267	5.24947	4.8668	5.21111	4.23294	5.08915	5.29846	6.22425	5.05364	5.43599	4.81927	5.77212	5.03346	5.5249	4.95003	CAV2
ENSG00000123739	PLA2G12A	-1.04808	5.25115	14.4233	0.000145986	0.00672858	4.41564	4.37218	4.51824	5.55619	6.23235	4.31993	5.02961	4.96302	4.96205	4.75247	6.13399	5.09844	5.65202	6.54447	3.51356	4.0068	4.17625	4.1718	6.82778	4.2629	5.62378	3.66133	4.76005	4.33717	4.76917	5.00012	4.56039	4.22333	6.35123	4.56876	4.99017	5.04176	4.96742	4.64933	PLA2G12A
ENSG00000198856	OSTC	-1.048	6.67069	26.5676	2.54475e-07	3.23361e-05	6.1913	5.91312	6.18682	7.54458	7.26218	5.96226	6.3874	6.41761	6.34776	5.78475	7.07578	6.3019	6.94962	7.88343	5.52265	5.36984	6.08658	6.00844	6.62452	8.13604	7.02236	5.25239	5.96397	5.3994	6.05029	6.52099	6.66884	6.44006	6.70259	6.0159	6.47079	6.61457	6.3786	6.13516	OSTC
ENSG00000108509	CAMTA2	-1.04731	4.76131	26.1216	3.20586e-07	3.96437e-05	4.06768	4.05647	4.19465	4.7364	5.5867	4.33442	4.02879	4.34496	4.23197	4.29077	5.59901	5.72529	4.47482	5.65026	3.79835	3.6206	3.65894	2.57099	4.53826	4.72445	4.8069	4.07017	4.3976	3.7863	4.76221	4.65316	4.67519	3.85724	4.66765	3.70824	4.94691	4.43026	4.4016	3.77034	CAMTA2
ENSG00000179889	PDXDC1	-1.04459	3.20594	10.2538	0.00136401	0.0382508	3.06614	3.12158	2.64666	3.30408	3.6042	2.59618	2.97564	3.03649	2.33729	2.39513	4.33069	3.95436	2.17048	3.62783	2.77154	2.66264	3.01181	0.73737	2.47952	2.1603	5.72586	2.41392	1.80691	2.86353	3.02238	3.84684	3.05711	2.95046	2.45919	2.11406	2.53773	3.22457	2.76942	3.10163	PDXDC1
ENSG00000116704	SLC35D1	-1.04027	6.1286	10.7529	0.00104118	0.03149	5.94692	5.50225	5.28924	6.59378	6.31588	5.27745	5.6195	4.51243	5.20711	5.51867	6.57834	5.43558	5.08855	6.3249	5.33153	5.75117	4.30487	5.81165	6.9559	6.95877	4.65262	4.37142	3.8531	6.67813	5.70101	8.55696	5.20082	5.80898	3.31988	4.8823	5.89976	5.40099	5.52332	5.48922	SLC35D1
ENSG00000149257	SERPINH1	-1.03468	8.52465	10.3012	0.00132947	0.0375702	6.91162	6.93235	7.33834	9.3187	9.69936	7.12138	7.16804	7.42699	7.29727	7.18116	8.75194	8.08321	8.06603	9.15613	7.38503	6.63217	6.0416	7.00003	7.39578	7.93086	7.9422	7.23429	7.93875	7.39524	6.70848	8.53601	6.62028	6.29682	10.3224	7.35315	8.38745	8.08428	7.30926	6.7771	SERPINH1
ENSG00000132561	MATN2	-1.03456	7.20192	14.0383	0.000179123	0.00787883	6.71822	6.18217	7.07452	7.51868	7.6085	6.79293	6.07257	5.08566	6.36802	6.84808	7.74071	6.69431	7.5489	8.40525	5.93109	6.08998	5.22865	5.37658	7.74062	5.73366	7.05186	8.2864	5.59024	5.35882	7.30516	6.87471	7.04919	6.33875	6.95525	5.23854	7.58528	6.61976	6.47697	5.82573	MATN2
ENSG00000136628	EPRS	-1.03371	7.86509	29.9468	4.44057e-08	7.15891e-06	7.3798	7.30293	6.96165	8.32325	8.60859	6.97351	7.4603	6.9528	7.2221	7.01535	8.49045	7.58398	7.88816	7.86573	6.48972	7.40648	6.86799	6.76772	8.02873	8.50257	8.58116	6.02515	7.43526	5.9473	7.33758	8.09719	7.02388	7.52175	6.81921	7.72057	7.72438	7.80521	7.08414	7.06638	EPRS
ENSG00000122642	FKBP9	-1.03183	9.10016	30.5395	3.27141e-08	5.39282e-06	9.0096	8.662	8.61021	9.89016	9.9511	8.70201	8.19018	8.17035	8.84146	8.3741	10.3619	8.79624	9.08626	9.80874	8.47251	8.43152	7.21571	8.54807	9.26776	9.34132	9.18199	8.16781	8.73439	8.34744	9.12229	9.91624	8.17101	8.58563	8.82427	8.42126	9.38096	9.0304	8.38649	8.56261	FKBP9
ENSG00000072682	P4HA2	-1.02782	6.93245	21.2729	3.98313e-06	0.000345418	6.37691	6.41377	5.98407	7.45989	7.84791	6.37482	5.88122	6.41734	6.54579	6.1737	7.85094	6.87089	7.66787	8.18784	5.84799	5.81818	4.83658	5.30006	6.35033	7.04649	7.07206	6.10972	5.44464	7.26202	6.4761	6.59276	7.23672	6.75577	5.88166	6.34225	6.74829	6.27181	6.6751	6.49497	P4HA2
ENSG00000279569	RP11-394B2.1	-1.02648	4.02329	16.1694	5.79224e-05	0.00320685	3.7633	3.73839	4.55794	4.15248	4.45156	3.11922	3.21686	3.66109	2.48969	2.84503	5.24509	3.89025	4.34624	4.82935	2.3255	2.5339	3.10763	2.51848	3.97751	3.64789	3.82439	3.40778	3.47133	3.26841	3.68607	3.80065	4.57037	3.68287	2.17755	3.67982	4.14033	3.61763	3.32004	3.32022	RP11-394B2.1
ENSG00000119661	DNAL1	-1.02393	4.41622	18.7734	1.47205e-05	0.00104807	4.40903	3.95318	3.21517	4.80352	5.08409	3.7875	4.4288	4.09263	3.8446	4.39094	5.27806	4.55598	4.36471	4.83395	3.06075	3.38346	3.1919	4.93875	4.06798	3.73701	5.97954	4.14222	4.02227	3.25665	4.78347	5.34157	4.49276	3.54369	3.57384	3.47035	4.2203	4.72779	3.93113	3.92457	DNAL1
ENSG00000171310	CHST11	-1.02011	6.11343	16.2335	5.59955e-05	0.00311431	5.14508	4.71853	4.66569	7.0521	6.63022	4.8912	5.16775	5.03183	5.19897	4.87947	6.12152	6.1229	4.24251	5.66658	5.65315	5.0695	5.42607	4.40244	4.52613	4.22934	7.71088	4.92235	5.19777	5.44202	5.96181	6.25688	5.55221	4.50465	4.39361	5.35932	5.264	5.2645	5.55988	5.26394	CHST11
ENSG00000114850	SSR3	-1.01668	8.58975	32.0063	1.53672e-08	2.67799e-06	8.28292	8.18991	7.99584	9.42061	9.0193	8.33161	8.37058	7.90718	8.16584	7.83024	9.16935	8.20447	9.05497	9.65441	7.7868	7.83974	7.23751	7.86396	8.81654	9.12758	8.52692	7.62379	8.1226	7.89098	8.19739	9.62852	7.91575	8.69902	7.70702	7.9607	8.56815	8.96285	8.007	7.8676	SSR3
ENSG00000174348	PODN	-1.01387	4.56217	10.6609	0.00109423	0.0326359	2.76237	4.78086	4.27633	4.58866	4.42167	3.4524	2.84782	4.0595	4.73337	3.5644	4.6647	3.41398	5.98847	3.39343	2.68846	3.74572	3.69326	4.00188	5.61431	4.74349	2.74167	3.07724	4.36664	3.14908	5.43213	3.8838	4.37015	2.92259	2.65439	4.42936	5.06799	3.52342	3.915	3.28854	PODN
ENSG00000164694	FNDC1	-1.01323	8.12284	10.736	0.00105073	0.0316742	7.52914	7.86089	8.21724	8.55269	8.57342	7.92243	7.70427	6.80878	7.03254	7.5839	8.69786	7.42793	9.82629	6.76352	7.2097	7.08574	6.91231	8.30489	8.65219	9.40201	9.40102	5.11702	7.17305	6.92589	7.43954	8.58007	7.54333	7.24787	9.36649	6.49389	8.40061	7.72169	7.79971	7.19211	FNDC1
ENSG00000133131	MORC4	-1.01301	3.86124	11.2776	0.000784463	0.0254731	4.19566	3.33229	3.18708	4.25329	4.9616	3.42018	2.98742	3.75489	3.59027	2.50224	4.72217	4.09687	4.43809	4.44448	2.37426	2.92656	3.44762	2.4979	3.94249	3.31442	5.82674	2.32418	3.03677	3.26634	3.52724	3.69998	3.17577	2.57569	3.64372	5.08855	4.02425	3.62785	3.23204	3.58983	MORC4
ENSG00000100592	DAAM1	-1.01224	6.90538	22.4748	2.12918e-06	0.000200868	6.87154	6.40663	6.28909	7.74897	7.18937	6.03562	5.73214	6.19239	6.59216	5.70525	7.06379	8.32173	6.31048	6.56504	5.7198	5.98916	6.65335	5.18719	7.499	6.79148	7.24443	5.99382	6.06608	5.26308	6.83668	7.27065	6.50302	6.38809	5.13181	6.72764	6.74413	6.11871	6.6818	6.36062	DAAM1
ENSG00000250786	SNHG18	-1.01047	2.71517	10.6145	0.00112206	0.0332493	2.82234	0.670909	2.32075	3.04643	3.07397	2.55335	3.3145	2.05079	2.24248	3.01711	3.01018	2.7214	3.72086	4.11674	1.63198	2.11225	0.633525	2.14318	3.61959	2.53083	2.60309	2.27385	2.22466	1.81557	2.24818	3.07422	2.74553	2.71989	2.97244	1.30733	3.20992	3.05629	1.45038	2.32847	SNHG18
ENSG00000105516	DBP	-1.00691	3.49864	10.9065	0.000958265	0.0298966	2.94475	2.23483	1.32557	5.01716	4.27598	1.82859	1.87694	3.37656	4.27671	2.93896	4.00684	2.71914	3.1533	4.52198	2.70291	2.76323	1.68334	2.52611	2.84239	2.82234	3.19232	2.56335	3.00211	3.63513	3.72692	1.74568	4.06574	3.08397	2.951	2.48432	3.84006	2.93444	2.91808	2.34585	DBP
ENSG00000023909	GCLM	-1.00526	5.91473	20.9309	4.76158e-06	0.000398752	5.65087	5.97497	5.58354	5.89821	6.24918	5.32859	6.22443	5.71204	5.06136	5.77122	7.10987	6.0447	6.03375	7.18998	4.436	5.19349	5.11947	4.83626	7.01175	6.31504	6.09057	5.49376	4.5118	5.04973	5.70385	6.81797	5.34156	5.73312	5.53318	5.34296	5.701	6.1835	5.28167	5.8156	GCLM
ENSG00000120256	LRP11	-1.00451	5.81339	10.8945	0.000964525	0.0300234	4.98629	5.07824	5.26917	6.08862	5.91822	5.40138	5.47742	5.6395	5.39937	4.24556	6.12777	5.00162	6.17221	5.16096	5.50396	4.08209	5.01488	5.73954	4.67656	7.12421	7.97085	3.40519	3.73681	5.18865	4.99932	6.79658	4.94702	6.09876	4.32871	4.93188	5.78839	5.43713	5.14598	5.03	LRP11
ENSG00000185164	NOMO2	-1.00305	3.43985	12.9348	0.000322524	0.0124768	2.55094	2.22639	2.2034	3.7581	4.35536	2.88683	2.87942	2.40837	3.00176	2.02819	4.64028	4.0347	2.95425	3.14931	2.67947	0.722424	2.39968	2.0589	2.83132	2.41729	3.67764	3.39407	1.35338	3.30557	2.6985	3.29705	2.66473	2.24312	2.89612	3.17974	3.29303	3.19138	2.39159	2.44351	NOMO2
ENSG00000145649	GZMA	6.75078	0.464794	25.3413	4.80305e-07	5.57382e-05	-1.47545	-1.47545	-1.47545	-1.47545	-1.47545	1.32916	-0.0778511	0.594718	0.135112	1.00549	-2.35847	-2.35847	-2.35847	-2.35847	3.15788	0.948606	1.59269	0.222197	-0.439061	-0.439061	-0.439061	-0.439061	-0.439061	-0.439061	-0.984182	-0.984182	-0.984182	0.0634442	0.60053	-0.345793	-0.811012	-0.811012	-0.0477688	-0.0864509	GZMA
ENSG00000095596	CYP26A1	6.44828	7.19343	451.785	2.94891e-100	1.07918e-95	5.945	5.62906	6.51416	-0.286686	0.0960879	5.64307	5.63521	6.5624	7.48687	6.91	-0.715503	2.97692	3.30159	2.42616	7.92206	8.17722	7.86843	8.15125	1.86806	1.84908	1.97659	8.49859	7.86222	8.02656	1.34435	1.63856	2.7491	8.16759	8.78144	7.40007	1.75609	1.4643	8.70492	8.12875	CYP26A1
ENSG00000236710	AC108448.2	5.61989	1.84549	14.0138	0.000181475	0.00794409	0.735688	-0.928487	-0.928487	-0.928487	-0.928487	-0.14301	-0.928487	-0.831482	-0.928487	0.220284	-1.85223	-1.85223	-1.85223	-0.288411	1.53439	-1.85223	-1.85223	3.54361	-1.39287	-2.06317	-2.06317	-1.47534	5.70404	-2.06317	-0.665342	-0.665342	-0.665342	-0.665342	-0.665342	-0.0269535	-0.558944	-0.558944	-0.558944	-0.558944	AC108448.2
ENSG00000241456	RP4-555L14.4	5.30797	0.478646	11.8722	0.00056978	0.0198587	-0.832639	-0.832639	-0.832639	-0.832639	-0.832639	-0.832639	-0.832639	-0.832639	-0.832639	-0.832639	-0.832639	-0.832639	-0.832639	-0.832639	-0.832639	-0.832639	-0.832639	-0.832639	-1.92293	-1.92293	-1.92293	-1.92293	-1.92293	4.61883	-0.939037	-0.939037	-0.939037	-0.939037	-0.939037	-0.300648	-1.54092	-1.54092	0.0875743	-0.336283	RP4-555L14.4
ENSG00000212242	RNA5SP219	5.21171	-0.045986	11.7191	0.000618609	0.0211181	-0.842748	-0.842748	-0.842748	-0.842748	-0.842748	-0.842748	-0.842748	-0.842748	-0.842748	-0.842748	-1.56622	-1.56622	-1.56622	-1.56622	-0.860839	-1.56622	3.51616	-1.56622	-1.65379	-1.65379	-1.65379	3.21246	-1.65379	-1.65379	-1.16267	-1.16267	-1.16267	-1.16267	-1.16267	0.756845	-0.842748	-0.842748	-0.842748	-0.842748	RNA5SP219
ENSG00000259828	RP11-63E9.1	5.12947	3.19692	12.8069	0.00034534	0.0130829	0.427542	-0.922682	-0.922682	-0.922682	-0.922682	-0.922682	0.207469	1.63033	0.522229	0.857418	-2.20921	-2.20921	-0.782748	-2.20921	2.43244	1.66741	2.16432	0.371457	-0.705995	-1.83218	-1.83218	7.45366	-1.83218	-1.83218	-1.00726	0.567577	0.416061	0.0403678	-1.00726	0.409457	-0.0968425	-0.0968425	-0.0968425	-0.0968425	RP11-63E9.1
ENSG00000118849	RARRES1	4.82106	5.25899	149.773	1.94353e-34	2.37085e-30	3.37891	4.60036	5.21185	-0.248787	0.33928	4.50385	4.23451	5.8418	5.64489	4.77218	2.06141	0.514387	1.88491	1.42634	5.58522	5.42528	8.49944	5.22608	1.14429	2.35463	1.23733	5.95627	6.16198	6.1128	2.14015	1.23868	2.09468	5.64717	6.32983	5.51679	2.28128	2.05883	6.01441	4.95702	RARRES1
ENSG00000276830	MIR6730	4.81826	0.527977	21.7803	3.05716e-06	0.000278308	-0.20365	-0.20365	-0.20365	-0.20365	-0.20365	-0.20365	-0.20365	-0.20365	-0.20365	-0.20365	-1.11878	-1.11878	-1.11878	-1.11878	1.47686	1.02596	-1.11878	1.46188	-1.93439	-0.198714	-1.93439	0.773304	-0.39446	2.46674	-2.11573	-2.11573	-2.11573	0.772332	3.52776	0.825202	-0.695621	-0.695621	0.0676226	0.509018	MIR6730
ENSG00000224269	AP000697.6	4.75296	-1.36499	9.73504	0.00180788	0.0462342	-0.295289	-1.50043	-0.496209	-1.60099	-1.60099	-1.60099	-0.625792	0.561718	-0.343247	-1.60099	-1.22395	-1.22395	-1.22395	-1.22395	-0.518575	-1.22395	-1.22395	0.579717	-1.10763	-1.10763	-1.10763	-1.10763	0.0762416	-1.10763	-0.910322	-0.910322	-0.910322	-0.910322	-0.910322	-0.910322	-1.22527	-1.22527	0.0345192	-1.22527	AP000697.6
ENSG00000205403	CFI	4.48535	5.68143	117.266	2.51072e-27	7.65686e-24	4.23736	3.20408	5.48509	0.810839	1.61903	4.93825	5.00665	5.05243	5.65877	5.37908	-0.0515194	3.05194	1.92711	2.64373	6.8175	6.92331	5.12977	6.67142	1.50832	0.568633	0.43893	8.45364	7.82472	6.04069	2.71391	1.26931	2.04976	6.19931	6.81752	5.78513	3.08819	3.01511	5.10258	5.35076	CFI
ENSG00000228221	LINC00578	4.44876	-0.423764	12.4783	0.000411715	0.0151104	-0.696364	-2.13171	0.729201	-2.00478	-2.13171	-0.170215	-0.953398	0.582884	0.275956	0.213507	-0.784186	-0.784186	-0.784186	-0.784186	-0.784186	0.460003	-0.784186	-0.784186	-1.47277	-1.47277	-1.47277	-0.468481	0.352498	0.762314	-0.517493	-1.05084	-1.05084	-1.05084	0.948878	-1.05084	-0.628663	-0.628663	-0.628663	-0.628663	LINC00578
ENSG00000205426	KRT81	4.42993	-0.0740239	9.98846	0.00157525	0.0423257	-0.267738	-1.70308	-1.70308	-1.70308	-1.25151	0.441274	2.9104	-0.445457	-1.70308	-0.508459	-1.00861	-1.00861	-1.00861	-1.00861	0.168445	1.13614	-1.00861	-1.00861	-1.70192	-1.03963	-1.70192	2.0609	-0.518041	-0.659693	-0.760018	-0.760018	-0.760018	-0.760018	0.239794	-0.760018	-0.894543	-0.894543	-0.894543	0.310097	KRT81
ENSG00000004468	CD38	4.4117	2.57748	54.6449	1.44399e-13	6.77491e-11	0.178552	0.350567	1.61197	-1.53757	-1.6318	2.42187	1.1825	3.4958	2.48485	2.83377	-1.93332	-0.065159	-1.93332	-1.93332	4.16411	4.11153	3.28269	3.4192	0.0473893	0.0473893	1.59946	1.63807	1.58731	1.91469	-1.54166	1.03063	-0.118344	3.77846	2.77991	0.905312	-0.557202	0.115901	2.77406	2.22344	CD38
ENSG00000013297	CLDN11	4.37762	4.94322	130.107	3.88224e-30	2.02963e-26	2.30751	3.82298	3.61471	0.701058	1.18766	5.1227	4.18915	5.89435	4.79609	3.73114	2.05374	-0.490971	1.53027	0.58811	6.93372	5.19132	6.76242	5.72525	-0.977052	2.30669	1.91849	6.05935	6.03929	5.87364	0.673384	2.01433	1.798	5.04868	5.48751	6.1985	2.33217	1.9129	5.42878	4.47308	CLDN11
ENSG00000170369	CST2	4.2607	2.26223	20.6989	5.37468e-06	0.000442004	-1.21602	4.0548	-0.731229	-3.04016	-2.6217	1.58705	2.76974	0.0356414	0.385314	2.0761	-0.400131	-0.400131	-0.400131	-0.400131	2.46889	2.57151	-0.400131	-0.400131	0.200948	-1.27113	-1.27113	2.49169	1.72801	0.10132	-0.778132	0.21428	0.645188	0.869989	1.80652	-0.778132	-0.451682	-0.451682	1.47021	0.752957	CST2
ENSG00000149651	SPINT4	4.25096	1.33266	11.5996	0.000659676	0.0220874	-0.561083	-0.561083	-0.561083	-0.561083	-0.561083	-0.561083	-0.561083	-0.561083	-0.561083	-0.561083	-0.561083	-0.561083	-0.561083	-0.561083	-0.561083	-0.561083	-0.561083	-0.561083	-0.758396	-0.758396	-0.758396	-0.758396	0.42548	-0.758396	-0.834282	-3.16356	-2.28307	-0.383423	4.34386	-1.04602	-1.02404	-1.02404	-1.02404	0.827794	SPINT4
ENSG00000227107	AC096574.5	4.20924	-0.676482	10.1203	0.00146644	0.040472	-0.939272	-0.939272	-0.939272	-0.939272	-0.939272	-0.939272	-0.939272	-0.939272	-0.939272	-0.939272	-1.67881	-1.67881	-1.67881	-1.67881	-1.67881	-0.92655	3.48522	-1.67881	-1.22501	-1.22501	-1.22501	-0.220718	-0.514893	-1.22501	-1.28581	-1.28581	-1.28581	-1.28581	-0.285998	-0.206395	-0.939272	-0.939272	-0.939272	-0.939272	AC096574.5
ENSG00000233725	LINC00284	4.20816	4.96477	38.1765	6.4626e-10	1.47816e-07	4.12298	3.89472	3.43655	-0.913861	-2.22499	2.95345	2.82106	2.63807	3.48777	3.51904	-1.91262	-1.91262	2.89503	0.383892	5.40274	5.06752	4.27084	4.79307	-0.453429	0.208855	-0.453429	8.12117	2.94423	3.87348	1.14225	1.79522	2.0372	3.20886	3.38998	2.66736	2.83572	0.176141	4.0089	2.47315	LINC00284
ENSG00000123364	HOXC13	4.1744	-0.346992	13.9552	0.000187218	0.00814679	-0.370087	-1.72031	0.749245	-1.72031	-1.47693	1.09781	-0.0971809	1.40404	-0.5031	-1.72031	-1.10735	-1.10735	-1.10735	-1.10735	1.4883	0.503015	-1.10735	0.0597143	-1.05969	-1.05969	-1.05969	0.530989	0.480237	-0.44644	-0.846437	-0.846437	-0.846437	0.20119	-0.846437	0.570279	-1.33439	-0.204117	-0.0745994	-0.129748	HOXC13
ENSG00000170373	CST1	4.14125	2.33535	21.5649	3.42056e-06	0.000302997	-1.19218	2.75256	-1.07703	-2.30207	-3.22919	1.177	2.37694	1.42552	0.350305	0.419748	-1.44225	-0.224809	-1.44225	-1.44225	2.02883	1.86483	-1.44225	2.66142	-0.371578	-0.371578	-0.371578	0.955494	0.338534	0.24167	-0.0964751	-0.0964751	-0.0964751	-0.0964751	0.903337	-0.0964751	0.681709	-0.133689	-0.133689	-0.133689	CST1
ENSG00000133321	RARRES3	4.11513	5.11758	115.398	6.44033e-27	1.813e-23	3.98323	4.75408	4.39088	0.917905	0.518177	3.34052	3.99012	3.74893	4.04624	4.8874	0.217197	-0.758635	2.92113	-0.758635	7.29235	6.41858	5.27358	7.05641	1.67286	0.223181	1.52985	6.36216	5.47445	5.48398	2.23092	2.479	1.17251	5.14253	5.97213	3.74939	3.2846	0.853727	5.34513	4.34753	RARRES3
ENSG00000259847	RP11-95H3.1	3.98703	1.05009	15.8752	6.76598e-05	0.00363595	0.665616	-1.61648	0.976582	-1.98247	-1.98247	1.30289	0.750204	0.202475	0.293252	0.46097	-1.59241	-2.56825	0.670434	-1.00443	0.420218	2.87252	-2.56825	3.02661	-0.481074	-0.481074	-0.481074	1.84771	-0.481074	-0.481074	-0.367631	-0.367631	-0.367631	1.28049	-0.367631	-0.367631	0.146654	-0.668745	0.094499	0.0558168	RP11-95H3.1
ENSG00000235505	RP11-693N9.2	3.92799	0.406544	18.6411	1.57785e-05	0.00109362	-1.06767	2.00884	0.569039	-1.06767	-1.06767	0.261807	-1.06767	0.348752	0.773777	0.375126	0.621735	-0.930913	-0.930913	-0.930913	0.601012	-0.178655	0.929225	0.872757	-1.52507	-0.862786	-0.807752	-0.197998	3.09137	0.342233	-0.54889	-1.77654	-0.896042	1.21193	2.74666	-0.697124	-0.767977	-0.767977	1.60604	-0.0434157	RP11-693N9.2
ENSG00000203645	LINC00501	3.91	0.000238328	9.85446	0.0016942	0.0443815	-0.693313	-0.693313	-0.693313	-0.693313	-0.693313	-0.693313	-0.693313	-0.693313	-0.693313	-0.693313	-2.01305	-0.795612	-2.01305	-2.01305	2.8635	-0.402688	-2.01305	0.840484	-0.914492	-0.914492	-0.914492	0.41258	-0.914492	-0.914492	-1.754	-1.754	-0.873505	3.09125	-1.754	-1.11561	-0.693313	-0.693313	-0.693313	-0.693313	LINC00501
ENSG00000132465	IGJ	3.84829	2.15786	24.3613	7.98575e-07	8.57028e-05	0.937953	-0.45546	-0.366062	-0.45546	-0.00388621	2.5516	2.96858	1.49	1.73907	1.82744	-0.907825	1.47773	-1.88366	-1.88366	1.66721	3.22641	4.7645	1.72631	0.698993	-1.66273	-1.66273	4.0181	2.04686	2.70177	-0.640707	0.351705	-0.640707	1.23421	4.35893	1.47684	1.54488	-0.29535	2.17808	0.665908	IGJ
ENSG00000003137	CYP26B1	3.8422	5.26454	125.416	4.1279e-29	1.88831e-25	4.44581	4.67627	4.03138	1.87238	2.04045	4.51942	5.09154	5.01989	4.71649	4.02222	2.31119	2.08543	3.17139	2.22012	5.84138	5.92362	5.03731	5.75824	1.70216	1.40954	0.668608	7.89646	6.24745	6.33729	0.492097	1.57422	3.11806	6.82934	6.25276	5.99503	2.91099	1.43094	6.47962	5.35279	CYP26B1
ENSG00000189275	LINC01164	3.751	-1.69096	10.8826	0.000970712	0.0301211	-0.930733	-0.930733	-0.930733	-0.930733	-0.930733	-0.930733	-0.930733	-0.930733	-0.930733	-0.930733	-1.40121	-1.40121	-1.40121	-1.40121	-0.69583	-0.64895	0.904949	-1.40121	-1.09811	-1.09811	-1.09811	-0.093827	-1.09811	-1.09811	-1.70738	-1.70738	-1.70738	0.535968	-0.707567	-0.290664	-0.930733	-0.930733	-0.930733	-0.930733	LINC01164
ENSG00000079257	LXN	3.69786	6.30027	220.849	5.9036e-50	1.08024e-45	5.23169	5.10965	6.27835	3.03743	3.09395	5.17778	6.08724	6.19947	5.87563	6.251	3.60266	2.6683	3.73307	3.87529	6.9012	6.59293	7.14575	7.35454	3.68496	3.17559	2.62659	7.42671	7.1914	7.30006	2.44053	2.71577	4.00266	7.25162	8.37246	6.62227	3.27329	3.44482	7.41662	6.80214	LXN
ENSG00000162496	DHRS3	3.68249	12.942	145.874	1.38311e-33	1.26541e-29	11.4034	11.6304	11.6472	8.7921	8.94055	10.845	11.3015	11.4226	11.5793	11.3749	8.73279	8.36715	9.89857	9.67224	13.5834	13.0048	10.8522	13.0384	8.42312	8.21185	9.01123	13.0933	13.353	13.2697	8.77353	10.0695	7.30948	12.5293	13.9236	12.7567	9.29154	8.42893	12.7095	13.1448	DHRS3
ENSG00000205622	AF064858.6	3.65022	1.15108	19.81	8.5532e-06	0.000663014	2.33017	1.11874	0.234152	-2.8498	-1.90957	-0.143565	1.33317	-0.600124	0.154224	1.22267	-0.4818	-1.45763	-1.45763	-1.45763	1.41139	2.03632	1.33282	0.786222	-0.196726	-0.196726	-0.196726	0.807562	0.513386	-0.196726	-1.05952	-1.05952	1.06615	0.588606	-0.0597037	1.05803	-0.504496	-0.504496	1.86952	-0.504496	AF064858.6
ENSG00000122035	RASL11A	3.63991	1.73112	30.5305	3.28659e-08	5.39355e-06	1.11731	-0.357187	0.709419	-1.58222	-3.13673	1.04499	1.39307	2.2687	1.16076	1.19924	-1.05773	-1.05773	-1.05773	-1.05773	1.68107	1.08701	2.29368	2.22304	-1.31554	-0.653258	-1.31554	2.44728	1.56403	1.56346	0.277055	-0.644813	0.778507	1.75258	-0.644813	0.771902	0.213461	0.886563	0.213461	0.213461	RASL11A
ENSG00000198959	TGM2	3.61232	6.78014	94.7051	2.20973e-22	4.49263e-19	6.39148	6.46592	5.41367	2.60987	2.44316	6.12307	6.6085	7.10561	6.50125	5.24792	3.25482	3.93819	4.38638	4.59	8.10124	7.0404	5.38368	7.23366	3.07593	2.65458	2.62219	7.99771	9.26346	7.3324	3.84677	3.42272	5.30107	6.06648	8.43153	5.87769	4.42222	4.36635	7.12078	6.05484	TGM2
ENSG00000034971	MYOC	3.60739	2.87657	21.0406	4.49664e-06	0.000382695	2.09909	3.21034	2.36958	-0.489758	-1.49564	1.75349	1.05657	-0.639399	1.66982	3.07258	0.0618183	2.99287	2.19134	0.0618183	0.767196	1.30601	0.0618183	2.64248	-1.69471	-1.03242	-0.977389	6.06201	2.14873	3.05779	-1.10694	0.543488	-1.14831	2.86904	4.07935	2.32738	0.538034	-0.277365	2.27873	2.50328	MYOC
ENSG00000127377	CRYGN	3.54374	1.66877	23.9044	1.01241e-06	0.000104073	0.794044	1.0953	1.80232	-2.54752	-2.54772	1.40801	1.83978	1.00969	1.08795	2.41898	-0.801272	-0.801272	0.625186	-0.801272	0.37578	2.85811	3.26762	0.365787	-0.261245	-0.261245	0.456073	2.65307	0.448867	0.780978	0.582525	0.845808	-0.0406399	1.61838	0.857668	-0.0472446	-0.750583	-0.0774809	0.877914	2.49448	CRYGN
ENSG00000272482	RP11-474O21.5	3.53498	2.59193	27.1712	1.86216e-07	2.49625e-05	1.31752	1.44241	0.420036	-3.04634	-2.35146	0.641404	0.920193	1.61621	0.910277	0.692779	-0.357354	-0.357354	1.0691	-0.357354	0.348024	1.25301	-0.357354	0.809706	-0.588104	0.0741798	0.129214	-0.000281285	0.122008	1.8008	-0.286196	-0.286196	-0.286196	0.330692	1.71352	0.352193	-0.150821	-0.150821	1.47768	-0.150821	RP11-474O21.5
ENSG00000151967	SCHIP1	3.53251	3.65888	9.74893	0.00179427	0.0459328	2.05385	0.131983	0.131983	0.131983	0.131983	0.131983	0.131983	0.131983	1.26454	1.37105	-0.77692	-0.535316	0.376768	-1.75275	0.505293	0.391991	8.03435	-1.75275	0.674677	0.317081	0.396842	-0.7974	2.20174	0.57505	0.612589	0.159229	0.599117	1.40697	-1.05038	1.64047	-1.01491	-0.341804	1.98022	1.62182	SCHIP1
ENSG00000167772	ANGPTL4	3.51284	6.38711	85.5246	2.28842e-20	3.64117e-17	6.20432	5.79275	5.21073	2.10926	0.903071	5.56785	5.12631	7.05696	7.20641	5.9019	0.474783	2.78977	3.42925	4.5323	7.33766	8.11491	6.84186	7.34311	3.57614	2.46534	5.17127	6.53674	6.22983	6.66841	3.71941	2.30769	5.14026	5.98885	6.38227	7.10926	3.08184	3.25069	7.2231	6.87618	ANGPTL4
ENSG00000147647	DPYS	3.50082	1.30532	20.5485	5.81403e-06	0.000469691	-1.11113	-0.369334	0.535234	-0.782426	-2.50454	1.22191	0.275724	1.81648	0.730199	1.37086	-2.05655	-0.188395	-2.05655	-2.05655	2.16502	2.90298	2.48933	-0.252883	0.118298	0.118298	0.118298	0.118298	0.118298	0.118298	-1.55286	-1.55286	0.263956	1.99203	-0.553049	2.11258	-0.0725128	-0.0725128	0.690731	-0.0725128	DPYS
ENSG00000077092	RARB	3.4532	4.45018	110.532	7.49103e-26	1.82761e-22	3.85488	3.47392	4.63255	-0.109538	1.08253	4.64129	4.47651	5.19781	4.23003	5.11437	2.5718	1.89156	3.0501	2.20125	5.77531	5.48665	3.43391	4.86492	1.88117	1.26309	2.17649	6.07896	5.29465	5.26226	1.36548	2.61628	3.10587	4.68856	6.05295	4.12747	1.4318	2.24555	5.24568	5.71472	RARB
ENSG00000212579	SNORA40	3.4494	-2.06113	13.0836	0.000297889	0.0117221	-1.02268	-1.02268	-1.02268	-1.02268	-1.02268	-1.02268	-1.02268	-1.02268	-1.02268	-1.02268	-1.11671	-1.11671	-1.11671	-1.11671	-1.11671	-0.364452	-1.11671	-1.11671	-1.67421	-1.67421	-1.67421	-0.347142	-0.134289	-0.631991	-1.23189	-1.23189	-1.23189	-0.615002	-1.23189	-0.593501	-1.02268	-1.02268	-1.02268	-1.02268	SNORA40
ENSG00000136634	IL10	3.40791	1.5339	16.143	5.87361e-05	0.00323835	2.02294	-1.11867	-1.11867	-0.875077	-0.875284	2.00187	3.27785	1.34621	1.86133	2.64709	-0.175761	-0.175761	-0.175761	-0.175761	-0.175761	2.79588	3.35052	2.06809	-1.01242	-1.68272	0.394734	2.13259	3.63168	2.0379	0.781763	-0.698054	1.68186	1.54529	0.301758	1.88915	-0.679556	0.521498	1.81122	2.01468	IL10
ENSG00000130303	BST2	3.31505	4.06376	18.5688	1.63879e-05	0.00112731	0.426749	3.3456	3.73019	0.49325	-0.883688	2.90961	2.22778	2.84277	1.7331	2.83974	-0.213807	-0.213807	-0.213807	-0.213807	4.27416	3.85158	2.43255	6.02903	-0.0907089	-0.104531	-1.56279	3.42279	3.50039	6.63391	2.18775	0.319797	3.26258	2.65946	1.3271	2.04238	2.63319	1.63533	2.71453	0.882998	BST2
ENSG00000213949	ITGA1	3.29011	8.21466	136.521	1.53488e-31	9.36177e-28	7.69696	7.75811	6.98774	5.42552	5.29422	7.92215	8.59689	7.35702	7.02233	8.1273	6.18092	5.27417	6.41989	6.10555	7.89644	9.0501	7.68817	9.13534	5.19199	5.07082	4.89783	9.4333	9.82226	8.89673	4.56519	5.45075	5.4176	9.38593	10.3943	8.09917	5.54525	5.71327	8.6288	8.98797	ITGA1
ENSG00000257408	RP11-645C24.4	3.23174	-2.07738	11.2558	0.000793743	0.0256833	-1.03551	-1.03551	-1.03551	-1.03551	-1.03551	-1.03551	-1.03551	-1.03551	-1.03551	-1.03551	-1.28093	-1.28093	-1.28093	-1.28093	-1.28093	-0.528675	-0.0697887	-1.28093	-1.03551	-1.03551	-1.03551	-1.03551	-1.03551	-1.03551	-1.68071	-1.68071	-1.68071	-0.0325901	-0.0959995	-1.04232	-1.03551	-1.03551	-1.03551	-1.03551	RP11-645C24.4
ENSG00000278909	RP11-401P9.7	3.22821	1.55324	14.3096	0.000155073	0.00703473	2.82709	0.0592857	0.655178	0.0592857	0.186104	1.22919	0.798018	0.156291	0.0592857	2.92739	0.560945	-1.98351	-0.557051	0.313007	1.97098	2.87753	1.27182	2.71197	-0.247837	-0.247837	0.469481	0.756451	1.29209	3.35192	-0.968446	-0.968446	1.15722	4.42677	1.6162	0.11097	1.02056	1.05988	0.0674645	1.43494	RP11-401P9.7
ENSG00000187260	WDR86	3.13395	5.32427	39.2479	3.73277e-10	9.28039e-08	3.70409	4.05972	5.413	1.3559	2.47265	5.34069	4.69555	5.588	5.7453	4.61626	2.34809	1.25881	2.34512	3.26786	7.08112	7.07466	3.93654	7.08075	2.28349	1.70618	2.54366	6.19621	4.51396	8.55121	4.35372	2.61218	4.77954	5.13437	4.01084	4.90406	3.4596	3.99072	4.89804	4.84811	WDR86
ENSG00000178538	CA8	3.09029	3.70985	17.9213	2.30225e-05	0.00149917	3.47079	2.06404	2.9996	-1.06422	-1.75201	2.56682	2.41976	0.523724	3.24749	3.35011	-1.0254	1.90565	1.10412	1.27112	1.4113	1.81453	7.6379	0.14166	1.01115	1.50732	-0.460925	3.86914	1.98573	2.78323	1.07412	1.83507	3.08068	1.72139	0.846282	2.13811	1.50437	-0.188758	3.4622	2.35262	CA8
ENSG00000255476	RP11-1H15.2	3.07966	-0.327085	9.68377	0.00185903	0.0471735	0.719972	-1.01307	1.27956	-1.01307	-0.886251	-0.602796	0.211847	0.795867	-1.01307	-1.01307	-0.962531	-0.962531	-0.962531	-0.962531	-0.962531	2.12979	-0.962531	1.61813	-1.16608	-1.16608	-0.448766	1.01051	0.373841	-0.12386	-1.37655	-0.917482	-0.486574	1.07858	0.674756	-0.493178	-0.201192	-0.343488	-1.01659	0.547639	RP11-1H15.2
ENSG00000167779	IGFBP6	3.01396	5.70541	123.24	1.23561e-28	4.52183e-25	5.36548	5.75552	5.51059	1.78184	2.48673	5.01651	5.34943	4.86874	4.21136	4.93883	2.40203	3.36949	4.45554	2.00226	6.12342	4.9983	6.26871	6.60827	3.18482	2.50656	2.79197	5.62079	6.62025	6.44661	2.81154	4.24278	1.99061	5.93452	6.90897	5.28261	3.11584	3.69125	5.2191	6.08783	IGFBP6
ENSG00000124772	CPNE5	2.99669	2.50156	37.2194	1.05556e-09	2.33293e-07	1.89606	1.48285	2.04114	-0.0124393	-0.380491	0.739007	1.43571	1.01857	3.22382	2.1202	-1.11716	-1.11716	-1.11716	-1.11716	3.62987	5.21185	2.70579	3.77267	0.393517	0.393517	1.11084	2.20699	1.57739	2.4564	0.617253	-0.254504	0.136805	2.33844	2.51142	2.78924	0.656297	1.69091	2.5508	0.52776	CPNE5
ENSG00000178726	THBD	2.98919	5.75718	26.8157	2.23815e-07	2.90451e-05	5.03416	4.9982	3.1587	0.264266	1.0269	3.25667	5.25827	6.8564	6.13893	4.15204	1.69193	-1.07374	4.51902	2.98378	6.68552	6.45316	4.92919	5.92676	2.41745	3.68697	2.79415	8.75578	3.46065	2.97171	4.10929	3.13513	4.20944	3.61691	3.82704	5.1889	3.07096	3.15938	5.44209	4.38538	THBD
ENSG00000184371	CSF1	2.95449	7.52197	76.7105	1.97952e-18	2.13066e-15	6.45516	7.4287	6.78862	4.42057	4.49986	7.356	7.84471	7.10967	6.76812	6.72406	4.94952	3.97398	5.91443	4.52094	9.27224	8.36255	6.78734	8.53537	4.72442	4.53449	5.23671	8.49252	9.15596	7.0932	5.7108	5.19397	5.36898	6.99838	9.86832	6.09683	6.39435	5.83407	7.21972	6.71005	CSF1
ENSG00000106483	SFRP4	2.93077	10.0307	40.1667	2.33187e-10	6.00967e-08	8.32115	9.80887	11.2457	6.75408	5.29013	8.99593	8.46023	10.9042	10.9371	9.09803	6.03834	6.02026	8.73378	7.79622	11.3106	10.5003	9.52998	11.9229	6.02509	5.92236	8.61424	9.39244	11.8771	12.0581	9.20334	7.87415	8.77266	8.94348	9.38387	9.71176	8.24273	8.03417	10.0871	9.56221	SFRP4
ENSG00000225956	RP5-1077I2.3	2.87593	0.631919	16.0457	6.18329e-05	0.00337234	0.201998	0.201998	0.201998	0.201998	0.201998	0.201998	0.201998	0.201998	0.201998	0.201998	-1.56342	-1.56342	-1.56342	0.000395844	1.3056	2.44174	1.87807	0.680432	-0.487897	-1.61408	-0.896764	2.3008	1.13511	0.774823	0.449338	-0.667036	-0.529974	1.52021	0.803451	-0.363997	-0.437024	-0.437024	2.11907	-0.437024	RP5-1077I2.3
ENSG00000142583	SLC2A5	2.87268	3.82225	32.1504	1.42685e-08	2.52257e-06	0.804009	1.67511	3.36492	1.2519	0.738294	3.10513	2.30594	4.37797	4.47891	3.84189	0.826726	0.826726	0.826726	0.826726	5.76392	4.32068	2.92704	4.4367	0.0306932	0.0306932	1.22494	5.10509	4.1095	5.06552	2.69361	1.09321	2.3986	3.38626	2.54025	3.45451	1.68305	2.33299	3.00821	3.35338	SLC2A5
ENSG00000135114	OASL	2.85602	1.62942	15.5056	8.22633e-05	0.00425814	-0.160387	1.64555	1.12247	-2.24472	-1.23986	2.73299	-0.140832	-0.272131	1.27132	2.14361	-0.276169	-0.276169	1.15029	-0.276169	1.98188	0.96802	-0.276169	0.89089	-0.671756	-0.00947229	-0.671756	1.65703	0.0383564	2.5724	-1.41317	-0.7602	1.60016	0.918501	0.471997	2.09751	0.0053255	0.0053255	1.92722	0.0053255	OASL
ENSG00000114315	HES1	2.84412	6.42055	57.3463	3.65455e-14	1.83208e-11	4.98879	5.19622	5.74711	3.08179	3.48144	6.14808	6.25831	6.07677	5.97861	5.3128	1.70294	2.40949	4.11767	3.5898	7.04693	6.73473	8.63202	7.58234	3.71752	4.27507	3.03101	7.5721	6.37798	6.38826	3.74723	5.65461	4.31612	4.67474	8.03768	4.93157	5.11862	4.29318	5.8226	5.67357	HES1
ENSG00000243836	WDR86-AS1	2.83008	0.567329	15.1227	0.000100746	0.00500937	-1.10501	0.486477	0.979927	-1.7413	-1.74141	1.43647	0.798449	2.15251	0.195245	0.91238	-0.827452	-0.827452	0.599006	-0.827452	0.98906	1.86752	-0.827452	1.75321	0.173791	-0.952393	-0.952393	1.8623	0.872874	0.420057	-0.472433	0.180535	0.422515	1.00309	0.605417	-0.314886	-1.02579	0.10448	1.69195	0.17885	WDR86-AS1
ENSG00000225492	GBP1P1	2.82612	0.557584	13.5299	0.000234793	0.00974206	0.418707	-0.974706	1.27978	-0.974706	-0.341231	1.16965	0.540061	0.00620776	-0.882162	2.54308	-0.474672	-0.474672	-0.474672	-0.474672	1.78337	0.277586	0.736472	1.329	-1.43016	-0.364792	-1.38314	2.11709	1.11166	1.62015	-1.12104	0.917901	0.162425	1.51609	-0.0696801	0.265119	-0.863936	-0.190834	0.395851	1.77279	GBP1P1
ENSG00000225703	AC005522.7	2.77466	2.02662	9.85522	0.0016935	0.0443815	0.327095	0.327095	0.327095	0.327095	0.327095	0.327095	0.327095	0.327095	0.327095	0.327095	-0.429203	-0.429203	-0.429203	-0.429203	2.16644	-0.429203	-0.429203	3.02554	1.07829	-2.53485	1.11984	0.642691	-2.53485	4.19144	0.406918	-0.046442	-0.460852	-0.769901	4.2569	-1.42405	0.224951	-0.590448	0.172796	1.50108	AC005522.7
ENSG00000139055	ERP27	2.76885	1.80342	13.0871	0.000297334	0.0117221	0.924931	0.967544	-0.160467	-1.18373	-1.42733	0.0458192	0.360079	4.16022	0.0861432	0.193957	-2.09431	-1.33198	0.872971	-0.505297	2.03802	1.57316	1.37829	1.24287	-0.132024	-0.132024	0.585294	0.455799	-0.132024	1.73528	-0.330568	-0.863916	0.0165818	1.20695	2.13576	0.2155	0.817455	0.00205618	0.7653	0.00205618	ERP27
ENSG00000142910	TINAGL1	2.76008	4.58922	17.5816	2.75234e-05	0.00173968	1.60937	2.17766	1.58196	0.563121	1.95224	3.17729	3.66311	3.16157	2.21933	2.51529	2.57569	-1.07982	2.15886	2.79738	3.52492	2.12387	1.96172	4.03411	-0.174518	-0.800567	-0.458784	7.36106	3.43382	4.21155	-0.476019	-0.405475	1.95982	2.4967	7.3929	2.60463	2.50467	1.16372	2.41252	2.96747	TINAGL1
ENSG00000145632	PLK2	2.75881	6.32767	67.676	1.92698e-16	1.50042e-13	5.38432	4.90695	6.37287	3.80733	3.19904	5.96315	5.78519	7.17787	6.65334	6.71298	2.34168	5.18221	3.43428	2.71767	8.01032	8.33837	7.38713	7.35877	2.34721	4.12205	4.79601	7.64204	7.09054	7.57998	5.19726	4.34534	5.29001	5.98512	6.58244	6.17766	4.84172	4.83992	6.60689	6.09669	PLK2
ENSG00000141314	RHBDL3	2.73173	4.05163	17.3741	3.06973e-05	0.00190845	2.99591	2.51739	1.30185	0.587602	0.809195	2.24615	3.02374	-0.244668	2.28725	4.24394	-0.23981	3.1684	-1.21564	1.56447	3.35121	1.31817	2.46658	5.4013	-0.470493	-0.253114	0.0609994	3.82049	7.32473	1.37839	2.12563	1.07155	2.67514	1.95406	1.66385	2.37078	-0.573248	1.18292	3.11091	4.18676	RHBDL3
ENSG00000154736	ADAMTS5	2.71001	6.81816	55.731	8.30965e-14	3.94935e-11	5.43984	5.78495	6.59992	4.3326	4.93124	6.95164	6.91137	6.50729	6.26112	7.26006	4.07692	4.14636	5.11854	3.38766	7.98759	8.00754	8.08975	7.96966	3.2779	3.34562	3.79196	8.8256	9.02924	8.31768	5.7851	4.32811	6.37057	6.41279	6.24966	7.44179	5.48579	5.51029	7.04472	6.35121	ADAMTS5
ENSG00000138646	HERC5	2.69374	3.47272	22.5702	2.02599e-06	0.000192081	0.481797	4.27915	3.93275	-0.501617	0.845883	4.3033	3.07378	2.89679	2.63903	4.76022	1.52198	-0.761086	2.19338	2.38058	4.73525	3.62078	3.7436	3.93439	1.31959	-0.664822	1.61754	6.26848	2.64305	4.84281	2.1941	0.889608	3.86172	3.30062	1.05479	4.72581	2.2958	2.12664	3.6258	2.63619	HERC5
ENSG00000168056	LTBP3	2.6754	8.49521	84.9963	2.98926e-20	4.3758e-17	8.20502	8.09345	7.84535	6.21448	5.29623	7.77873	7.72415	7.52607	8.27939	8.1593	5.3084	5.59914	6.24058	5.77616	9.73668	9.7233	8.09533	9.61815	5.11172	5.01505	6.15505	9.45093	9.12488	10.2157	6.77794	7.412	6.63871	8.27224	8.25192	7.7205	6.4871	6.74069	8.22907	8.59201	LTBP3
ENSG00000123838	C4BPA	2.6492	4.16177	10.2318	0.0013804	0.0386512	3.03331	3.85992	2.4863	0.275324	-0.986857	-0.338636	-0.626067	0.54977	2.74311	0.322274	0.66436	0.66436	2.79388	0.66436	0.66436	2.27472	0.66436	0.66436	1.02645	-1.12843	0.912324	2.70706	1.69442	1.57925	0.33234	-0.315638	-0.87605	1.47653	6.705	-0.531112	0.556445	1.22955	2.18494	0.556445	C4BPA
ENSG00000261742	LINC00922	2.63345	1.47704	16.3759	5.19415e-05	0.0029199	0.6797	-0.651082	0.834645	-1.20453	-1.72237	2.24489	1.00865	2.06291	0.897939	1.46411	-0.901106	-0.901106	-0.901106	-0.901106	1.35694	1.24364	4.15299	1.34275	-0.435037	0.679445	-0.435037	1.37844	0.748839	1.43227	0.921494	-1.12499	1.471	-0.508104	2.0446	0.564916	0.388735	-0.271339	1.22115	0.907395	LINC00922
ENSG00000280110	RP11-423G4.8	2.61334	2.46306	13.4446	0.00024571	0.0100769	0.673995	0.673995	0.673995	0.673995	0.673995	1.61587	0.673995	0.673995	0.673995	0.673995	0.977971	-0.574677	0.851781	-0.574677	2.41379	2.39696	-0.574677	1.22899	0.138228	-0.325673	-0.270638	3.26808	0.551969	1.24713	-0.128032	0.884322	-1.80787	0.0464227	4.59894	1.01532	0.459205	-0.077945	1.00125	1.69022	RP11-423G4.8
ENSG00000101230	ISM1	2.58859	6.12264	59.0893	1.50676e-14	8.109e-12	5.67206	5.47447	5.8112	3.03683	1.92127	5.19511	4.71976	5.05973	5.62929	6.11433	1.85177	4.37841	2.42864	2.59564	7.46412	7.48315	5.68357	7.02193	4.31975	2.22565	3.70339	7.09998	6.06263	5.76902	5.01176	3.79391	4.04432	5.80453	5.81991	4.706	4.70343	3.75403	6.15844	4.83773	ISM1
ENSG00000265666	RARA-AS1	2.55173	1.29274	20.6176	5.60792e-06	0.000458097	0.863461	1.59174	1.39198	-2.20008	-0.649406	1.75163	1.55295	1.3497	1.70474	0.243365	0.939451	-1.02414	-1.02414	-1.02414	2.52672	2.17955	1.07617	2.4306	-0.85268	-0.190396	0.699387	0.737997	2.62951	1.53623	0.548485	-0.373383	1.04994	1.27474	2.43365	-0.373383	0.095527	0.37216	1.71338	0.858961	RARA-AS1
ENSG00000119922	IFIT2	2.54896	4.8373	35.6221	2.39556e-09	4.92516e-07	1.45533	5.46451	4.7659	2.90707	1.8007	4.73877	3.4575	3.61342	2.70915	5.88802	2.55414	3.32485	3.26448	-0.211535	4.8398	6.02883	4.41337	5.22637	2.19004	1.67365	2.58706	5.49402	4.68095	5.4545	-0.0479365	1.0708	4.83635	5.74547	6.38814	4.08739	2.76353	2.81981	5.89165	3.24516	IFIT2
ENSG00000271824	AC009014.3	2.5219	1.45743	13.0077	0.000310209	0.0121677	2.16306	-0.785583	1.80363	-2.03061	-1.70597	2.36846	2.45155	0.541686	1.6953	1.29569	-0.605961	-0.605961	-0.605961	0.957856	0.571091	2.59773	1.25418	2.67481	1.11476	-0.869656	-0.152338	3.22587	-0.159544	1.51925	1.36901	0.314939	0.745847	-0.0605852	1.90718	0.401943	-0.94214	0.909328	1.23759	1.91411	AC009014.3
ENSG00000169583	CLIC3	2.47508	4.80061	43.8705	3.50831e-11	1.12005e-08	2.7425	2.92212	2.74252	1.73846	1.44672	3.19735	3.46595	5.02132	3.39248	3.51222	1.20275	0.751308	1.97746	2.4865	4.85785	4.4398	4.07702	4.35263	1.82866	0.0777894	1.62986	5.13049	4.26129	5.18091	1.5885	0.360855	3.59507	5.60177	4.68243	2.28037	2.93007	2.90265	3.1018	3.13814	CLIC3
ENSG00000137745	MMP13	2.47412	12.6278	35.1082	3.1189e-09	6.20323e-07	11.8282	10.9914	12.2627	10.6236	8.84902	12.8053	12.275	13.7127	13.0463	12.0611	9.50197	8.76929	10.4536	9.18184	14.5594	14.3972	13.8148	14.0862	11.7766	9.17642	10.3365	13.5609	13.1168	13.1061	11.9128	10.7608	12.2453	12.2967	12.1324	11.7251	11.7365	10.8775	13.4353	11.3329	MMP13
ENSG00000100078	PLA2G3	2.4494	0.080601	10.8057	0.00101187	0.030936	-0.255387	-0.756184	0.628839	-1.96286	-1.07258	0.0612835	1.19747	-0.991417	-0.0542983	0.528337	-0.220302	-1.19613	-1.19613	-1.19613	1.06191	-0.443876	2.24536	-1.19613	-1.10407	-1.10407	0.447999	-1.10407	0.7212	0.536923	-0.788822	-0.788822	-0.788822	0.258804	0.21099	0.290593	0.042709	-0.77269	-0.77269	0.43195	PLA2G3
ENSG00000271208	RP1-142L7.8	2.43359	0.471158	11.2443	0.000798685	0.0258204	0.0612471	0.0612471	0.0612471	0.0612471	0.0612471	0.0612471	0.0612471	0.0612471	0.0612471	0.0612471	-0.8345	-1.81033	-1.81033	-1.81033	0.243772	1.49674	2.20089	2.81407	-0.301271	-0.309287	-0.254252	0.619107	0.212306	0.40088	0.350243	-1.69624	-0.815745	2.78548	-1.69624	1.43999	-0.318094	0.104895	0.904819	-0.446632	RP1-142L7.8
ENSG00000197536	C5orf56	2.41061	3.48098	53.0832	3.19719e-13	1.39291e-10	3.77518	3.18269	2.57641	1.53705	0.653241	2.90222	3.89686	2.79807	3.365	3.45703	0.638303	0.749503	1.33253	0.873959	4.99529	4.80855	3.9407	5.17619	0.708542	2.90224	1.41872	3.88908	4.25508	3.7126	2.13221	1.80484	2.58528	3.36717	3.86217	3.13458	2.83518	1.40426	3.92348	3.09458	C5orf56
ENSG00000091513	TF	2.40133	4.68634	20.2742	6.70998e-06	0.000531512	3.56221	4.04804	3.17266	1.55407	0.867745	3.82214	2.96117	6.18088	5.27871	4.16254	4.31769	2.80769	4.12432	3.87733	4.38957	3.46675	2.65089	2.85389	1.66778	1.41904	0.87761	5.03157	6.26463	6.10547	3.50054	2.20471	2.98017	4.50713	3.80325	4.37028	1.79625	1.2131	5.19013	6.04458	TF
ENSG00000158258	CLSTN2	2.37197	4.6089	12.9448	0.000320804	0.0124366	4.91136	2.57772	3.19383	0.0156298	0.779744	5.1796	5.60926	3.31322	3.99098	5.2968	2.36665	6.92016	1.84014	-0.760028	2.62659	4.35004	6.61553	3.93545	2.68173	1.32353	1.25468	4.15958	6.92399	4.57737	1.37374	2.93819	3.64802	3.75119	5.07718	4.13259	0.930347	3.12838	4.43962	5.44892	CLSTN2
ENSG00000128284	APOL3	2.34617	3.34655	29.9127	4.5194e-08	7.25403e-06	2.75776	4.11919	2.20506	2.01151	0.0819887	2.83629	3.15326	2.25237	2.84885	3.3617	1.11763	0.141794	1.56825	0.141794	3.84011	4.93323	2.44795	6.31163	0.500052	0.956989	1.54329	4.41059	3.67448	4.29139	1.56956	1.41729	3.28911	2.75558	3.5768	2.76845	2.54787	1.29588	3.36239	3.04506	APOL3
ENSG00000089127	OAS1	2.34251	4.27861	13.7211	0.000212056	0.00901324	1.15034	4.85769	5.24537	1.47014	0.0594632	4.79162	3.32712	2.68233	2.07941	5.85043	2.88001	0.114339	4.83231	3.256	5.29671	2.64815	0.114339	6.06926	-0.00125337	1.51486	1.7681	5.20295	4.49698	5.92671	2.25133	2.25897	4.66684	2.64373	3.3402	3.74727	2.30631	1.07021	5.1059	4.12314	OAS1
ENSG00000267026	RP11-92C4.3	2.32928	1.51081	12.8438	0.000338592	0.0129074	1.59053	2.47066	-0.00132457	-0.00132457	-0.00132457	2.16434	1.78608	0.0956808	2.60775	0.514305	1.83315	-0.711306	0.715152	0.852511	1.54674	1.8225	1.38901	1.53255	-1.43763	1.17581	-0.555868	2.22213	3.6066	1.72419	0.944484	-0.392386	0.995115	0.858549	1.61487	2.71459	-0.529629	0.504981	1.96996	2.54484	RP11-92C4.3
ENSG00000105825	TFPI2	2.32005	2.1088	13.2418	0.000273778	0.0109619	-0.00916415	2.86016	1.72889	-0.676992	-1.32541	3.62985	0.690866	3.37453	2.50369	1.70011	-0.657308	-0.657308	0.769151	1.63921	2.33116	2.74623	1.44301	3.9671	0.0153507	-0.44855	0.441233	3.54124	2.52687	2.60978	0.212446	0.28299	3.14419	1.1655	1.87523	2.00557	1.25069	1.59016	0.99793	1.95184	TFPI2
ENSG00000100122	CRYBB1	2.31461	1.2311	10.8108	0.0010091	0.0308771	0.561292	0.610655	-1.2654	-1.95987	-0.49157	1.21791	2.86822	0.966812	0.831322	0.663432	-0.604198	-2.15685	2.00332	0.139671	1.14005	2.44429	-2.15685	2.3928	-0.258486	-0.258486	-0.258486	0.329336	0.451626	2.39618	0.657697	-0.264171	-0.264171	1.38395	-0.264171	1.15254	0.0313069	-0.628767	0.863725	1.33486	CRYBB1
ENSG00000035664	DAPK2	2.3016	5.84476	37.0614	1.14468e-09	2.46416e-07	5.62902	5.81488	5.90996	1.86769	2.1532	5.06	5.4696	6.39262	6.14967	5.73148	4.538	3.29902	5.16278	4.86096	5.86785	6.63887	3.66453	6.11048	5.0379	1.65768	3.25554	5.99872	5.95211	8.20493	3.85855	5.34036	3.31942	6.06644	6.90689	4.6152	4.20225	4.10774	6.05787	5.70338	DAPK2
ENSG00000125347	IRF1	2.26874	5.81799	59.3686	1.30738e-14	7.14104e-12	5.44983	5.71476	5.64104	3.43824	3.98146	5.45912	5.88487	5.84987	5.4059	5.98062	3.54958	4.49586	3.02756	3.70981	7.55161	6.89596	5.35073	7.66345	3.30938	3.67255	3.94704	6.2041	7.42141	7.12894	4.82115	5.7353	3.94096	6.04306	5.28437	5.85857	4.79388	4.44735	5.93543	5.94562	IRF1
ENSG00000138166	DUSP5	2.2555	5.71544	37.6498	8.46573e-10	1.90069e-07	4.78968	5.5109	6.04063	2.27063	3.41099	5.36504	5.0876	6.38706	5.95759	5.94599	3.61911	4.35919	3.98716	-0.422521	6.7551	7.04425	8.17862	7.09198	3.60412	4.45362	5.58604	5.38699	5.67626	5.75264	3.41679	5.49143	3.97691	4.69882	7.48891	5.38681	4.1814	4.63253	5.9285	5.56401	DUSP5
ENSG00000115232	ITGA4	2.25515	3.94944	62.0283	3.38562e-15	1.96667e-12	3.34852	4.16625	3.91946	1.30506	1.38776	3.95745	4.65839	3.89952	3.2829	3.98649	3.22742	1.33343	2.70395	2.24538	3.58586	4.48691	4.9163	4.63018	1.49652	1.63578	3.1756	5.38166	4.25185	4.40566	2.5076	2.27396	2.9511	3.02453	4.56674	5.02315	2.75933	2.33899	3.78272	4.68368	ITGA4
ENSG00000119917	IFIT3	2.24298	6.12509	28.2383	1.0726e-07	1.54539e-05	4.20461	6.73316	6.62979	3.05384	2.50139	6.85925	5.63042	5.23093	4.90914	7.40436	5.40223	3.52681	6.08876	4.20821	7.49801	5.84361	2.91187	7.046	3.89437	3.44141	3.13182	7.23778	6.47154	7.71721	3.42274	4.70889	6.15995	6.09639	6.20101	5.30514	4.16524	4.42348	6.87878	5.79525	IFIT3
ENSG00000099250	NRP1	2.23984	9.97582	76.2349	2.51857e-18	2.63342e-15	9.77224	9.78556	9.72514	7.80184	6.81374	9.64648	10.0228	10.0615	9.7126	9.91314	8.11271	7.16557	8.6901	8.24478	11.3592	11.2245	8.67431	11.133	8.88835	8.06295	8.96441	10.2637	9.41048	10.3631	7.85169	9.01461	6.85545	10.5654	11.115	10.5509	8.27873	8.75436	10.0434	10.2255	NRP1
ENSG00000187553	CYP26C1	2.23724	0.909188	13.4746	0.00024182	0.0099546	0.0635948	1.92046	1.15105	-1.27931	-0.934756	-0.223354	0.311384	-0.584527	1.57694	0.473096	-1.23683	1.69422	-1.23683	-1.23683	1.50197	0.373527	1.55362	0.566836	-0.312678	-0.312678	-0.312678	0.275144	0.397434	1.7502	-0.860226	-1.39357	0.986339	0.849774	1.6061	0.296334	-0.595101	-0.595101	1.57049	0.609538	CYP26C1
ENSG00000137959	IFI44L	2.23654	7.24066	14.6938	0.000126461	0.00598704	4.26316	7.73417	8.12693	2.51613	2.47659	7.63614	5.94957	4.82054	3.30907	8.22023	5.64995	3.79342	6.77357	3.93512	5.9283	5.81749	4.22772	7.91646	0.0649392	5.32624	4.44184	7.67479	7.26484	8.25887	5.75154	2.20048	6.47241	7.44574	2.83099	8.33036	5.33335	4.84583	6.8464	4.99543	IFI44L
ENSG00000136630	HLX	2.23555	6.06628	38.3313	5.96972e-10	1.38271e-07	4.86051	4.73239	4.55542	3.45853	3.1821	5.30007	5.54091	6.07947	5.09878	5.46512	2.91391	2.34895	3.49509	3.03993	7.66433	7.24916	5.12286	6.78442	3.25244	3.60545	3.9201	4.86172	7.08357	6.24069	4.70393	4.23955	5.15849	6.50989	2.90013	5.45199	4.82398	4.30227	5.29373	4.88934	HLX
ENSG00000250508	RP11-757G1.6	2.23382	0.609728	9.90814	0.00164549	0.0435104	-0.653693	1.65202	1.68575	-1.54296	-1.41614	-0.213484	1.75596	0.957821	0.324912	1.85254	0.554846	-0.420986	-0.420986	-0.420986	1.39553	0.823203	-0.420986	2.43255	0.325435	-0.138466	-0.80075	0.526322	1.46696	1.26213	0.454625	-1.02519	0.791624	0.353702	0.974526	1.09235	0.692216	-0.522114	0.837806	0.753182	RP11-757G1.6
ENSG00000221963	APOL6	2.23113	6.93638	53.8797	2.1315e-13	9.75057e-11	5.62226	6.76718	6.55803	5.36066	4.79128	6.70848	6.36053	6.39156	6.00015	7.04192	4.97821	3.43271	5.11562	4.46452	8.42504	8.08946	6.45318	8.32291	2.94605	5.7539	4.2214	8.29729	8.11415	7.62844	6.16929	4.54671	5.67613	7.71413	5.95906	6.89592	5.59779	5.46463	7.09751	6.48088	APOL6
ENSG00000119514	GALNT12	2.22663	3.63256	38.3902	5.79233e-10	1.35432e-07	3.36965	3.99794	3.05162	-1.07275	1.46968	3.51314	3.9782	4.0762	3.91123	3.57972	2.85609	1.44612	2.81664	2.71963	2.87486	3.52029	3.26019	4.40587	0.773927	2.78729	0.876369	3.90733	5.2428	4.33707	2.02108	2.50679	2.70809	3.13755	3.43749	4.11378	1.51459	1.91199	4.26769	4.25558	GALNT12
ENSG00000006606	CCL26	2.21742	1.04955	16.7229	4.32557e-05	0.00251268	0.550457	0.243884	0.035072	0.222386	-0.615807	1.28323	2.20871	1.85321	1.21744	0.0306788	-0.256812	-0.256812	1.16965	-0.256812	-0.256812	0.495446	2.99852	1.98704	-0.492654	-1.16295	0.675591	1.84454	1.44288	1.91015	-0.516429	0.313522	0.787644	1.0861	2.25133	0.295396	-0.96418	-0.291078	2.5543	1.51266	CCL26
ENSG00000136514	RTP4	2.21333	1.77956	20.1818	7.04215e-06	0.000555419	0.479592	2.55057	1.80978	0.0504692	-0.899142	2.70376	0.63764	0.297056	1.50305	2.39743	1.99721	0.0336168	0.0336168	0.0336168	1.21067	2.56743	0.0336168	3.31439	-0.389886	-0.401589	0.0359959	2.34988	2.71706	2.60666	0.0141609	1.10664	0.914256	1.19783	2.70391	0.98132	-0.100935	1.07371	2.07879	1.56051	RTP4
ENSG00000168743	NPNT	2.21268	2.36854	18.3965	1.79386e-05	0.00120899	1.87651	1.92187	2.12543	-0.590294	-1.29826	2.61374	2.71401	-0.0844387	1.32727	3.07505	-0.392279	2.71118	0.0583469	1.412	2.18275	1.83558	1.42234	1.7148	0.289997	-0.836188	1.24127	3.45734	1.913	2.14312	-0.247711	-1.47536	1.62378	3.31532	3.33163	1.66087	1.02973	0.887433	2.13623	1.41897	NPNT
ENSG00000146072	TNFRSF21	2.20241	5.77591	18.655	1.56637e-05	0.00108772	4.60748	3.62922	5.61765	2.35744	1.25505	5.6831	5.58483	5.01949	6.21029	6.28376	2.45791	6.26828	1.33991	-0.0865438	6.50167	6.90916	6.30334	7.30493	3.83762	2.72614	2.60639	7.14741	7.5195	3.91192	4.06747	3.03706	5.39044	5.32835	4.93791	4.98777	4.88088	4.84098	4.87796	3.89951	TNFRSF21
ENSG00000127472	PLA2G5	2.17691	3.20848	14.8649	0.000115494	0.00559816	2.02181	2.65688	-0.118761	0.792206	0.662123	1.86766	2.80318	1.73689	0.883633	1.49334	0.290582	-0.68525	2.26921	-0.68525	3.20933	3.05024	0.525894	3.8644	-0.38911	-0.606226	-0.497022	2.21514	6.15956	1.99702	0.614501	0.70952	2.08479	3.02927	0.719396	1.72188	1.89067	0.850364	1.43705	1.74149	PLA2G5
ENSG00000250722	SEPP1	2.17135	8.06729	29.3061	6.18007e-08	9.463e-06	7.45623	8.37182	8.40699	5.78751	5.06799	7.26074	7.635	8.33446	7.40251	7.34688	5.69467	4.10485	7.60739	5.33631	8.59277	8.67182	9.59251	8.85579	3.71867	4.56898	7.2487	9.90726	9.1994	9.19907	7.74095	8.18396	6.88971	7.43896	6.54156	7.04694	6.25867	6.2982	8.59561	8.07557	SEPP1
ENSG00000181218	HIST3H2A	2.15341	0.995541	21.7517	3.10319e-06	0.000281798	0.755077	0.685454	1.14729	-0.728854	-0.971817	0.904371	1.65767	1.59573	0.083955	1.68397	0.123895	1.2269	0.700768	-1.42875	0.829292	0.923599	1.92266	1.15191	0.254908	0.586978	-0.871276	0.455796	1.87791	1.78339	-0.0689628	-0.60231	0.278187	0.776584	1.71932	1.98489	-0.370908	-0.0560374	2.04138	1.11071	HIST3H2A
ENSG00000157601	MX1	2.15218	5.48754	19.54	9.85146e-06	0.000744492	2.94831	5.96765	6.38463	2.62536	1.03781	6.22402	4.77822	4.061	3.39449	6.99329	4.6125	3.49528	5.14655	2.25542	5.45524	4.51877	3.97012	6.07794	2.30638	2.66398	2.80202	6.59652	5.4448	6.83517	3.02724	3.14565	5.96146	4.18337	4.26854	6.06259	3.3773	3.11726	5.95807	5.31328	MX1
ENSG00000137309	HMGA1	2.13222	5.92409	58.6626	1.87166e-14	9.92685e-12	5.70286	6.79806	5.44918	2.56851	2.96934	5.85101	6.62682	6.21237	5.22602	5.46172	3.66878	5.25571	4.62461	2.68674	5.92205	6.58323	6.6728	6.87879	5.15618	3.26762	3.65295	7.13753	6.41183	6.09342	4.81265	4.08511	4.71467	5.81532	5.92844	6.36334	4.32831	5.19968	5.50826	6.1101	HMGA1
ENSG00000135338	LCA5	2.09027	6.2645	16.1423	5.87568e-05	0.00323835	4.8219	4.34092	4.27724	3.79113	4.19387	4.35253	5.66562	4.85713	4.05123	4.21291	4.1153	2.44163	4.5171	3.93491	5.39093	5.20564	5.42594	4.62013	3.73395	3.33473	3.23943	4.35809	8.27345	3.79904	3.64368	3.1111	3.09144	3.24351	10.293	3.35599	4.30323	3.62876	5.24928	4.64453	LCA5
ENSG00000167895	TMC8	2.08498	2.44886	10.164	0.0014321	0.0398669	1.94302	0.994201	1.06794	-1.6981	-2.55826	1.92243	1.55342	0.822532	2.1132	2.14055	-0.0263396	-1.57899	-1.57899	-1.57899	3.70027	1.72808	3.08387	2.89182	1.24819	0.159606	0.691564	2.08942	0.681198	0.110571	1.24592	-0.948883	1.64711	0.430011	1.63577	0.970629	0.460868	1.93777	0.460868	0.460868	TMC8
ENSG00000130513	GDF15	2.06298	6.83253	44.1106	3.10328e-11	1.00502e-08	5.58311	6.51332	5.8886	3.32726	5.84342	5.70421	6.33704	7.90106	7.21308	6.33992	5.84001	3.09901	5.77894	6.57034	7.28547	6.72908	5.60342	7.61454	4.03093	4.89583	5.22588	7.60527	6.65971	7.97299	4.74586	4.25411	4.46341	7.71766	7.86221	7.34736	5.10235	5.08983	6.98762	7.08061	GDF15
ENSG00000110492	MDK	2.06239	6.1141	61.5779	4.25562e-15	2.39598e-12	5.58639	5.47605	6.62726	3.71432	3.53788	5.63625	5.7358	6.40753	6.71487	5.94933	3.44738	4.82147	5.49979	2.20355	7.18771	6.92576	6.51685	7.70603	4.12406	4.72876	4.63909	5.5048	6.80979	7.42492	5.42398	4.63316	5.05117	5.46918	6.31512	6.3388	5.04463	4.60646	6.1599	6.34329	MDK
ENSG00000148344	PTGES	2.05817	5.60021	32.4388	1.23009e-08	2.21755e-06	3.77554	4.39632	5.15596	3.85234	2.7413	5.89235	3.96371	6.86553	6.00816	4.28878	3.76208	1.47901	3.60853	4.90953	7.21609	6.12027	5.36749	5.08898	2.46545	3.30659	5.04365	4.90936	6.07334	6.36561	3.6289	3.07239	4.92613	4.44985	5.0805	7.00622	3.77881	3.93522	5.46188	5.60009	PTGES
ENSG00000111801	BTN3A3	2.05312	5.00591	21.137	4.27598e-06	0.000367333	3.39456	4.07508	3.63331	2.27389	2.96123	4.12126	3.70269	3.73224	3.11065	3.00823	1.55478	-0.408816	4.11112	3.80897	6.0301	5.39219	2.74357	3.97859	0.521637	0.318336	0.233743	6.66993	6.57321	6.09103	2.35556	2.33604	3.49774	4.32455	3.19587	4.69813	2.7305	3.32414	3.8222	3.72841	BTN3A3
ENSG00000198865	CCDC152	2.05188	7.734	27.06	1.97232e-07	2.60574e-05	7.17695	6.8846	6.95439	5.17	5.0419	6.72567	7.44546	7.52579	5.87643	6.49944	5.13819	3.01333	6.86668	4.77349	7.58661	7.93737	8.91874	8.0061	3.14634	3.70562	6.44849	9.14806	8.52272	8.20914	6.9308	7.42207	6.096	6.69356	5.6456	6.39235	5.26815	5.66976	7.73666	7.44568	CCDC152
ENSG00000235609	AF127936.7	2.04691	5.11361	22.6414	1.95235e-06	0.00018558	3.59257	4.03683	4.18852	1.24732	3.16404	4.28249	4.18868	3.69312	3.43592	3.57907	2.74643	3.54759	2.70698	3.13938	4.4055	5.0394	2.72363	4.01795	0.140799	-1.71576	3.24574	6.52228	7.96366	5.08842	2.79007	2.76651	2.8509	4.41676	3.87705	4.54385	3.22975	2.48704	4.27035	4.17629	AF127936.7
ENSG00000177098	SCN4B	2.04614	5.35172	29.3858	5.93117e-08	9.15852e-06	3.90533	2.35074	3.42093	0.978877	0.587937	3.25367	4.25979	2.41445	3.87752	3.94512	0.494297	3.47996	0.944923	1.08228	5.1122	5.33707	4.14337	2.60137	3.42527	1.25342	2.32352	4.36044	3.09263	2.94135	2.19906	2.08077	3.24952	3.70742	3.67868	2.48117	2.07278	1.25738	4.37347	3.89411	SCN4B
ENSG00000261662	RP5-1042I8.7	2.04573	2.57123	35.0242	3.25632e-09	6.4069e-07	2.67026	3.04355	2.14096	0.461688	0.947873	2.4103	3.10152	2.83294	2.91481	1.814	1.42354	0.357913	1.27	0.704295	2.34171	4.25054	3.68636	3.83595	2.0072	0.675923	2.44627	2.81048	3.7173	1.74556	1.9761	1.18823	1.64713	3.90297	2.33906	2.34925	1.79404	0.446236	3.14418	3.55069	RP5-1042I8.7
ENSG00000088826	SMOX	2.04455	6.13913	78.1241	9.67638e-19	1.10661e-15	6.24372	5.61397	6.00262	3.09709	3.87462	5.64365	5.58123	6.34643	6.3786	5.75635	4.47557	2.98418	4.94121	4.92034	6.92215	7.1846	5.51227	6.6903	5.02606	3.72247	4.19514	6.85489	6.19861	6.72578	5.16481	3.54506	5.34907	6.37999	5.80992	6.4741	4.67762	4.48831	6.37051	6.27887	SMOX
ENSG00000137727	ARHGAP20	2.04279	3.84956	15.6588	7.58576e-05	0.00401132	4.7074	3.28989	3.25524	0.723015	1.09804	4.22698	4.16884	3.09053	2.44529	3.24291	2.23587	5.48163	2.64588	1.98793	2.43021	3.63374	2.48186	3.30138	2.04481	-0.265059	1.1454	4.83235	5.29092	5.10045	1.78578	2.99856	2.02456	3.65937	4.47964	3.20098	1.15431	1.95096	4.57144	4.42255	ARHGAP20
ENSG00000131016	AKAP12	2.02845	8.58786	38.1082	6.69276e-10	1.52129e-07	8.04811	7.77102	8.03089	5.15476	5.09088	8.10156	8.51744	7.72046	7.68826	8.47381	5.83676	7.92099	6.54168	5.7997	8.29585	8.51455	8.51981	8.24842	6.91068	6.07712	5.26087	8.37998	8.85334	9.27632	5.08196	9.05607	5.19525	7.77369	9.58243	8.06892	6.18368	6.63969	8.1937	8.82181	AKAP12
ENSG00000174640	SLCO2A1	2.02517	1.5528	10.5449	0.00116508	0.0342744	0.754714	1.40292	1.01459	-1.59754	0.346703	0.63023	-0.677926	1.58323	2.1945	1.43108	-1.0106	-1.0106	1.58957	0.553217	2.54026	3.22168	-1.0106	0.793069	0.965621	-0.734014	-1.70826	2.4809	1.67605	1.56921	-0.541617	-1.07496	1.70893	2.00738	0.509748	1.64003	0.517439	0.517439	1.28068	0.517439	SLCO2A1
ENSG00000187720	THSD4	2.01891	3.19485	26.1212	3.2065e-07	3.96437e-05	2.21681	3.67255	1.93674	0.791142	1.46141	3.03842	4.25082	3.73816	2.47066	2.01878	2.10728	-0.175784	1.25067	1.38803	5.2376	3.70083	3.26571	3.70205	1.81672	3.1396	0.837372	3.21714	1.83799	4.50847	1.14986	0.529897	3.04076	3.62997	3.86159	3.14522	1.859	2.05956	3.85296	2.46668	THSD4
ENSG00000238258	RP11-342D11.2	2.0187	6.69241	48.2534	3.74546e-12	1.39866e-09	6.54901	5.43187	6.39501	4.20684	3.98273	6.28738	6.93218	5.63832	5.18084	5.14737	4.6121	3.20213	5.05715	4.62873	7.66131	7.43366	4.73223	7.27393	5.03393	4.59452	5.43269	6.20171	5.42934	6.75874	4.24915	5.66775	3.15823	6.7629	7.0956	6.51729	4.62447	5.10611	6.08842	6.48162	RP11-342D11.2
ENSG00000177374	HIC1	1.99627	5.07713	31.4475	2.04907e-08	3.52055e-06	4.19635	4.18759	5.06978	2.56036	2.09248	4.36811	4.78493	5.75113	5.27635	4.19783	1.90822	3.69902	3.30271	3.20007	5.59192	4.97855	5.66218	5.64524	2.74679	3.73572	3.93739	4.75041	5.3313	4.98933	2.95595	5.10587	2.58107	3.47333	7.6502	3.72452	4.23748	3.72032	4.27479	4.76137	HIC1
ENSG00000152061	RABGAP1L	1.98639	6.75852	25.4408	4.56161e-07	5.35054e-05	5.45377	5.08303	5.70999	5.25813	5.37242	6.0037	6.608	6.68792	5.55479	6.17558	5.34091	4.75881	5.04973	4.49114	6.39846	7.58414	6.0105	6.69218	4.52919	4.52953	4.58284	6.40598	9.5931	5.10376	5.35357	4.3763	4.63806	6.45757	9.48694	4.43196	5.57458	5.3603	6.08127	6.14679	RABGAP1L
ENSG00000004846	ABCB5	1.98464	2.47269	17.7224	2.55596e-05	0.00163243	0.788591	2.64959	2.02627	-1.10825	0.81537	2.27824	1.71094	3.12601	2.80416	2.83281	-0.022915	2.36264	1.95572	2.14292	2.89584	3.12444	-0.998747	2.87908	0.909929	0.898226	-0.216255	2.25019	3.96724	2.94491	1.6574	-0.0666155	1.36103	2.83083	1.46063	3.51095	1.07302	1.34966	2.4757	2.27111	ABCB5
ENSG00000185432	METTL7A	1.98262	7.25787	24.766	6.47304e-07	7.1784e-05	6.36781	6.02199	6.46378	6.00004	4.41175	7.31223	6.98046	6.99855	6.76174	6.59362	4.57816	2.5773	5.17436	4.2194	8.48494	8.35413	9.74769	7.99359	5.60356	4.91054	6.97321	6.7045	7.64603	6.50934	5.57118	7.18542	4.26301	6.48063	9.21894	5.628	6.27341	5.61821	7.26626	6.40691	METTL7A
ENSG00000187554	TLR5	1.97963	2.13405	11.2299	0.000804906	0.0259299	1.33403	0.771064	1.86033	0.0774612	-0.970391	0.795632	1.90737	2.19693	0.459612	2.04323	1.2592	-2.50294	-0.373424	-0.939127	2.17469	1.97066	4.40427	2.38688	0.113278	0.775562	0.113278	2.70538	0.82339	1.75427	2.73432	0.0357471	1.05691	0.704258	0.460629	1.29329	0.279851	1.22062	2.02054	0.669092	TLR5
ENSG00000267414	RP11-456K23.1	1.97384	4.89678	14.8973	0.000113527	0.0055248	2.8136	3.25293	3.46915	2.69566	1.05482	3.80052	3.50518	3.45448	3.67089	1.82364	1.18419	-0.913758	1.29119	1.59851	4.67807	4.7574	6.98555	4.05153	1.48646	3.71999	2.19663	2.30859	6.18387	1.82899	3.96632	2.92507	2.81557	1.48201	1.56029	4.97526	2.79867	2.47183	3.81028	2.73556	RP11-456K23.1
ENSG00000158470	B4GALT5	1.97219	8.53418	40.7584	1.72261e-10	4.6015e-08	7.64669	7.50653	8.2211	6.22141	6.1056	8.18076	8.40833	8.15921	7.66845	8.46846	5.53643	6.54044	5.49777	5.48154	9.36855	10.1669	9.6895	8.98807	6.43367	7.27225	6.52552	8.39435	8.13036	9.19577	7.75965	8.46701	5.29279	8.65199	7.88671	7.89378	6.9894	7.27223	8.09019	8.28281	B4GALT5
ENSG00000129910	CDH15	1.97103	3.19708	10.3528	0.00129281	0.0368184	1.31632	0.0556805	2.28235	-1.35957	0.344278	1.54139	2.16659	2.61617	1.77469	1.56748	-1.78098	-1.53938	0.481869	-1.19299	3.84082	3.84042	2.50936	3.68517	0.843682	2.14163	0.173382	0.173382	2.23677	1.81437	0.168225	0.168225	2.29389	2.83171	1.75294	0.168225	1.64613	1.92276	0.695965	0.657282	CDH15
ENSG00000272234	CTD-2325A15.5	1.9693	2.89095	10.3684	0.00128193	0.0366226	0.895084	2.90172	3.70034	2.37794	0.269971	1.99356	3.21241	1.6483	1.60552	1.50904	1.31719	-1.44848	3.26949	-1.44848	4.1263	4.33471	1.99302	3.94736	-0.077441	-0.0891442	-1.20363	3.89215	3.93962	5.60678	2.84313	1.12804	2.22317	2.20148	2.0161	1.65641	1.23169	1.12473	3.50111	2.18803	CTD-2325A15.5
ENSG00000178685	PARP10	1.96521	5.07861	12.7989	0.000346817	0.0131252	2.84353	4.48525	4.74267	3.06776	2.67216	4.02604	3.37377	3.55198	3.98247	4.06628	3.84796	0.192456	4.20955	1.75627	7.16081	4.83371	0.921558	6.52721	1.8441	1.88114	1.47499	7.4254	2.05478	7.40672	4.5015	3.05888	3.99003	3.5903	1.69411	5.25232	3.50842	3.40818	4.17858	3.62959	PARP10
ENSG00000128342	LIF	1.96112	4.23804	30.9565	2.63879e-08	4.4708e-06	2.76134	3.58969	3.80572	1.39833	2.15168	4.61059	3.53919	4.88268	4.26328	4.33101	1.44478	2.66221	1.44478	3.0086	5.33936	4.41642	5.05114	4.89952	2.67692	2.99501	2.42968	3.39827	4.12492	5.5753	2.58234	1.82286	4.1976	3.16793	3.7692	5.66017	2.55934	3.66547	3.88325	4.02534	LIF
ENSG00000091137	SLC26A4	1.95204	4.31059	18.6598	1.56242e-05	0.00108772	4.27102	4.28764	2.53632	1.50886	1.60219	2.4782	3.78679	3.76418	3.63629	3.14517	2.4708	2.44442	2.46783	2.29348	4.35861	3.63656	3.52459	3.61703	1.52705	0.758835	1.69973	4.34689	3.06273	7.21475	3.82783	3.52262	2.29903	3.47043	3.81016	1.67992	1.39555	3.08634	4.26656	3.65821	SLC26A4
ENSG00000111341	MGP	1.93963	10.2494	44.9436	2.02791e-11	7.00127e-09	11.1271	10.8746	9.75212	8.19634	7.51936	9.83066	9.95331	9.88519	10.1864	10.3374	9.24571	8.32121	10.225	9.90792	10.6597	9.73998	9.75987	10.2706	8.24616	7.92499	8.35769	11.2893	11.5249	11.2545	8.69198	9.2784	9.32417	10.5622	11.472	9.26878	8.85115	8.0443	11.2891	10.8804	MGP
ENSG00000258766	DIO2-AS1	1.93815	3.35193	18.183	2.00658e-05	0.00133272	1.92774	1.92774	1.92774	1.92774	1.92774	1.92774	1.92774	1.92774	1.92774	1.92774	0.306787	1.52422	1.73325	1.8706	3.60369	3.96617	0.306787	2.11046	2.11378	-0.171713	1.14926	3.59105	2.51844	2.36566	1.66356	0.082999	0.246222	3.86213	3.65703	2.05453	1.84227	0.983914	3.0236	1.86119	DIO2-AS1
ENSG00000138642	HERC6	1.93625	3.74666	21.6127	3.33628e-06	0.000299251	2.73946	4.42295	4.5222	1.4538	0.848747	4.1621	2.9837	2.06649	1.75534	5.00188	2.25167	1.35415	3.77631	-0.514006	3.18431	5.5158	2.92749	5.4696	2.27636	1.48429	2.57833	4.04643	3.42015	4.16842	1.47798	1.35969	4.08178	4.29803	3.32683	3.42968	2.30995	2.40102	4.11348	3.15821	HERC6
ENSG00000100027	YPEL1	1.92187	4.93634	24.7562	6.50602e-07	7.19318e-05	5.00535	4.34777	3.69479	1.71678	2.50427	3.9832	4.52579	4.40092	4.23167	4.15481	2.27617	3.83747	3.02115	2.73818	4.59806	5.84892	3.63204	4.90029	3.44738	2.84984	4.31325	4.40914	2.93513	5.18447	2.54881	3.69017	2.81928	2.00133	7.64221	4.4374	3.43681	3.46833	4.10917	4.41183	YPEL1
ENSG00000111335	OAS2	1.92025	4.93502	15.2847	9.24621e-05	0.00466723	2.25869	5.43458	5.72647	2.09509	1.8667	5.44306	4.3527	3.75437	2.94528	6.08597	4.20503	3.56128	4.24799	1.29188	6.09164	3.3071	3.9058	5.35962	1.95571	2.33882	2.1351	7.58338	5.16501	4.79973	3.41981	2.8544	5.20636	3.66588	4.04678	4.78452	3.69107	3.63339	4.93565	3.72507	OAS2
ENSG00000185885	IFITM1	1.9178	3.90282	24.0922	9.18339e-07	9.60215e-05	2.49439	3.37744	5.34656	2.98263	0.218612	4.50509	3.42716	4.01386	3.80341	4.59451	1.96271	1.99464	4.08934	-0.320349	5.34684	4.01336	5.27502	5.44937	2.69978	1.5554	2.24518	5.2216	3.55458	5.58166	3.34627	2.21846	4.00798	3.40644	4.02759	3.85146	3.27862	2.55634	4.42529	3.64522	IFITM1
ENSG00000143409	FAM63A	1.91041	5.05418	21.6529	3.26708e-06	0.000295215	4.13158	4.48004	4.35795	3.53351	3.28352	4.54486	4.29083	4.53646	4.48493	4.48016	2.59652	2.47741	3.10119	3.15881	6.00086	6.32154	3.84477	6.19799	3.14417	4.75855	1.72321	3.47974	8.61711	3.55153	3.78543	4.26384	3.26103	4.79732	3.55139	5.6153	4.06624	3.8926	4.32159	4.56911	FAM63A
ENSG00000187608	ISG15	1.90995	5.10301	15.2359	9.48836e-05	0.00476973	2.32953	5.61135	6.11252	2.0654	1.28953	5.18757	4.10721	3.16299	2.79605	5.93683	3.44931	-0.412132	5.12927	3.46507	4.91323	4.34319	3.96139	6.02985	2.11289	2.36139	2.11972	5.64616	4.26136	6.65785	1.95475	3.01454	5.25413	3.84244	4.29166	4.80188	3.45164	3.18343	4.90167	3.90286	ISG15
ENSG00000148154	UGCG	1.90832	8.88039	49.8958	1.62134e-12	6.38005e-10	8.23673	8.40763	8.34505	7.45827	6.7364	8.28254	8.08505	8.76414	8.7665	8.39806	7.2081	5.72597	7.37143	6.19624	10.057	9.74438	8.49457	10.3866	7.97573	6.34353	7.23582	9.24614	9.12008	8.96694	7.69339	7.86423	6.69421	7.98655	10.5146	8.13526	7.81386	7.43469	9.05156	8.29204	UGCG
ENSG00000188452	CERKL	1.90131	3.00055	21.5082	3.52317e-06	0.000309194	3.10418	2.20568	3.69941	1.81598	1.38003	3.20222	2.70167	1.54148	0.993441	3.71761	1.01167	2.21028	1.17759	2.18973	3.57602	4.0076	1.96952	3.34695	0.890378	0.660484	1.81211	5.21446	3.69678	2.34281	2.32007	2.6471	1.89557	2.33247	2.12045	3.30137	1.16663	1.48904	3.18678	3.90223	CERKL
ENSG00000149633	KIAA1755	1.89751	3.17579	15.5771	7.92064e-05	0.00415055	2.37681	3.87034	2.00685	2.3785	1.02787	1.38651	1.35579	3.54944	3.31259	1.68932	0.820886	2.43045	2.74425	-0.731762	3.48981	3.07602	2.79452	3.73904	1.70821	1.08216	0.898555	1.35292	6.85619	1.87438	0.930847	1.45665	2.24207	3.70258	1.88403	3.55622	2.05291	1.23921	2.68162	3.20786	KIAA1755
ENSG00000185187	SIGIRR	1.89603	3.62287	46.9767	7.18373e-12	2.57741e-09	3.50139	3.19949	3.35836	0.821681	1.49754	2.70127	3.43704	3.81822	4.13793	3.00744	0.679043	1.57137	3.56148	-0.296789	4.69861	4.30434	4.24909	4.81714	1.59855	2.44726	2.40418	3.37323	3.87199	3.993	2.53157	2.34316	2.39262	3.16753	3.67841	3.57492	2.16163	2.40657	3.46257	3.76137	SIGIRR
ENSG00000124766	SOX4	1.88004	11.6418	38.6653	5.03073e-10	1.19548e-07	11.3805	10.7893	11.6239	9.15351	9.04321	11.5724	12.0246	11.6561	11.7571	12.0524	9.64644	8.33655	10.3844	8.81805	13.1176	13.1203	12.586	12.8332	10.7339	10.7265	10.5012	11.8401	11.3149	11.5153	11.2146	11.3098	9.35607	11.4245	11.9919	11.335	10.5154	10.5924	11.4901	11.8234	SOX4
ENSG00000177706	FAM20C	1.878	7.84719	97.2134	6.22432e-23	1.41707e-19	7.44307	7.76783	7.85313	6.10002	5.58332	7.83623	7.78533	8.40964	7.98576	8.18539	6.42962	5.69723	7.27452	6.35385	8.47729	8.73572	8.73167	8.25988	6.49549	6.00007	6.32221	8.69513	9.09139	8.36555	7.19061	6.48884	7.21361	8.14991	7.89979	8.02706	6.96548	6.33537	8.28629	8.39274	FAM20C
ENSG00000164283	ESM1	1.83811	4.60369	17.0914	3.56239e-05	0.00215487	4.13462	3.91166	3.10711	0.917653	2.02793	4.62552	4.95059	5.22302	3.93118	4.14217	2.53993	1.21291	3.23415	2.29199	6.19545	5.24185	3.34689	5.51399	5.50691	1.42288	0.437858	5.17937	3.63725	5.9986	2.65486	2.79182	4.51963	2.42343	4.86471	4.92842	3.29637	3.46159	4.34158	3.68904	ESM1
ENSG00000126709	IFI6	1.83679	8.30283	27.6228	1.47434e-07	2.04375e-05	6.89264	9.4554	9.64347	6.55549	5.51209	8.41716	8.18503	7.10036	6.56843	9.21043	7.32619	5.74817	8.06077	6.00762	9.07177	7.76503	7.96223	10.0906	5.6081	6.54785	6.89257	9.02462	8.44091	10.0102	6.82034	7.483	7.82765	7.58107	8.74382	8.06843	7.987	6.6526	8.25803	8.11857	IFI6
ENSG00000100342	APOL1	1.83198	5.19318	37.075	1.1367e-09	2.46147e-07	4.05315	5.6186	5.40731	3.24928	2.69963	4.80554	3.8153	4.20045	4.66576	4.89795	3.20251	3.10708	4.4776	2.80273	6.39602	4.97441	4.92114	4.84889	2.712	3.0424	2.85071	5.21182	6.09951	6.13134	4.23512	2.98524	4.70828	3.84475	5.53829	4.73609	4.14796	3.25937	4.90399	5.05387	APOL1
ENSG00000229047	AF127577.10	1.82655	3.87663	22.3451	2.27796e-06	0.000214304	4.37518	4.37935	4.03609	1.78161	2.65104	2.95151	3.62982	2.4829	1.78161	4.93157	1.74776	3.0261	2.6298	2.52715	3.94567	4.17926	4.6134	3.73139	2.30183	2.87907	1.99068	4.11548	5.27331	3.24003	2.96523	2.59831	2.93206	3.60572	3.75675	3.94233	2.62663	2.1249	4.18117	4.26757	AF127577.10
ENSG00000047365	ARAP2	1.82146	2.96347	17.0331	3.67338e-05	0.0022074	2.13886	1.23774	3.75357	0.0755241	1.74803	3.04714	2.29528	2.467	3.08893	3.66019	0.700948	3.3566	0.700948	2.26477	2.95899	1.45321	5.50634	1.86801	1.79486	1.46271	1.44841	3.60578	3.03843	2.75717	2.23828	2.02487	1.71087	2.45316	3.79729	1.88288	1.12023	1.58639	3.47762	3.22066	ARAP2
ENSG00000183779	ZNF703	1.81292	6.12158	13.3636	0.00025655	0.0104319	4.82421	5.21936	5.57769	4.06152	3.52514	5.57298	5.1089	5.97846	5.80721	5.3693	3.26167	2.41582	2.74049	3.08541	6.59179	7.11729	9.26304	6.36031	3.16051	6.85489	2.44369	3.88139	7.06105	7.22533	5.53677	6.0985	3.67395	5.48127	4.13206	5.70431	4.81123	4.54727	5.55467	5.50474	ZNF703
ENSG00000204103	MAFB	1.8046	11.245	43.3526	4.57121e-11	1.39407e-08	11.4821	10.6557	11.4043	9.0154	8.89724	11.3139	11.8967	10.6714	11.4326	11.6938	9.66978	9.01924	11.1267	8.75195	11.6237	12.2496	12.239	12.0906	10.1036	9.23745	9.74571	12.066	11.8226	12.1025	11.0212	11.3505	9.50129	10.7435	11.7657	10.6957	10.0021	10.0732	11.2111	12.0988	MAFB
ENSG00000213096	ZNF254	1.8041	4.74632	20.595	5.67441e-06	0.000460445	4.51099	3.64304	3.08955	3.58075	2.80838	3.73313	4.58716	3.75823	4.45736	4.3943	3.09072	4.05528	2.64061	2.28844	4.01828	3.86303	7.06817	3.82578	2.74626	3.8487	2.26679	5.74472	5.51802	3.01323	3.44121	2.45634	3.11007	4.14785	7.36455	2.6177	3.59062	3.87281	3.96106	4.00066	ZNF254
ENSG00000164342	TLR3	1.79432	3.89945	15.6586	7.58676e-05	0.00401132	2.59454	2.82419	3.15266	2.91714	2.34051	2.9981	3.16122	3.29678	2.29788	3.79057	2.76791	0.00223878	2.9567	2.29876	3.76899	5.16838	2.92369	3.61221	1.73816	2.7318	1.28901	2.53212	2.16179	7.17127	2.81873	0.239704	2.01563	3.32515	5.71746	3.50747	2.88728	2.74488	3.57588	2.5414	TLR3
ENSG00000205220	PSMB10	1.78402	3.18608	14.7851	0.000120485	0.00577129	1.7146	1.99521	1.83921	1.01437	0.845227	3.05593	2.35949	2.4962	2.32071	1.82905	2.53399	1.27547	1.53683	-0.592688	2.70421	4.16264	1.26745	2.68808	-1.61755	3.83187	-0.281976	4.21896	4.87735	0.653333	0.304276	0.957244	0.262905	3.47046	3.70398	2.98313	1.79812	1.77411	2.34016	1.8756	PSMB10
ENSG00000102935	ZNF423	1.77679	3.68685	17.595	2.7331e-05	0.00173445	4.00577	2.033	3.02724	2.08995	1.96575	3.14744	3.66675	3.87279	4.14064	3.22603	2.81298	3.73324	2.6313	1.73164	5.75049	3.91106	3.61439	0.755201	3.06526	1.19838	1.72359	5.23059	5.57842	1.90897	1.12962	3.5052	2.94722	4.48592	0.934536	5.70272	2.888	2.75591	3.36984	3.4564	ZNF423
ENSG00000130222	GADD45G	1.76229	2.7776	9.97861	0.00158369	0.042348	1.44899	1.46617	1.44704	0.353928	0.319101	-0.194498	2.4505	0.915728	1.68695	2.53956	-0.864678	-1.84051	1.39817	2.03669	1.63057	2.98614	2.33723	2.26315	0.0246458	0.468827	0.0716643	5.30528	1.62206	-0.0324055	1.24583	1.31638	0.323967	1.70286	1.90868	0.962356	0.554664	2.10705	1.36776	0.943905	GADD45G
ENSG00000154864	PIEZO2	1.75468	4.48658	28.3791	9.97344e-08	1.45414e-05	3.89206	3.61144	4.8786	2.90866	2.52867	4.28968	3.8909	4.27897	4.86506	4.08232	0.259259	5.81399	3.44359	-0.716573	5.92728	4.99305	6.13422	5.52626	2.71906	2.10677	2.92999	5.58775	4.88105	5.31119	2.96488	3.07711	3.76176	4.63349	4.34512	4.75345	3.86817	2.36645	4.96055	4.49537	PIEZO2
ENSG00000245067	IGFBP7-AS1	1.74906	4.32747	29.5327	5.49816e-08	8.56216e-06	3.69975	4.45116	4.29953	2.8972	1.85985	3.8942	3.58482	4.33169	5.21274	3.63276	3.41244	-0.00274674	4.15742	2.29377	5.78461	4.95678	3.14964	6.53904	2.36014	3.59501	2.94202	3.81275	4.96729	5.04101	2.71222	3.82691	3.66308	4.12495	4.1995	4.19156	2.90065	3.20832	4.34564	4.69087	IGFBP7-AS1
ENSG00000272403	RP1-93H18.7	1.74868	1.18622	9.95538	0.0016038	0.0428102	1.25193	1.2409	0.0396171	0.0396171	1.04732	1.03007	1.59142	2.1568	2.37337	0.0396171	-0.803082	0.414355	0.623377	0.760736	1.45496	1.54927	3.20814	1.44077	-0.0378029	0.712304	0.673081	1.02603	3.2468	0.865991	0.00329484	0.512081	1.11947	1.30362	1.98257	1.56536	0.930987	-0.0494657	2.05117	1.39157	RP1-93H18.7
ENSG00000261324	RP11-174G6.5	1.74529	3.70004	10.7793	0.0010264	0.0312108	1.69032	2.58882	2.01682	0.956245	1.49752	1.08371	1.40299	1.84307	2.76694	2.21401	1.53728	0.639762	1.37177	1.91327	1.02965	1.97529	2.66008	3.32125	1.36274	1.52167	1.63913	2.18487	3.30948	0.818369	0.920673	0.202485	0.676607	1.14625	7.55055	0.339693	1.38959	1.25507	2.3337	2.24582	RP11-174G6.5
ENSG00000064205	WISP2	1.73331	6.6048	13.7825	0.000205242	0.00878483	3.62168	5.68596	4.85485	4.66092	4.37665	4.92067	3.46811	8.15902	8.66893	5.98883	4.64546	3.68231	5.52749	5.58511	7.68603	5.49052	5.54507	5.36249	4.73815	2.52021	3.69873	6.36242	7.87414	7.44971	6.36349	4.88223	4.47247	4.63823	5.83499	6.45196	4.80236	5.06838	6.16555	5.72596	WISP2
ENSG00000110446	SLC15A3	1.72522	4.12497	24.9768	5.80249e-07	6.53767e-05	3.25171	4.56136	5.04085	1.74258	2.10258	4.27196	3.51453	4.16381	4.41763	4.87243	3.074	1.01331	2.75033	3.22639	5.85288	4.17773	5.2469	5.01002	2.25891	2.80565	2.83323	4.71972	4.59178	5.55437	4.21558	2.97171	4.25916	2.62856	4.20844	4.48021	3.82105	3.42045	4.27205	3.66223	SLC15A3
ENSG00000164938	TP53INP1	1.68795	6.88153	25.5143	4.39105e-07	5.20048e-05	6.33229	6.25905	6.2958	4.72365	5.14356	6.45473	6.74355	6.52114	6.34487	6.74278	6.55845	4.23676	6.31542	5.71557	7.22567	7.8435	4.717	6.63676	4.80592	5.42141	4.66561	7.46732	9.10603	5.47056	5.25004	6.47441	3.84946	6.17958	8.70149	6.48187	5.56621	5.98698	6.47569	6.59568	TP53INP1
ENSG00000253276	CCDC71L	1.68542	5.35667	37.1578	1.08947e-09	2.37551e-07	4.85448	4.58529	4.53768	3.98898	3.71476	5.08016	4.54241	5.67673	5.33632	5.67047	5.01409	3.96254	5.12108	4.03167	5.67966	4.60632	4.4241	5.55035	3.80493	3.4932	3.58038	6.43223	6.86143	4.62019	3.47537	2.66195	4.38562	5.76622	5.80051	6.70269	3.63126	4.33748	5.69089	5.53527	CCDC71L
ENSG00000163251	FZD5	1.68535	8.46036	26.584	2.52328e-07	3.22874e-05	7.56508	7.54434	7.29729	6.06992	5.92153	7.94372	7.42842	7.46431	7.7537	8.12975	7.16119	4.37959	6.67264	5.22466	8.94848	9.663	7.90809	8.5368	7.49882	6.12865	4.85938	8.32052	9.09633	7.96714	7.76235	8.22551	4.23895	8.41171	8.50781	6.72452	7.10715	6.68495	7.96689	7.48823	FZD5
ENSG00000057704	TMCC3	1.67953	2.82387	14.6305	0.000130784	0.00615188	2.95615	2.93021	3.57232	-0.632981	1.31986	2.79134	2.8197	3.75086	2.64288	1.82685	0.236585	4.79305	0.236585	0.236585	3.70766	3.07651	4.41432	2.48044	1.23557	1.21814	1.3356	3.99069	2.89732	3.70899	2.69002	0.797305	1.95015	3.04016	2.69815	3.21052	1.1794	2.08404	3.22587	3.10156	TMCC3
ENSG00000183287	CCBE1	1.67938	3.59891	12.7744	0.000351397	0.0132575	2.23987	2.31105	2.56896	2.34516	2.77429	3.70391	3.29355	3.71877	2.87309	2.29986	1.72617	-1.40051	1.19966	1.3796	5.4147	5.36045	4.02867	4.79407	1.64473	1.92532	1.56538	6.23988	3.56412	1.93768	2.84626	1.65937	3.57157	3.76071	2.15663	2.88257	2.66323	3.16903	3.63125	1.7879	CCBE1
ENSG00000149256	TENM4	1.67649	6.71899	39.2045	3.81666e-10	9.37412e-08	6.0553	6.10607	6.40718	3.36937	4.72949	6.6701	6.27523	6.10479	6.71854	5.85546	4.82785	5.64	4.24186	5.12654	6.58608	7.34015	5.78069	7.09005	6.20841	3.46839	5.51753	7.0279	6.71275	6.03994	6.28449	3.88005	4.98969	6.02862	5.85092	7.94115	4.73422	5.24679	6.63018	6.70543	TENM4
ENSG00000180530	NRIP1	1.67379	6.40691	56.3789	5.9768e-14	2.95577e-11	6.94407	6.41514	6.45858	4.22205	5.12787	6.27785	6.61492	6.274	6.50913	6.33126	5.95846	5.38125	5.94237	4.50038	6.56707	7.45804	6.57772	6.55461	4.57979	4.95042	5.34959	6.82015	8.45849	6.54649	5.72138	4.9	6.01557	6.38754	6.46919	7.21125	5.27822	5.2067	7.06317	6.92186	NRIP1
ENSG00000100336	APOL4	1.67135	2.60583	9.626	0.00191842	0.0483516	1.37477	0.194893	2.30576	0.250185	0.544054	3.00939	3.9756	3.42388	2.77172	1.69522	-0.0777553	1.13968	-0.0777553	-0.0777553	3.62056	2.76217	4.54715	3.80008	0.974899	3.82176	0.553125	2.55892	1.72828	2.0903	1.81122	0.608834	2.56653	2.7869	1.20113	2.75266	1.07948	1.64069	2.67765	2.42036	APOL4
ENSG00000102780	DGKH	1.66944	5.73304	43.8633	3.52137e-11	1.12005e-08	6.10205	5.55419	5.66585	3.43656	4.30194	5.79201	6.67839	6.26365	5.32143	4.79149	4.73129	3.78676	5.10625	3.69958	6.37491	7.03424	6.02598	6.36704	4.07829	4.70469	5.54254	6.05517	6.80561	5.15824	4.37654	5.72695	4.15813	5.50589	6.8874	5.68963	4.38393	4.74025	6.3593	6.07955	DGKH
ENSG00000181754	AMIGO1	1.66797	3.19227	10.24	0.00137427	0.0385092	2.79569	2.60067	2.72095	1.03511	0.761379	2.72057	2.12647	1.63917	1.28027	2.58955	0.355323	4.22909	-0.620509	0.943309	2.24852	2.58318	4.51681	1.96015	1.67831	-0.0997003	0.553337	1.69487	1.89797	6.43713	1.77718	2.19288	1.63386	1.8062	2.20665	2.54514	1.07312	1.49611	2.45769	3.08102	AMIGO1
ENSG00000267607	CTD-2369P2.8	1.66361	5.51528	28.3122	1.03244e-07	1.49533e-05	5.60014	6.38525	5.93308	3.15986	3.20497	5.06097	4.95322	3.81701	5.19854	6.06462	3.93583	2.11451	5.28412	3.67664	6.8947	6.39935	5.25539	5.94159	4.91281	3.47005	4.42875	6.01419	5.40715	5.39365	4.58562	4.39007	5.13918	5.0486	5.85378	4.60935	4.70956	3.49952	6.27679	5.2652	CTD-2369P2.8
ENSG00000137965	IFI44	1.6402	4.37123	20.472	6.05103e-06	0.000485622	2.77271	4.18439	4.29734	2.34337	2.46336	4.87321	4.36806	3.0151	3.51693	6.0108	3.33049	2.82525	4.60431	2.06898	4.39405	3.67073	4.42618	4.95623	1.8796	3.54218	3.10862	5.2572	3.7177	5.20186	1.77104	2.34753	3.91183	4.88282	6.23979	3.55415	2.96451	3.97885	4.08466	4.11008	IFI44
ENSG00000123700	KCNJ2	1.63784	5.9017	15.4985	8.25725e-05	0.00426327	5.47999	5.37767	5.7914	1.78501	3.73784	7.21752	6.19378	6.35519	3.64991	6.33364	5.08669	2.20002	4.46513	2.58458	6.15926	7.04729	7.32914	6.66543	5.18162	5.21026	3.46098	5.79273	6.39842	5.10915	4.40105	5.75136	5.07142	5.569	4.9551	5.40522	5.50726	4.46244	5.34239	5.45668	KCNJ2
ENSG00000027075	PRKCH	1.62813	3.74467	9.98205	0.00158073	0.042348	1.85086	1.84405	2.39139	1.74677	1.89963	1.79181	1.08421	3.71539	1.68309	2.58145	0.560951	2.67665	1.55182	0.893873	1.58582	0.49951	3.56314	5.13914	1.59022	1.85381	1.31238	1.93162	2.38585	3.2793	1.14144	0.00481117	2.74309	1.16283	6.82661	0.474404	2.3572	1.58083	2.74673	1.55069	PRKCH
ENSG00000264433	RP11-720L2.3	1.62661	2.30089	14.8403	0.00011701	0.00565668	2.71958	3.16326	1.66493	1.8821	1.69683	2.40159	2.63309	1.17062	0.984572	0.880354	2.14489	-0.399567	1.72995	-0.399567	2.6992	2.29541	2.52188	4.76534	-0.332449	1.63955	-0.285431	4.13485	3.07606	3.28557	2.02154	0.649785	1.67094	2.06342	3.32252	1.78994	1.52088	0.928899	2.85088	2.37811	RP11-720L2.3
ENSG00000183023	SLC8A1	1.61532	4.97308	11.3027	0.000773947	0.0251987	3.59084	3.91359	3.6954	2.35701	2.50157	4.29642	3.90524	3.98045	4.40475	1.1624	1.6495	5.19115	1.01334	1.66393	4.85642	4.51593	6.18914	1.96673	0.825198	6.00932	0.179067	6.15005	6.76435	0.356626	2.50372	1.89589	3.14523	4.40461	3.68725	4.64791	2.56329	2.42877	4.31118	4.21982	SLC8A1
ENSG00000107738	C10orf54	1.61242	4.3808	12.238	0.00046827	0.0167515	3.16366	5.25048	3.94681	1.95158	3.07245	3.22153	3.53501	4.37351	4.05567	4.28461	3.84687	3.59764	4.91298	4.34578	3.83684	3.60843	1.75857	3.57714	2.44631	-0.0725379	2.00491	6.39536	5.82242	5.51672	2.85194	1.69929	2.79597	5.39091	5.07718	4.2979	3.9693	2.11048	5.16062	3.50172	C10orf54
ENSG00000164308	ERAP2	1.60923	6.49066	21.953	2.79406e-06	0.000256269	4.45131	5.51781	5.0803	3.16131	3.7126	3.90399	5.36978	4.05289	5.42714	6.61397	3.66121	3.74571	4.47787	2.65529	6.29445	5.65435	4.75305	6.59093	4.96204	4.33478	3.4932	4.91267	5.70585	4.96611	3.24639	5.79506	3.34643	4.84629	7.18685	3.95363	4.30572	4.313	5.40651	4.8912	ERAP2
ENSG00000236830	CBR3-AS1	1.60911	3.95034	10.4584	0.00122091	0.0353974	3.71322	2.89629	2.44296	1.26521	2.81868	3.07519	2.36319	2.26417	2.74884	3.5626	2.17752	1.07103	2.93531	2.29258	4.40239	4.60253	0.515692	3.72323	1.49186	2.01454	0.0276437	6.95592	4.31475	1.4855	3.47219	2.04183	1.27207	4.34079	1.98887	3.17445	2.77929	3.02014	2.79855	2.26216	CBR3-AS1
ENSG00000135074	ADAM19	1.59634	6.15285	27.5059	1.56614e-07	2.13859e-05	5.44263	5.22963	5.85529	4.88107	4.84445	6.18148	5.87644	6.99707	6.46732	5.68494	3.05222	5.25745	5.08954	4.69749	7.55005	6.64036	5.53607	8.14507	6.01207	5.4724	5.05856	3.39502	7.43739	7.10075	5.46237	5.32503	4.39847	5.19761	7.12102	6.9717	4.97935	5.32364	6.20616	6.47499	ADAM19
ENSG00000170989	S1PR1	1.59594	6.03565	24.4629	7.5753e-07	8.22629e-05	5.33675	5.07278	6.0532	4.2302	4.31211	6.12735	6.45892	5.98882	5.88085	6.0206	5.0268	4.25051	5.84892	3.83278	7.51039	7.10941	4.66909	6.13737	4.98878	5.16893	2.04894	6.82525	8.32059	5.93645	5.72133	5.74387	3.88795	5.68371	5.65878	6.5933	5.48173	4.96371	6.03666	5.71053	S1PR1
ENSG00000254726	MEX3A	1.59435	4.35541	16.7683	4.22337e-05	0.00246505	3.99294	2.41081	4.22065	2.68762	1.7853	4.28466	4.41379	4.46077	4.12823	4.89489	1.2735	4.37398	2.20506	1.02556	5.10364	6.40824	4.30466	5.12909	2.67526	3.66374	3.0163	4.26746	2.57637	6.16866	4.36811	1.54188	4.18902	3.80893	4.13662	4.32324	2.74083	4.14694	4.0067	4.01739	MEX3A
ENSG00000177051	FBXO46	1.58248	4.42705	21.4522	3.62759e-06	0.000316838	3.80823	3.97512	3.93607	2.88725	3.48664	3.6434	3.45829	4.01369	3.78733	4.4601	3.67647	0.547978	3.4907	2.4722	6.83813	5.62222	1.8168	5.50038	3.2598	1.89265	3.43248	4.44438	5.19103	4.25334	3.28716	3.06095	2.53681	3.71619	5.74667	4.1259	3.17725	3.99843	3.65451	4.15227	FBXO46
ENSG00000115267	IFIH1	1.57772	3.82203	12.4399	0.00042026	0.0153338	2.30669	3.8438	4.45878	1.53855	0.869793	4.49562	3.30116	2.80352	3.29393	5.48958	3.63903	3.79112	4.11579	0.0986921	4.21928	2.93862	1.95883	5.15977	1.1742	2.09622	2.13696	5.28855	3.95572	4.78919	2.74299	1.93259	4.43668	3.28082	3.39709	3.65068	2.65905	2.26156	4.60412	3.43584	IFIH1
ENSG00000173727	CMB9-22P13.1	1.57297	5.04762	16.1743	5.7773e-05	0.00320343	5.28889	5.23045	4.49147	3.29314	3.27024	4.37965	4.06044	3.46091	4.32484	4.71606	3.7735	1.8936	4.278	4.14104	5.13757	5.52886	3.50844	5.75186	5.08194	3.04957	3.77863	3.62953	3.82865	6.14135	3.15371	3.37099	2.66767	4.03805	8.0958	4.18343	4.20792	3.76349	4.5405	4.49453	CMB9-22P13.1
ENSG00000259207	ITGB3	1.55986	4.94231	25.2865	4.94143e-07	5.68668e-05	3.64254	3.99927	4.22941	2.8129	3.70574	4.93628	3.96172	5.83046	4.26287	3.81777	3.9766	3.45228	2.45546	3.19724	5.54863	5.44879	3.39803	5.48214	1.20402	3.17227	3.48639	5.67163	5.99631	5.18876	3.64703	2.22187	4.43035	5.26299	3.98286	5.17427	3.68862	4.16489	4.41597	4.21011	ITGB3
ENSG00000181450	ZNF678	1.55732	4.35859	10.7845	0.00102351	0.0311618	3.72249	2.83856	3.45883	3.8271	2.17711	3.77415	3.62933	3.70788	2.69934	4.07355	3.32154	1.43892	1.73773	3.14528	3.38799	3.25687	6.25281	4.58555	2.04539	0.923205	1.2002	2.1103	7.63593	6.42998	3.49973	3.65914	3.16209	3.07902	2.31608	4.62894	3.38041	2.82053	3.82242	3.53997	ZNF678
ENSG00000157557	ETS2	1.55473	6.23418	21.5893	3.3773e-06	0.000301453	6.11555	5.23455	5.115	4.04869	3.64266	5.43736	6.38005	5.73277	5.42263	5.95066	4.08872	3.51061	3.80734	3.46582	6.88229	6.95293	6.86579	6.89045	6.80566	3.53683	3.03922	6.49152	5.41632	6.5584	5.15548	4.78856	5.78216	5.22322	4.90809	5.99045	4.99046	4.64605	6.58032	5.01514	ETS2
ENSG00000178573	MAF	1.54837	10.657	30.8649	2.76634e-08	4.64391e-06	10.4344	10.0242	10.0919	8.45613	7.86505	9.78395	10.0064	9.80897	10.5115	10.3762	8.09781	8.94208	8.70524	7.79342	10.9431	11.5076	10.5541	11.3436	9.76886	8.83217	8.83692	10.8088	10.2612	9.90722	9.69782	10.7093	8.01015	9.73951	11.0379	9.22058	9.50447	8.93124	10.6082	9.89955	MAF
ENSG00000182993	C12orf60	1.54668	6.02011	24.6367	6.92214e-07	7.53937e-05	7.49201	6.89594	6.02952	4.92365	4.0242	6.04348	5.77215	4.79826	4.55638	6.33584	5.57051	4.29319	6.14403	6.22804	6.43904	5.3115	5.577	5.93382	3.94047	4.50755	4.12128	7.23734	7.21286	7.10336	4.8272	5.01308	5.48826	6.69877	6.63217	5.46336	4.80861	4.27607	6.71284	6.95105	C12orf60
ENSG00000111331	OAS3	1.54605	5.02762	11.6975	0.000625844	0.0213055	3.15967	5.9563	5.762	2.78655	2.12594	5.54575	4.67349	3.69187	3.17408	6.2715	4.01379	1.27688	5.8847	3.73052	5.29107	4.77774	2.98089	6.56213	3.00668	2.82425	2.87341	5.68148	4.55576	6.94671	3.74387	3.37834	5.48481	3.96051	4.32345	4.9973	3.32353	4.21114	5.14108	4.58312	OAS3
ENSG00000133874	RNF122	1.53639	2.21412	10.9709	0.000925539	0.0291238	0.610631	2.40857	3.34305	0.483705	1.39766	1.27939	2.09904	3.29033	1.46901	1.83449	0.541655	0.857165	-1.01099	-1.01099	3.9844	2.99417	4.60387	3.61341	1.41614	2.67755	1.85206	0.235058	2.53864	2.21008	1.9639	0.896136	1.94408	3.06809	1.75596	1.30136	1.25183	1.07731	2.73545	2.22176	RNF122
ENSG00000168874	ATOH8	1.53635	3.92572	25.9566	3.49188e-07	4.27387e-05	3.99184	4.5459	4.26322	1.30102	2.03809	4.14588	4.84036	3.69902	4.37768	3.83463	2.98296	3.69561	3.75302	2.21169	5.28168	4.98181	2.4634	4.25994	3.83483	3.26126	3.74656	3.16079	3.9367	4.28244	2.84361	2.53178	3.09858	4.51751	4.08581	5.1453	3.24344	2.38967	4.45175	4.7302	ATOH8
ENSG00000145824	CXCL14	1.53137	7.86495	15.3736	8.82115e-05	0.00449553	6.31701	5.94094	8.05394	6.11471	4.68823	7.12588	6.28859	4.60018	6.59449	7.69818	5.1613	2.77678	6.44898	5.5163	7.08948	8.68382	7.74293	7.31812	5.9461	5.21127	5.28619	7.07727	7.4721	7.06036	6.33693	4.97254	8.30402	6.34568	6.30678	5.78733	4.95697	4.72243	8.05823	7.63123	CXCL14
ENSG00000173193	PARP14	1.52294	7.34236	48.1364	3.97568e-12	1.45993e-09	6.58563	7.13962	7.1974	5.75614	5.30898	7.21612	7.06537	6.93026	7.01396	7.78799	5.56409	5.61171	6.63005	5.60535	8.00038	8.17983	6.07435	8.7354	5.34915	6.33178	5.80753	8.01558	7.55188	7.74497	6.50907	6.75939	6.23623	6.89112	7.39399	7.01107	6.31242	6.24977	7.39437	7.24403	PARP14
ENSG00000047457	CP	1.51612	8.46767	15.2268	9.53389e-05	0.00477943	5.16013	4.97994	7.04147	7.25903	4.80174	7.47194	5.66375	9.86549	8.99206	7.43223	5.45097	4.97186	6.44712	5.67029	7.16945	7.90141	9.42298	7.90014	6.90567	5.27947	6.99843	7.75233	6.99511	7.26966	6.57319	6.3949	6.44262	6.97104	8.24838	6.57052	6.7676	5.68956	8.03563	6.97432	CP
ENSG00000142089	IFITM3	1.51328	8.05322	31.7211	1.77981e-08	3.08692e-06	7.30999	8.19369	8.52684	6.70655	5.88176	7.80827	7.67	8.35432	8.27075	8.5157	5.92719	5.42791	7.85252	5.86694	9.47848	9.08549	8.52696	9.62482	6.76267	6.54259	7.31854	8.46948	8.30374	8.9457	7.38638	7.16853	8.07705	7.66915	8.18541	7.8562	7.81656	7.25398	8.23522	7.5894	IFITM3
ENSG00000187479	C11orf96	1.51285	4.6471	14.3066	0.000155319	0.00703473	5.3216	5.04437	4.85965	2.42775	2.13024	2.9354	3.65294	4.2048	5.17308	3.67221	3.99257	1.93188	3.95312	3.01096	6.46848	3.91813	2.28627	5.9762	2.37998	4.25166	3.86897	4.01298	4.40883	4.73078	3.23917	1.97156	5.39157	3.51367	4.17013	5.36712	3.18571	2.63746	5.33569	4.60995	C11orf96
ENSG00000049759	NEDD4L	1.51264	6.43459	13.5601	0.000231043	0.00961919	5.12348	6.31998	6.28231	3.56115	4.13279	6.02426	6.12346	5.92851	5.31729	5.49305	4.68339	6.73458	6.18893	4.41614	4.45096	4.88254	6.46318	5.62531	3.32553	4.8845	5.74201	8.66531	4.97218	4.99423	4.77081	3.92782	4.0641	5.68793	8.34285	5.79024	5.13005	5.06513	5.58525	5.94208	NEDD4L
ENSG00000156103	MMP16	1.50938	7.35362	17.2251	3.32027e-05	0.00202515	6.05525	6.76013	6.24671	4.78871	5.70981	6.61514	7.5518	5.87247	5.9747	6.41721	5.8052	4.74548	6.45793	4.52899	6.39535	7.8295	5.52643	8.30468	6.47422	5.56185	7.38539	2.79675	7.9415	7.03546	5.04004	3.50217	4.83556	7.69595	8.29554	7.82591	5.9097	6.00118	6.21714	6.66875	MMP16
ENSG00000196526	AFAP1	1.5086	5.85954	41.7172	1.05476e-10	2.94658e-08	5.78057	5.43153	5.71218	4.0135	4.46183	5.90734	6.29115	5.77681	5.13961	6.00725	4.15696	5.1868	4.98934	3.61437	6.42888	6.53928	6.63436	6.06743	4.71306	5.24843	4.55834	5.52001	6.08762	6.58559	5.42764	4.02209	4.74521	5.56518	7.67694	5.276	4.75072	5.33786	5.70072	6.01941	AFAP1
ENSG00000138735	PDE5A	1.50636	4.34644	19.4195	1.04928e-05	0.000785265	4.58317	4.69771	3.89625	0.408919	2.75136	4.28244	5.58843	5.32132	3.87129	4.3967	3.223	1.57426	4.14876	3.23931	4.42748	4.84757	4.50113	5.87656	2.72366	2.80546	4.60406	4.82278	4.83555	4.08704	4.04938	2.60736	4.10487	5.44242	4.17584	3.49868	3.5998	3.41353	4.24143	4.66428	PDE5A
ENSG00000113594	LIFR	1.50463	6.98933	40.3323	2.14239e-10	5.6002e-08	6.04901	6.13459	6.6235	6.16378	5.66982	7.51917	7.36191	6.80922	6.27306	7.03333	5.62566	5.65238	5.04722	5.33813	7.14813	8.24331	7.74741	7.70767	5.18908	4.32196	6.92044	7.73724	7.13427	8.07945	5.72031	5.35921	6.57139	7.55617	7.1741	7.00126	6.03845	6.29764	7.42999	6.48889	LIFR
ENSG00000257202	RP11-512N21.3	1.48573	8.39871	17.2858	3.21584e-05	0.0019846	5.85515	5.85515	5.85515	5.85515	5.85515	6.58449	5.85515	5.85515	5.85515	5.85515	4.947	4.17288	5.5812	4.98827	7.16717	6.60368	7.06951	6.89499	5.15859	5.52057	5.34691	6.87281	7.10939	5.56025	5.42398	6.94026	4.29181	4.76746	8.33382	5.81118	5.53049	5.12071	6.84593	6.21522	RP11-512N21.3
ENSG00000122861	PLAU	1.48008	7.11258	22.9377	1.67335e-06	0.000161578	6.54464	6.59197	6.83621	4.73926	5.5954	7.16521	7.40855	7.98867	7.23405	6.60988	6.28376	4.73832	6.81379	5.39822	8.15622	8.81528	5.2321	7.93339	6.20488	5.36694	6.35762	6.24171	7.72737	8.12978	7.42581	5.3555	7.08731	6.36624	5.73726	8.05619	5.73527	5.99903	7.58998	7.36125	PLAU
ENSG00000030419	IKZF2	1.47755	3.21916	11.4417	0.000718124	0.0236974	3.61472	2.26598	1.59688	1.24135	0.565909	3.14556	3.02936	3.34127	3.11102	3.1712	2.67237	2.95318	2.41381	-1.60329	2.16346	3.5901	4.71706	3.15992	2.35237	0.968507	3.7766	4.05355	2.15814	1.74079	2.265	0.818691	1.71786	5.1595	3.80062	1.28828	2.6689	2.18419	3.42183	1.75838	IKZF2
ENSG00000176485	PLA2G16	1.47526	4.14309	21.5205	3.50068e-06	0.000307959	2.915	4.47822	2.90973	2.24433	1.83624	3.094	4.18054	5.14575	4.53885	3.74346	2.73462	3.30037	3.62504	3.27902	4.35498	4.28823	2.2543	4.23235	1.97874	2.6265	2.47099	5.62243	3.79832	4.55469	3.13181	3.1373	3.07966	4.01053	4.20339	3.489	3.39924	2.82132	4.09983	3.71406	PLA2G16
ENSG00000015153	YAF2	1.47521	5.49885	18.2296	1.9581e-05	0.00130526	5.03717	5.11183	4.76705	4.38388	4.1234	4.95026	5.13595	5.04991	4.40828	5.35315	4.64086	2.85222	4.63046	4.60047	4.0459	4.62011	8.1169	5.14978	4.55612	4.49682	4.57926	3.4534	7.89086	4.01607	3.91506	4.62102	4.00442	5.40299	5.88803	5.161	4.45014	4.20089	5.24094	5.43638	YAF2
ENSG00000180263	FGD6	1.47474	5.12797	33.8887	5.83566e-09	1.10654e-06	5.38237	5.23641	5.22286	4.39492	2.89143	5.45629	5.67556	4.83569	4.73028	5.41283	4.00861	3.10394	3.93145	3.46904	6.35051	6.58189	6.01158	5.93389	4.8339	3.90573	5.14317	5.46993	4.95121	5.23923	4.68156	4.03287	4.61407	6.6874	4.27476	5.25251	4.27345	4.38315	5.51509	5.52376	FGD6
ENSG00000215183	MSMP	1.46462	3.17234	9.77773	0.00176638	0.0454236	4.04386	1.47737	3.55761	1.06367	0.00837809	2.52349	3.33273	1.17119	3.36608	3.17055	3.09652	3.51082	1.24485	2.11491	1.8725	1.42875	3.64134	2.06225	1.72224	0.683311	1.36549	2.44148	3.13137	4.88506	2.25968	0.887923	1.43875	2.79047	4.59812	2.25402	2.93407	1.97314	1.77641	2.80236	MSMP
ENSG00000106991	ENG	1.45483	7.39879	46.9194	7.39663e-12	2.62803e-09	7.235	7.23908	7.43822	5.74287	6.32592	7.23904	7.5466	7.4008	7.6071	7.80902	6.50714	6.86792	7.15994	5.65592	8.33376	8.53898	6.31978	7.88349	6.30845	5.60973	5.9745	8.45098	7.56464	9.04189	6.74973	6.51581	6.86884	7.64514	7.73248	7.4382	6.63592	6.57341	7.51913	7.905	ENG
ENSG00000102096	PIM2	1.44953	3.37683	17.7396	2.53301e-05	0.00162252	3.40098	2.75788	3.39564	1.52053	0.682471	3.49225	2.72926	3.88442	3.82295	4.19985	1.66108	2.22683	0.663921	1.96492	4.14685	4.24402	4.66469	4.33669	3.63408	1.24363	2.50399	4.091	3.29885	3.1602	2.46096	3.41181	2.58569	2.98248	3.36745	3.12335	3.13526	2.81152	3.44795	2.55977	PIM2
ENSG00000186470	BTN3A2	1.44677	5.64416	13.6269	0.000222964	0.00933592	4.57886	5.27777	5.42068	3.9484	4.27917	4.79958	5.20992	5.33803	5.06358	4.82149	4.32318	4.68304	3.72729	2.34404	7.68414	6.28789	4.05875	5.88166	1.68089	5.6204	1.79659	5.55128	7.61014	6.98319	5.50354	4.14969	4.5744	5.60787	3.4861	5.92089	5.3399	4.65557	4.76787	4.73165	BTN3A2
ENSG00000134668	SPOCD1	1.44341	4.5239	17.5939	2.73467e-05	0.00173445	3.86235	4.06651	4.25363	2.28666	1.94692	4.43292	4.13832	4.59329	3.82167	4.0358	3.76516	3.12271	3.76219	2.37155	4.70231	4.1148	3.84926	4.26247	1.34264	4.45467	2.72481	3.22434	3.67661	7.03977	3.25259	3.86506	2.91475	4.21803	4.18121	4.0312	3.26816	3.50578	4.04083	4.16045	SPOCD1
ENSG00000090339	ICAM1	1.41738	7.11742	37.8192	7.7616e-10	1.75336e-07	6.97657	7.15337	6.89486	6.4359	5.18695	6.89823	6.53534	6.85698	7.06094	6.96361	5.53001	5.2003	6.75576	4.54736	8.54767	8.07446	6.83374	8.08089	6.50234	4.9782	6.40563	7.86988	7.28606	7.13552	6.44014	5.68094	6.77648	7.22573	7.38243	6.67193	6.27067	5.49375	8.04478	6.97589	ICAM1
ENSG00000156804	FBXO32	1.40499	9.53056	21.0505	4.47328e-06	0.000381594	8.5765	9.0203	8.60893	6.42054	7.41224	8.55931	8.80476	8.81635	8.62354	8.508	8.84428	7.49513	9.25395	7.51617	8.55803	9.37484	6.71116	8.92682	6.13716	7.50836	7.12781	9.08782	10.1854	9.96377	7.65789	8.84129	6.11809	8.3764	10.1237	8.89287	7.71763	7.67148	8.78425	9.16683	FBXO32
ENSG00000163297	ANTXR2	1.40484	6.75829	32.2372	1.36453e-08	2.44636e-06	6.0864	6.60484	6.08596	5.4423	5.52188	6.54948	6.92623	7.47253	6.81846	6.28259	5.68476	4.45311	6.45869	4.85791	7.71496	7.9159	6.42105	7.52615	5.05247	5.80039	6.30991	7.78754	6.8369	6.48719	6.2304	6.04248	5.73085	5.98488	8.45416	5.83163	5.81387	5.93765	6.73327	7.03148	ANTXR2
ENSG00000277443	MARCKS	1.3987	12.0951	25.441	4.56126e-07	5.35054e-05	10.8285	10.9837	11.2548	10.1901	9.91989	11.26	11.6638	11.5719	11.4525	11.2214	9.355	9.8318	10.4085	8.8166	12.4155	12.5319	12.4842	12.4338	10.5385	11.0829	10.6386	11.2794	11.525	11.1435	10.3368	11.9409	8.76416	11.2649	12.8415	11.0598	10.6099	10.612	11.5049	11.4119	MARCKS
ENSG00000129988	LBP	1.3966	5.46745	10.0069	0.00155956	0.0420896	4.61101	5.49296	5.1307	4.67795	2.68596	4.28787	2.58885	5.18885	5.52014	3.08829	3.66162	2.10898	2.10898	2.10898	6.3785	7.85585	6.4825	3.91265	3.60431	1.33398	4.7766	5.6595	5.16265	5.4265	5.30982	3.70791	4.35334	3.90012	4.13716	4.55519	4.73412	3.35189	5.94114	3.28188	LBP
ENSG00000100023	PPIL2	1.39305	5.74489	14.3793	0.000149439	0.00687046	5.27101	5.02727	5.39386	3.93592	4.91739	4.85488	5.30687	5.09114	5.3123	4.70804	4.07054	4.55675	4.94097	3.90065	5.56381	5.82521	5.13432	5.86269	3.76059	4.12992	3.74144	6.40472	3.80833	8.04621	3.85517	6.01841	3.58546	3.21182	8.17971	5.04065	4.64877	5.2424	4.78919	5.24712	PPIL2
ENSG00000171714	ANO5	1.39191	3.36472	14.4671	0.000142627	0.00659037	1.19468	2.59088	1.77971	1.19629	1.23293	2.82037	1.90204	1.34136	0.731456	3.05122	2.01787	-0.142499	1.63271	-0.0464761	2.40652	4.07506	1.97107	2.35851	0.7138	1.32329	1.66507	2.76516	2.58676	1.6505	0.555695	0.902883	2.27816	3.22264	2.49764	1.24756	1.05743	1.9155	2.58735	1.57609	ANO5
ENSG00000270629	NBPF14	1.39111	5.33482	33.3982	7.50937e-09	1.40211e-06	4.95076	5.54471	5.5256	4.12823	4.28502	5.6807	5.30787	5.35378	4.99132	5.49316	4.57906	2.49624	4.82515	3.49687	6.15318	6.88456	5.83867	6.7352	3.37141	4.84823	4.37638	6.19795	6.51123	5.45149	5.20633	4.60954	4.90636	5.71762	5.20913	5.10771	4.76859	4.77714	5.35081	5.60792	NBPF14
ENSG00000092010	PSME1	1.38963	9.50122	24.913	5.99776e-07	6.71235e-05	8.50162	9.01428	8.55997	7.5855	7.6163	8.86685	8.97709	8.6498	8.63879	8.5798	6.20507	8.31115	7.48562	6.8359	9.66152	9.28852	10.1828	10.0215	8.16312	7.84851	7.31573	9.0727	9.34011	9.25382	7.72333	9.74435	6.54331	8.42399	10.5812	7.97778	8.35279	8.07269	8.75687	8.81364	PSME1
ENSG00000163840	DTX3L	1.38223	6.60204	47.1082	6.71743e-12	2.43397e-09	6.25096	6.76566	6.85978	5.28429	4.91559	6.99268	6.56506	5.9613	6.29903	6.93989	5.67596	5.11879	6.09756	4.78324	7.754	7.56458	5.64915	7.6241	5.76108	5.48107	5.24965	6.99802	6.94115	7.26957	6.34063	5.76757	5.68036	6.57588	6.57127	6.76483	5.6763	5.85535	6.94072	6.66132	DTX3L
ENSG00000152778	IFIT5	1.37847	4.90368	28.6027	8.88565e-08	1.30072e-05	4.8407	4.68072	5.23976	4.13253	3.44332	5.05948	4.81689	4.19205	3.80324	5.51869	4.05584	3.48709	3.91069	4.49822	3.97959	5.07109	5.50419	6.0752	2.65461	3.7896	4.296	5.01089	6.85061	4.83472	3.94163	3.49882	4.38732	5.70272	5.06454	4.84139	4.08712	4.14628	5.40394	4.65361	IFIT5
ENSG00000106785	TRIM14	1.37383	4.60911	12.9756	0.000315585	0.0123125	3.92571	4.34432	5.24178	2.76842	3.10071	5.36017	4.89855	3.82262	2.09053	5.69963	4.04385	2.49819	3.85477	4.39119	5.1094	4.53137	4.04055	4.53264	3.1451	3.12409	3.18461	4.41575	7.22124	3.66068	4.77441	2.57265	3.88888	3.70636	3.80862	6.00053	4.05415	3.95761	4.71976	3.76946	TRIM14
ENSG00000205413	SAMD9	1.3647	4.57462	18.206	1.98251e-05	0.00131913	3.58485	4.981	4.46219	3.20708	2.24013	5.20169	4.76131	3.99563	4.36194	5.71093	3.83172	4.43384	4.28706	3.01903	4.65789	4.10966	5.09337	4.57285	3.07828	2.82752	2.83452	6.92004	4.51688	5.32682	3.60321	4.30069	4.49869	4.60472	4.23286	4.26389	3.90337	3.69893	4.63394	4.76646	SAMD9
ENSG00000142627	EPHA2	1.36428	4.96943	16.8829	3.97591e-05	0.00235441	4.47668	4.2622	4.56061	1.75948	3.50103	5.02928	5.42254	4.64786	3.57142	4.12547	2.59371	-0.143197	4.28172	2.51657	6.24829	5.99598	5.79302	5.79915	3.97998	3.52796	3.58175	4.39146	4.67017	4.66261	3.72658	3.72535	4.59135	4.78124	4.15423	3.83518	4.22883	4.10215	4.35689	3.85476	EPHA2
ENSG00000140853	NLRC5	1.36413	4.03568	12.341	0.000443121	0.01604	3.89086	3.38379	3.98532	2.93558	2.46267	4.84626	3.94114	3.97602	3.08255	4.18639	2.80188	2.19259	3.4217	2.4032	4.9641	4.85327	5.2496	3.46611	2.15893	2.91225	2.47959	4.40906	3.21691	6.83762	3.36493	4.52279	3.82876	4.26203	1.61466	4.42119	3.99514	3.65024	3.7452	3.28566	NLRC5
ENSG00000169084	DHRSX	1.36371	5.39437	16.0504	6.16772e-05	0.00336887	4.63895	4.9682	5.28064	3.85649	4.37952	5.02467	5.00075	5.17908	5.36898	5.25875	4.35555	1.63495	4.8006	4.67016	5.26351	5.73604	7.36294	5.34107	3.53954	3.97764	4.34874	8.19201	4.72978	4.5859	4.80389	4.53978	4.91447	5.2003	4.93762	4.97756	4.82894	4.75333	4.7401	5.26004	DHRSX
ENSG00000158290	CUL4B	1.35511	6.85851	19.0328	1.28493e-05	0.000929314	6.26094	6.26238	6.34667	5.98416	5.71731	6.60465	6.63138	6.47208	6.39507	6.58516	6.18484	5.72317	6.36159	6.00331	6.20556	5.86583	7.18902	7.07453	5.07629	3.62253	6.66478	7.51035	7.63798	7.44397	5.35643	4.9281	5.45437	6.22667	9.75669	6.23362	5.90599	5.78877	6.70744	6.90173	CUL4B
ENSG00000117228	GBP1	1.35404	5.12393	33.2298	8.1886e-09	1.50588e-06	4.48183	4.77588	5.39748	4.23957	2.73822	5.45219	5.03517	4.77381	4.88005	5.50709	4.77939	0.577604	5.46969	4.24868	6.09395	5.62933	4.64649	6.37989	3.18901	4.61731	4.04628	5.58443	5.46352	5.46822	4.02419	4.1523	4.25515	5.61638	5.01484	5.30592	4.0063	4.16858	5.48055	5.25709	GBP1
ENSG00000100344	PNPLA3	1.34744	4.46296	19.5853	9.62048e-06	0.000729542	3.94666	5.39312	4.62022	2.90774	3.60427	4.49989	5.05752	3.85809	3.30965	3.99914	3.64053	2.58037	4.18389	3.5915	5.38646	5.47241	3.71099	4.3909	2.79655	3.74184	3.1765	4.91464	3.91061	6.17764	3.12308	3.53548	3.92859	6.26024	4.17123	3.69914	4.45654	3.73988	3.76135	4.52074	PNPLA3
ENSG00000157110	RBPMS	1.34124	5.93419	13.8626	0.000196677	0.00847774	5.12509	5.09816	4.88472	4.58062	4.75276	4.7376	4.82868	5.08055	5.34841	5.02954	5.63741	4.07936	5.07956	5.07577	5.02797	5.05189	4.23991	5.38105	3.67697	3.80948	4.12012	6.30258	4.88297	6.88756	3.93934	2.79145	4.19218	5.10995	8.70537	4.94139	4.15291	4.27355	5.67559	5.68441	RBPMS
ENSG00000103485	QPRT	1.33284	3.24518	19.7118	9.00428e-06	0.00069371	3.28852	3.92728	3.4326	2.38606	1.75072	3.19988	3.19242	2.79562	2.55055	2.46945	2.16723	2.94024	2.91221	0.315868	4.24839	2.62867	3.96805	4.01381	1.74333	1.52622	1.84033	3.2097	4.50698	4.5693	2.91331	2.82562	2.92975	3.55287	2.25427	2.92003	2.05737	2.58232	3.07602	3.88152	QPRT
ENSG00000162645	GBP2	1.33218	5.34898	15.7919	7.07028e-05	0.00377178	3.92707	4.9896	5.07612	3.75257	3.93267	4.91148	3.99185	6.13057	5.49458	4.77189	3.7567	4.57364	5.22934	4.88333	4.59886	4.41594	3.69851	6.42639	2.56092	3.62667	3.28756	5.49581	5.56814	7.64794	4.46608	4.19563	4.31319	5.1148	5.10435	4.993	4.5912	3.88946	4.85993	5.45077	GBP2
ENSG00000196954	CASP4	1.3279	7.02289	36.9842	1.19091e-09	2.54868e-07	6.16612	6.94227	6.7378	5.60959	5.39612	7.14094	6.86433	7.36183	7.18462	6.79731	6.01779	5.20949	6.83036	6.26349	7.64486	7.30831	5.68397	8.00249	6.16192	5.83676	5.94377	6.92903	7.68889	7.1602	5.85131	6.5697	4.97534	7.08534	8.45982	6.77904	6.19217	6.21395	6.91478	7.15947	CASP4
ENSG00000087076	HSD17B14	1.32677	5.59522	22.2323	2.41576e-06	0.000226685	4.82958	4.62516	5.18941	4.54594	4.33469	5.18011	4.9677	4.63743	5.03428	5.15803	4.56162	2.64187	5.30493	4.30692	6.29487	6.00368	3.94194	5.74603	3.15803	4.11953	3.50705	6.31062	6.19221	5.81395	4.45942	4.25761	3.42076	4.7743	7.20255	4.98675	4.75696	4.78078	4.70528	5.15792	HSD17B14
ENSG00000068079	IFI35	1.3267	4.54326	21.2975	3.93238e-06	0.000341827	3.47868	4.31818	4.80252	2.23457	2.32134	4.36835	3.6123	2.95959	3.46719	4.76928	3.489	3.00486	4.23398	1.63763	4.85433	3.38088	2.99526	5.46965	3.43775	2.09694	3.13785	4.14144	4.517	4.46821	2.91728	3.28151	4.01119	3.85282	3.37793	4.35846	2.75372	2.83313	4.6339	4.31205	IFI35
ENSG00000275342	SGK223	1.32631	3.0406	17.7427	2.52887e-05	0.00162252	3.20135	2.85505	3.46185	1.89142	2.44264	2.56703	3.09257	2.23208	1.90423	3.2748	0.856693	1.93502	0.703151	0.870147	4.20456	4.18568	4.73075	4.0524	2.059	2.42933	1.61761	3.87022	3.10219	3.07546	2.9735	2.30352	2.84889	3.25388	2.31687	2.45715	2.24512	2.18519	3.35528	2.98362	SGK223
ENSG00000177054	ZDHHC13	1.32464	3.70677	9.82582	0.00172079	0.0447324	2.77819	3.73473	3.10933	2.62477	3.49047	3.13384	2.2526	2.88981	2.70862	3.39151	3.09428	1.98083	2.97879	3.31175	4.57266	2.1257	3.75372	2.27336	2.22744	1.75934	2.62158	7.15536	2.47055	1.83406	1.85466	1.04229	2.59445	3.76585	5.00248	3.80859	2.46135	2.62917	3.06797	3.88705	ZDHHC13
ENSG00000185551	NR2F2	1.3224	6.54049	10.3238	0.00131326	0.0372559	5.57925	5.2853	5.37127	4.83851	5.00987	5.11771	5.89535	6.50296	5.86282	5.8587	5.33125	3.75789	5.74095	4.602	6.81802	6.05592	5.15116	6.80018	5.54032	6.15091	5.02027	5.04996	5.14501	6.28656	4.35085	3.33733	5.58527	5.14492	10.2121	4.56256	4.80865	5.33778	5.97057	6.0117	NR2F2
ENSG00000163638	ADAMTS9	1.31819	4.77621	12.8956	0.000329352	0.0126209	2.7169	2.10928	4.01125	2.86909	3.5984	4.55269	3.83948	2.73862	3.26939	4.44463	1.65766	3.34618	1.74618	1.12695	4.84364	5.68843	4.08498	4.82578	2.43668	3.09457	2.29082	5.29342	3.20146	4.17289	2.2571	2.19922	4.22302	5.27874	3.38021	3.15155	3.73677	3.65616	3.39833	2.86864	ADAMTS9
ENSG00000181381	DDX60L	1.31755	4.24912	13.4432	0.000245892	0.0100769	1.91219	4.28878	4.15679	2.78174	2.51581	4.96062	3.95211	3.69531	3.72106	4.73609	2.44178	3.00753	3.83504	2.74563	4.33874	3.95636	4.34036	4.71095	4.24623	2.30855	2.25036	6.91513	3.10807	3.20397	3.47052	2.0511	4.25298	4.34239	3.49739	4.41792	3.59689	3.35875	4.15524	3.57732	DDX60L
ENSG00000105639	JAK3	1.3174	5.8045	13.8823	0.000194618	0.00839888	5.67274	5.59766	5.18404	4.98193	3.89999	5.2541	4.75456	4.95257	5.76544	5.63981	2.89612	3.57729	3.4617	2.37229	7.17309	7.14448	7.77278	6.96453	4.64562	4.74148	5.2188	4.61399	6.57981	5.22201	4.86701	5.96595	4.28798	4.79036	5.92603	5.18438	5.4865	4.82904	5.80706	4.55854	JAK3
ENSG00000123119	NECAB1	1.31288	6.16991	10.9659	0.000928036	0.0291292	5.55171	4.07562	4.07562	4.07562	4.20244	5.82766	5.66353	4.77691	4.07562	5.44034	4.33628	3.75292	4.13308	4.37803	5.10566	5.06056	6.14903	5.29651	5.02111	3.02917	4.52966	6.2213	5.56137	4.29643	4.91156	4.84585	4.08937	5.4378	3.88482	5.48964	4.69912	3.67599	6.0337	4.69721	NECAB1
ENSG00000122862	SRGN	1.30701	5.00069	14.6408	0.000130069	0.00612613	3.61465	4.26267	5.29735	4.11297	3.99784	5.83828	3.69322	6.36429	4.91828	3.90241	3.77577	5.42166	3.35895	2.41678	6.16354	3.92805	6.26403	5.47278	4.73318	2.3879	3.28621	6.9355	5.20182	5.05656	3.9003	4.10853	5.02646	4.49501	5.31181	4.75906	4.2822	3.99947	5.97208	4.14703	SRGN
ENSG00000168310	IRF2	1.30616	5.72809	19.3325	1.09821e-05	0.000813565	4.82296	5.31273	5.38359	4.76839	3.7888	5.18965	4.92337	5.10383	4.76116	5.15174	3.37747	3.32368	5.00971	3.39281	6.17459	5.93034	5.57715	6.57923	1.80137	4.77692	5.26186	5.82263	5.86005	6.00092	4.13604	5.4235	3.90057	4.33126	7.29656	4.4358	4.52722	4.87477	5.39958	4.88092	IRF2
ENSG00000149131	SERPING1	1.30487	7.84371	35.5186	2.52627e-09	5.16489e-07	8.04949	7.8122	8.28991	6.7918	5.88308	7.64594	6.98217	7.49722	8.42354	7.89869	6.719	6.38698	7.57825	6.56782	8.67784	9.04656	7.66884	7.57395	6.85038	5.85	7.03773	8.69314	8.19476	8.53841	7.59548	6.89486	7.52377	7.13801	8.50974	7.50257	7.27627	6.64855	8.15769	8.02711	SERPING1
ENSG00000134250	NOTCH2	1.30427	8.91468	32.0251	1.52197e-08	2.66497e-06	8.87885	9.14775	8.72219	7.60432	7.40113	9.13394	9.22681	8.96787	8.65188	8.96971	7.98998	7.24664	8.55882	7.20056	9.73036	10.2346	8.68479	9.71785	9.77235	7.32043	7.20089	9.01033	9.37628	9.34238	8.34279	8.43977	7.9294	9.12551	9.4629	8.72231	7.76519	7.9571	9.24463	9.71487	NOTCH2
ENSG00000165507	C10orf10	1.30165	5.39796	20.8129	5.06415e-06	0.000421199	5.4541	5.59833	4.35417	4.47966	3.63611	4.04973	4.09432	4.86927	5.90229	4.83438	3.64826	3.0553	3.71101	3.75143	6.29155	5.96016	5.66695	5.73322	3.55517	3.4514	4.36769	5.72619	5.01926	6.24371	5.12219	3.37042	5.59167	4.47712	4.83926	4.96275	4.43498	3.88135	5.76358	4.82903	C10orf10
ENSG00000114796	KLHL24	1.3002	7.01985	20.091	7.38436e-06	0.00057991	6.87512	7.12219	6.87829	5.28361	5.35848	7.07936	7.2724	6.95306	7.06864	7.33766	6.51684	4.89489	6.1496	5.57688	7.88376	8.34832	6.23056	8.18218	6.17588	6.59908	5.50307	8.89186	6.76664	6.40075	6.52212	7.85732	6.36402	7.13215	5.46275	6.99891	6.3151	6.03997	7.13045	7.406	KLHL24
ENSG00000167657	DAPK3	1.29909	5.80044	15.4979	8.25954e-05	0.00426327	5.1724	5.24397	5.43601	4.33067	4.52856	5.33392	5.32942	5.43286	5.11963	4.82116	3.82611	4.25215	4.68631	3.20563	5.69489	6.06323	6.74022	6.13034	4.27878	5.36183	5.19526	3.67973	5.73903	6.19453	4.56405	5.16313	3.84569	3.62134	8.3688	4.88614	4.64833	5.29522	4.99573	5.36017	DAPK3
ENSG00000130589	HELZ2	1.29052	4.03117	14.1529	0.000168536	0.00750683	2.39064	3.94807	4.2333	2.741	1.66964	4.56765	3.66996	3.6782	3.55842	4.74689	3.78628	2.99414	4.12224	1.39575	5.08757	4.16564	1.04307	5.56833	2.76606	1.54024	3.37406	4.53568	4.21234	4.69389	2.5978	1.83832	4.46824	3.65385	4.17371	4.39034	3.31771	3.13144	3.82937	3.80299	HELZ2
ENSG00000118596	SLC16A7	1.2899	6.56085	17.8908	2.33948e-05	0.00151801	6.38746	6.56094	6.15697	5.11301	4.75997	6.12918	6.47783	6.3976	6.91366	6.28085	5.11794	4.58499	6.55723	5.64134	7.38734	7.03126	5.74526	6.87661	3.30715	4.56742	6.95307	8.60941	7.32075	5.94868	5.57673	7.08858	5.29651	6.49937	6.2385	6.0068	5.52981	4.8924	7.40635	6.64242	SLC16A7
ENSG00000132274	TRIM22	1.28612	5.64008	19.7632	8.76558e-06	0.000676762	5.15244	5.90982	5.80093	3.74446	3.932	5.86083	5.56659	5.40159	4.96534	6.31641	4.33436	3.76005	5.41747	4.29407	5.8175	6.12764	5.91552	6.45372	3.25397	6.75323	3.58004	5.92329	6.82698	5.25274	4.4406	4.04248	5.57282	5.41831	5.31625	6.79978	4.78273	4.79983	5.75464	5.72297	TRIM22
ENSG00000138356	AOX1	1.28445	2.26943	10.0945	0.00148711	0.040801	2.63865	2.45163	1.61267	-1.37661	2.10641	2.33993	2.47021	2.74014	2.79527	2.39974	1.72653	2.41859	2.3631	1.32675	1.81704	2.11528	3.44516	0.929991	0.788225	1.44611	1.4251	3.74283	2.01593	2.68862	1.85675	0.348701	2.29529	2.44815	2.60767	2.55026	1.33193	1.0336	3.5255	2.18019	AOX1
ENSG00000103642	LACTB	1.28121	5.04313	17.1771	3.40509e-05	0.00206428	4.83481	4.61499	4.91594	4.276	4.09128	5.25343	4.96675	5.29006	4.61053	4.23332	4.18589	3.38701	4.04786	4.25277	5.80011	5.62615	4.96078	5.40912	4.08016	3.41439	2.91365	5.96615	4.20883	7.66909	4.63423	3.76903	4.92897	4.01304	6.47279	4.4342	4.6152	4.72918	4.87498	4.61548	LACTB
ENSG00000135931	ARMC9	1.2716	6.25632	27.1391	1.89329e-07	2.52871e-05	6.31533	6.36948	5.96406	5.37501	5.11641	5.86912	5.82102	5.56952	6.09068	6.03654	5.08336	5.2524	5.87339	5.13091	7.02214	7.08536	4.82347	6.55072	6.03146	4.72798	4.51486	6.48614	6.69873	6.65713	4.6542	5.94716	4.18069	6.02423	8.23086	6.07917	5.53898	5.28442	6.08562	6.50186	ARMC9
ENSG00000172890	NADSYN1	1.27113	7.39922	13.229	0.000275652	0.0110008	6.01317	6.48144	6.42529	5.58545	5.94334	6.66592	6.56118	6.48186	6.10706	6.45306	5.72578	5.18952	6.2826	6.38106	7.70447	7.92157	3.9748	6.99442	3.71956	4.44352	5.78515	7.97014	8.36447	7.34783	5.7391	7.2889	3.64738	5.89774	8.8411	6.21645	6.5136	6.36769	5.98857	6.21725	NADSYN1
ENSG00000054793	ATP9A	1.25905	6.01918	18.1157	2.07876e-05	0.00137816	5.74704	5.93364	5.50334	4.35985	4.3897	6.05629	6.36608	5.29894	5.56856	6.41987	4.33085	7.18987	4.07142	3.77943	5.67567	6.72464	7.50108	5.2417	4.6657	5.32571	4.78695	7.81999	5.37895	5.40869	5.36267	5.29575	4.71797	5.84409	6.15837	6.00714	4.71677	5.11019	6.16011	6.27026	ATP9A
ENSG00000124160	NCOA5	1.25716	6.19824	10.71	0.00106558	0.0319379	5.45167	5.56946	5.07729	4.87454	5.26718	5.53744	5.50261	5.11069	4.97042	5.52454	5.30229	5.09426	4.68802	4.29302	5.55579	7.15854	3.9423	6.27447	6.01961	2.21292	4.39618	5.99327	6.11214	6.99739	5.1834	4.01869	3.99758	4.32018	9.26926	4.9424	5.20002	5.42752	4.88424	5.64256	NCOA5
ENSG00000107201	DDX58	1.25478	5.69151	12.2667	0.000461101	0.0165274	4.18341	5.62553	5.73257	4.40845	3.53287	5.85679	5.38892	4.63463	4.40912	6.68761	5.25842	4.10365	5.6818	4.64147	5.65016	5.1117	4.43913	5.48158	2.78886	4.08341	3.55208	4.80582	7.34459	7.70118	4.15129	5.37854	5.32221	6.23091	4.2581	4.9349	4.43807	4.44102	5.86995	5.43491	DDX58
ENSG00000110031	LPXN	1.2521	4.78628	16.5081	4.8442e-05	0.00276685	3.59027	5.55947	5.42845	2.54765	3.97246	4.93848	5.27935	4.59994	4.45951	5.0933	3.8432	4.27573	3.87943	2.49938	5.45634	5.8928	4.88329	5.64493	4.04989	3.67462	3.34421	6.94839	5.1299	4.13432	4.6239	4.17165	4.30755	4.32561	4.96109	4.89153	4.25049	5.23262	4.08332	4.62113	LPXN
ENSG00000254470	AP5B1	1.25081	6.9882	11.6462	0.000643355	0.0217198	5.66206	6.06973	5.74187	4.91646	5.55351	5.77856	5.72396	5.77331	6.15009	6.0529	4.73818	4.12058	5.31928	5.22632	8.07752	7.14495	4.11009	7.20105	6.53226	1.7554	5.66895	6.04984	7.4909	6.95611	5.44546	7.02326	3.87823	4.39873	8.55621	5.15157	5.36565	5.72997	5.87998	5.99339	AP5B1
ENSG00000066382	MPPED2	1.25075	3.76575	17.0781	3.58729e-05	0.00216634	2.81548	2.11482	3.46488	3.21538	2.63747	3.26945	3.59747	3.7091	3.66274	3.19862	1.75163	3.75896	2.19395	1.14705	3.67596	4.02129	4.68839	4.11111	2.2897	2.89166	2.56544	2.9487	2.95241	5.36333	2.15139	2.57246	3.05723	4.31972	4.49229	2.41815	3.13298	1.85163	3.8909	3.79866	MPPED2
ENSG00000141699	FAM134C	1.2463	7.99251	16.7949	4.16455e-05	0.00244851	7.42158	6.80917	7.46797	6.92331	6.79273	6.99422	7.35463	7.33416	7.17836	7.2734	6.42374	4.91145	6.90712	6.82718	7.79801	8.32002	8.93426	7.11784	6.04158	6.93338	6.87771	8.20698	8.95328	5.91678	7.29294	7.26994	4.77948	7.48456	10.0414	6.06139	6.93987	6.9031	7.27854	7.4983	FAM134C
ENSG00000163328	GPR155	1.24567	5.94482	14.5763	0.0001346	0.00628293	5.14591	4.79037	5.60528	4.32736	3.73244	4.9344	5.52529	4.68932	5.5239	6.39145	4.02377	4.97923	4.86549	4.40209	5.49777	5.80974	5.47437	5.48013	3.23273	5.71549	1.56544	7.08513	7.83629	4.96435	5.83249	4.89499	4.30197	5.5939	4.94484	4.83126	4.68343	4.14722	5.71676	5.71889	GPR155
ENSG00000133687	TMTC1	1.24364	4.98777	20.7911	5.12204e-06	0.000425048	4.36891	5.9204	5.55084	3.46536	3.2431	4.84972	4.90908	5.76231	4.07514	5.31305	4.40252	5.92513	3.65925	2.42226	4.38918	5.2542	6.34597	5.56781	4.91297	3.55917	3.58044	6.02261	5.49345	4.9061	4.45166	4.21198	4.36889	5.11519	5.05855	5.26847	4.31231	3.87154	5.23153	5.56778	TMTC1
ENSG00000197442	MAP3K5	1.24235	4.64243	21.6881	3.20774e-06	0.000290571	3.63519	4.21073	4.03195	4.00581	3.41158	4.06352	4.68542	4.33201	4.38146	3.52403	2.68821	4.10494	3.13854	3.18949	4.88188	4.83375	4.06416	5.3244	3.49785	3.53995	2.7669	5.40384	4.92056	4.03991	3.55173	2.7367	3.5874	3.40905	6.34053	4.54362	3.87525	3.68025	5.03432	3.52286	MAP3K5
ENSG00000106571	GLI3	1.24149	7.4636	23.8065	1.06522e-06	0.000108058	6.99508	6.85348	7.23134	6.53299	6.39227	7.63279	7.7035	6.64387	6.90183	7.45456	6.22397	5.18432	6.23341	6.17486	8.28062	9.25268	6.67092	8.25257	6.06528	5.58917	7.04075	7.05486	8.14105	8.31391	7.43128	6.74229	6.20277	8.1672	6.42215	7.23933	6.73565	6.89334	7.03888	7.46881	GLI3
ENSG00000224596	ZMIZ1-AS1	1.23796	2.71682	13.2104	0.000278395	0.0110741	2.74961	2.8864	2.74897	1.83427	0.326586	2.1887	1.29714	3.24249	3.07025	2.74341	0.698621	3.25917	2.32296	2.5029	0.899842	3.21674	2.76432	2.8057	1.78736	0.264282	1.67945	2.93164	3.38006	3.8099	2.15581	1.81061	1.84961	2.68166	2.89508	2.45993	1.60412	1.74051	3.20229	2.68822	ZMIZ1-AS1
ENSG00000176853	FAM91A1	1.23717	7.10699	9.81589	0.00173011	0.0449043	6.13554	6.44705	6.02741	5.3455	5.81101	6.32285	6.53871	6.31866	5.53776	5.51577	5.73659	5.71017	6.4787	5.01072	5.37052	5.37938	8.36458	5.94956	6.29722	5.29642	5.63557	4.48568	5.83609	8.44918	4.81189	6.64255	4.574	5.16466	9.95091	4.85617	5.55005	5.99572	6.10074	6.3536	FAM91A1
ENSG00000163453	IGFBP7	1.23331	8.82916	26.8285	2.22334e-07	2.89556e-05	8.31119	8.71293	8.98203	8.10071	7.3138	8.17736	8.42203	9.28077	9.58718	8.72647	7.81728	6.83539	9.07354	7.25327	9.82092	8.62913	8.5386	10.5235	7.78991	8.70956	7.74666	8.59534	9.47543	9.05179	7.52914	8.51293	8.39018	9.05131	9.64973	8.23541	7.77715	7.64762	9.52779	9.29324	IGFBP7
ENSG00000168779	SHOX2	1.22941	5.7285	16.7909	4.17325e-05	0.00244851	4.48522	5.34698	5.52668	4.35039	4.46321	4.72761	4.74419	5.87835	5.87964	5.38617	3.05822	5.44061	5.72539	3.07265	4.97018	5.40261	5.6541	7.30701	3.15987	5.10047	4.30253	4.50256	6.53192	6.87572	4.47761	5.60895	4.63317	4.56931	4.9174	6.26663	4.56074	3.97656	5.69174	6.08634	SHOX2
ENSG00000075275	CELSR1	1.22692	4.18386	18.051	2.15061e-05	0.00141553	3.83365	3.82103	3.62569	2.63688	3.25983	4.12488	4.2884	4.38259	3.67339	4.33967	2.32979	4.60319	3.00119	2.34324	4.11405	4.27901	3.9352	5.78313	2.48788	2.67502	2.64285	5.39811	4.09443	5.49332	4.11424	3.03463	3.69938	3.67829	3.61064	4.65443	3.65576	3.53486	3.45518	4.5486	CELSR1
ENSG00000091428	RAPGEF4	1.22491	3.20152	10.0943	0.00148728	0.040801	2.19711	2.14052	2.6938	0.84035	0.435174	3.62413	4.04063	3.29478	2.40451	3.66301	0.175214	3.46369	1.4503	0.99173	2.95865	3.71903	4.6015	2.9071	2.73064	2.48429	1.99564	3.04291	2.46246	2.48446	2.25414	1.21974	3.1626	2.31856	3.93248	2.31289	2.87497	1.79952	3.11589	2.34323	RAPGEF4
ENSG00000136048	DRAM1	1.22345	9.28516	25.2803	4.9575e-07	5.68729e-05	7.72905	8.86074	8.28792	7.39992	7.04562	8.39689	7.94554	8.60048	8.13307	8.01501	7.34579	6.87966	7.63337	7.74619	8.85596	8.30038	8.89877	8.67128	7.15254	7.74676	7.35878	9.06216	9.03515	7.89316	7.36264	8.89209	6.50075	7.0684	10.3356	8.0891	7.77965	7.02229	8.96063	8.40312	DRAM1
ENSG00000115641	FHL2	1.22235	6.31148	32.2289	1.37038e-08	2.44636e-06	6.26727	7.10041	6.33802	4.56937	4.90744	6.52744	6.6187	6.80323	6.52431	5.96266	4.92287	3.96199	6.4857	5.13709	7.13382	7.24532	6.59559	7.81272	5.52814	5.85586	5.78125	6.53979	6.6479	6.61838	5.75264	5.62219	6.03007	6.41037	6.34564	6.81041	5.90663	6.01175	6.22229	6.50688	FHL2
ENSG00000185033	SEMA4B	1.2211	4.50471	18.0984	2.09778e-05	0.00138825	3.88863	3.59806	4.04124	4.00437	3.17632	4.42627	3.73626	4.45921	4.46673	4.15131	2.48065	3.10255	3.00882	2.93629	5.85792	5.51542	3.85583	5.20124	3.42282	2.37724	4.35827	5.26145	4.05219	4.49707	3.66868	2.43236	4.31641	3.63055	3.96556	5.95549	3.40183	4.08807	4.37039	4.11908	SEMA4B
ENSG00000079134	THOC1	1.21903	5.55125	9.71322	0.00182947	0.046656	4.87862	4.65018	4.16696	4.24396	4.11057	4.578	4.83539	4.3123	4.35227	4.63616	3.66025	4.09913	4.79986	3.7874	4.24553	4.89916	4.65853	5.66167	3.14016	3.98404	3.57789	4.84	5.80709	5.50946	3.79006	3.91194	3.34409	3.74735	8.84417	3.22101	4.89484	4.71535	4.15645	4.13912	THOC1
ENSG00000162407	PPAP2B	1.21692	6.87696	16.1579	5.82736e-05	0.00322142	6.45653	6.59248	6.72166	5.60771	5.67665	6.50586	6.80288	7.28547	6.83136	6.80068	5.2659	4.80549	6.48172	2.736	8.88043	8.48156	7.29675	8.27717	5.96364	5.65185	5.9869	7.42988	6.93209	7.20441	7.07598	5.5965	6.77806	6.66718	6.06721	6.98382	6.72593	6.71676	6.73068	5.93914	PPAP2B
ENSG00000173548	SNX33	1.2131	7.2497	11.6856	0.000629855	0.0213631	6.50087	6.30671	6.68803	6.12607	6.21884	6.57962	6.39067	6.59001	6.37946	6.67458	6.26539	4.64919	6.4257	6.29594	8.4648	8.14156	3.62444	7.69686	2.99796	6.36163	5.07885	8.37129	8.99415	6.86904	7.54665	6.03219	5.16482	7.49417	4.69834	7.73675	6.20723	6.16372	6.91864	6.49236	SNX33
ENSG00000108064	TFAM	1.2121	4.96386	13.5696	0.000229883	0.00958178	4.43952	4.11966	4.4776	4.10519	3.99935	4.84302	4.78997	4.95161	4.63256	4.67867	4.33445	4.29753	4.41198	4.35092	4.17504	4.76791	5.15745	4.53443	3.45329	4.35926	3.19273	5.75245	7.12339	3.14117	3.82198	2.85894	4.61092	3.631	7.43702	4.66244	4.13565	4.07311	5.12851	4.67759	TFAM
ENSG00000173786	CNP	1.21001	8.30753	26.1695	3.1273e-07	3.89274e-05	8.03882	8.07733	8.13118	6.81755	6.9177	8.30962	8.44224	7.98173	7.92721	8.58668	6.65247	6.02331	7.47633	6.45724	9.23456	9.40457	8.90007	9.23551	7.99636	6.62021	7.52748	8.4153	8.5562	8.42248	8.37501	8.21407	6.37458	8.52428	8.08968	7.96042	7.68668	7.88304	7.92165	8.20066	CNP
ENSG00000185022	MAFF	1.20505	5.15889	18.8413	1.42059e-05	0.00101341	4.90921	5.17097	4.29886	3.12703	3.53205	4.75483	4.63926	4.77022	4.78537	4.62823	3.9072	3.02251	5.25894	4.24406	5.2121	5.15829	3.97322	4.9165	3.84809	4.39235	3.42517	4.90504	5.29325	4.90571	3.81507	3.95866	3.83139	3.94393	7.14924	4.07133	4.33231	3.96176	5.06898	4.48337	MAFF
ENSG00000116191	RALGPS2	1.19916	3.26611	13.2566	0.000271624	0.0108995	3.49839	3.0256	3.05543	2.55153	1.91439	2.64885	3.42404	2.78347	2.84523	2.68144	2.31174	2.7329	0.900923	1.91306	2.66598	4.23473	5.21677	2.76656	2.46363	1.62483	3.06424	4.05318	3.2551	2.59602	1.12761	1.63639	3.58298	2.81827	4.85688	3.03488	2.26208	3.07656	3.18448	2.84822	RALGPS2
ENSG00000110900	TSPAN11	1.199	4.46863	10.4866	0.00120247	0.0350591	3.06422	4.53494	4.53189	3.78353	3.12274	4.7552	4.97186	5.12484	4.29059	2.96335	1.7182	3.14072	3.84461	1.24905	6.23321	5.58999	5.19983	5.93893	3.42081	3.08445	4.37832	3.72288	5.28295	4.79648	5.54509	3.87191	4.33973	5.56365	1.07879	4.28674	3.63874	3.84761	4.34714	4.62378	TSPAN11
ENSG00000133026	MYH10	1.19658	6.95316	15.4651	8.40433e-05	0.00431973	6.18432	6.43486	7.20045	6.05981	5.9555	7.04842	6.90228	7.03834	6.94058	6.88678	5.55267	6.48472	5.68795	4.474	7.63018	8.56124	7.79321	7.13711	5.034	5.31144	6.6669	8.80762	7.36811	6.80273	6.34899	8.2426	6.13359	6.40668	6.36212	6.49682	5.83359	6.22479	7.05588	7.54628	MYH10
ENSG00000166582	CENPV	1.19504	2.49189	12.7204	0.000361692	0.0135759	2.35419	2.68611	1.87493	0.684933	1.79884	1.75887	2.70018	2.56871	2.3446	3.25689	0.566841	2.56474	1.55771	0.899763	2.61525	3.20438	3.50699	2.70691	1.82363	1.00924	1.29636	3.91691	2.59069	2.58011	2.89126	0.913373	2.43768	3.12571	1.92319	1.92574	1.51682	2.4058	1.97333	2.91535	CENPV
ENSG00000175899	A2M	1.1913	8.75276	10.0181	0.00155008	0.0419769	6.07665	7.88482	6.70007	8.34297	7.54177	8.30462	8.70295	8.54256	7.54105	7.63681	8.52471	6.53211	7.29666	7.1691	8.75124	8.56197	7.00725	7.97639	7.26222	4.95127	5.84673	10.746	8.82619	8.73213	7.09909	6.57518	6.92896	9.07885	10.0759	6.60659	8.37805	6.75261	8.99545	6.78361	A2M
ENSG00000170345	FOS	1.1905	3.45708	10.7686	0.00103235	0.0313007	4.37755	3.77948	2.88891	1.91062	2.01192	2.71342	2.98134	3.30557	2.84163	3.65716	1.60997	3.71096	2.28137	2.10702	3.77375	3.39229	5.08889	2.40982	2.35269	1.98612	2.46516	5.23452	2.36841	3.87365	3.16002	1.01526	4.45462	3.28527	2.83367	3.53173	3.00785	2.15964	3.53891	3.48064	FOS
ENSG00000130813	C19orf66	1.18946	5.2277	23.9363	9.9578e-07	0.00010266	4.86126	5.37078	5.1869	3.83955	3.40901	5.14468	4.76271	4.96204	4.91997	5.60236	4.90403	3.1304	4.64144	3.8118	5.41395	5.53017	5.30257	5.71305	3.68303	3.48043	3.55374	5.81356	5.97318	6.33162	4.71355	4.28371	5.2843	4.75509	4.56121	5.2377	4.79122	4.47919	4.96089	4.9924	C19orf66
ENSG00000151468	CCDC3	1.18637	4.6449	19.2393	1.15314e-05	0.000842321	3.73415	4.16434	4.34621	3.2246	3.62963	3.98626	4.0401	5.18787	5.04955	4.71784	3.02629	3.58138	3.60642	2.52827	5.05065	5.68431	5.08645	5.10067	2.79804	3.17872	4.70148	3.53123	5.57039	5.46847	3.43958	4.2774	4.64275	4.43342	3.99492	4.46025	3.86235	3.49946	5.22371	4.2467	CCDC3
ENSG00000148175	STOM	1.18493	8.28042	21.2632	4.00348e-06	0.000346362	7.52261	8.01257	7.97793	7.0476	7.02553	7.90002	7.92593	8.06738	7.74943	8.12628	6.65221	7.56629	7.53572	6.56206	8.35589	8.78298	7.27234	9.15674	6.16951	7.20639	6.00636	8.74145	9.70671	8.58275	7.69282	8.76242	6.93409	7.43245	7.56792	8.02347	7.29085	6.74611	8.69441	8.21075	STOM
ENSG00000167034	NKX3-1	1.18479	5.96895	14.0343	0.000179511	0.0078864	4.80832	5.9154	6.1583	4.09694	4.29912	5.62911	5.54724	4.81183	5.06433	4.99795	5.95822	2.64855	4.35067	5.3471	7.09947	7.01979	1.9054	6.73361	5.05743	4.95992	2.98622	5.316	6.34161	6.13592	4.2296	5.89588	4.10175	5.63952	5.24545	5.68491	4.89552	4.53379	5.40869	5.69341	NKX3-1
ENSG00000115421	PAPOLG	1.18317	4.69504	10.4682	0.00121444	0.0353007	4.24256	4.04674	3.93628	3.74856	4.22538	4.82265	4.33382	3.68726	3.98958	4.25361	3.7919	4.07946	3.27195	3.56751	4.38992	5.07799	3.60807	5.24235	2.86379	2.84318	2.36571	7.30643	2.52856	6.8642	4.61642	2.35257	3.84896	5.98812	3.36625	4.59955	4.01691	4.07643	4.08761	4.33362	PAPOLG
ENSG00000144369	FAM171B	1.18253	8.75799	20.5013	5.95913e-06	0.000479297	7.70588	7.36824	8.00533	7.3417	7.1962	8.18123	8.76588	7.88136	7.44241	8.78466	7.28867	5.54739	7.30591	6.19539	9.01255	9.05575	9.62799	8.90464	8.15849	7.67601	7.52409	7.79897	8.46807	7.5781	7.54807	8.44151	6.38454	7.91331	9.22773	7.68856	7.22539	7.03408	8.49322	8.71646	FAM171B
ENSG00000114166	KAT2B	1.18194	5.27356	9.94242	0.00161513	0.0429872	4.92168	4.39106	4.85723	4.20197	4.02659	4.65915	4.35278	4.67686	4.61151	4.83958	5.00602	2.89381	5.68027	3.78912	4.81011	4.11346	5.57844	4.55951	4.11759	3.67096	3.81041	4.34852	7.04621	4.32936	3.67991	4.29626	4.03005	3.47008	8.20632	3.64043	4.115	4.1855	4.76041	5.15445	KAT2B
ENSG00000138496	PARP9	1.18097	6.42508	10.0132	0.00155423	0.0419769	5.76638	5.88762	6.39533	5.07791	4.4634	6.42697	5.95676	5.53499	5.22488	6.69529	5.67928	3.99433	6.25691	4.80326	6.34875	7.20477	4.73015	6.92618	5.03928	4.73887	2.95197	7.68385	5.61178	8.43196	5.45473	7.39218	5.23352	6.86815	3.07108	6.43805	5.51304	5.52508	6.14729	5.7864	PARP9
ENSG00000140443	IGF1R	1.17645	7.45488	13.7248	0.000211638	0.00900789	6.55007	6.97592	6.989	6.59669	6.27805	6.59757	6.8129	6.59318	6.53925	6.92691	7.08652	6.61981	6.70504	5.60696	6.43134	7.83949	5.84968	7.34878	6.82486	3.41384	5.28037	7.36147	8.51343	8.72175	6.00118	6.02662	4.69288	7.57776	9.32434	6.49294	6.4427	6.67123	6.75398	6.87591	IGF1R
ENSG00000139725	RHOF	1.17554	3.64124	9.90138	0.00165155	0.0435783	4.26287	2.6585	3.60115	1.92752	1.61351	3.1021	3.96636	3.8545	2.84548	3.25913	2.62734	3.93479	2.06173	2.64323	4.10206	3.05932	2.59694	3.84747	2.7878	0.629999	1.73105	3.48103	5.29309	4.7317	2.44808	2.23498	3.75637	4.27326	2.24846	3.69351	3.43909	3.45234	2.5054	3.03962	RHOF
ENSG00000139289	PHLDA1	1.17515	9.48734	16.5022	4.85949e-05	0.00277006	9.32459	9.32463	9.18811	8.23172	7.86789	9.37483	9.38227	8.87146	8.81247	9.30833	7.95855	6.41354	9.03417	7.36682	10.2745	11.3068	8.3035	11.0911	8.76777	8.19962	8.94563	9.55467	9.62434	8.71976	9.03645	9.29795	7.74487	10.0042	8.63706	9.09121	8.77027	8.94585	9.04847	9.10992	PHLDA1
ENSG00000263528	IKBKE	1.17439	3.28559	12.965	0.000317377	0.0123394	2.73966	2.675	3.15245	1.9348	2.4004	3.10642	3.38972	2.81175	3.04206	3.69423	1.66952	0.603897	3.24473	0.950278	5.15725	4.82723	2.428	4.27629	3.01033	1.84415	2.85654	3.25429	2.76389	3.6387	3.00198	2.42245	1.44845	4.24877	2.9928	3.25344	2.69961	3.34777	2.09799	3.43323	IKBKE
ENSG00000197070	ARRDC1	1.17302	4.37485	9.68854	0.00185421	0.0470899	3.51779	4.28326	4.22779	3.29006	3.67013	2.98295	3.3992	4.18078	3.74959	3.95894	3.07629	3.03567	3.37128	3.49273	3.68641	3.47012	4.52584	5.15004	2.10916	2.69675	1.78335	4.74447	3.7154	7.30716	3.58041	3.18714	3.03932	5.23593	2.65371	4.65977	4.13618	4.2357	3.15344	3.37887	ARRDC1
ENSG00000120029	C10orf76	1.17107	5.07992	9.68273	0.00186008	0.0471735	4.71825	4.51772	4.39136	4.1456	4.17655	4.38879	4.71441	4.9378	4.63595	4.36888	3.03642	3.56911	4.00327	3.99423	6.39925	6.81381	4.69557	3.48458	2.66684	2.55237	5.61495	2.20145	7.30043	6.66114	5.4956	3.7639	3.69197	4.77516	3.45639	5.81417	4.4608	4.23818	4.59692	4.70222	C10orf76
ENSG00000163947	ARHGEF3	1.16535	4.20703	18.4525	1.74196e-05	0.00119036	4.26743	4.01418	4.27384	3.51452	3.02187	3.9809	4.63494	4.15327	3.37964	4.14841	3.34166	4.68122	0.906676	4.49375	4.41741	4.72659	3.9849	4.95899	3.40759	3.01613	2.43359	4.69595	3.89012	6.19003	3.41555	2.81059	4.07827	4.18651	4.32204	4.82046	3.55967	3.11303	4.46626	4.61664	ARHGEF3
ENSG00000101493	ZNF516	1.16373	7.99202	23.8625	1.03466e-06	0.000106063	7.19449	6.14427	6.75009	6.29516	6.34535	7.03358	7.1515	6.86193	7.14682	7.29526	6.63624	5.62024	6.05026	6.66925	8.39447	8.63059	5.36231	7.2114	7.00661	6.24039	5.28296	7.24075	7.50494	7.65543	5.84169	6.62055	5.69634	7.03198	8.51915	7.22136	6.44534	6.6103	6.90024	7.33151	ZNF516
ENSG00000119655	NPC2	1.15828	7.34904	36.4278	1.58427e-09	3.33207e-07	7.10667	7.33534	7.74117	6.29121	6.1032	7.3345	7.66667	7.21366	7.24619	7.30088	6.71654	5.70747	7.19294	6.20406	8.12668	7.81811	7.07818	8.22762	6.17457	6.14887	6.13116	7.91933	8.10848	8.32129	6.74979	7.35369	6.93267	7.22425	7.73402	6.80929	6.88391	6.51657	7.29509	7.84023	NPC2
ENSG00000225663	FAM195B	1.158	6.23043	14.3262	0.000153712	0.00699658	5.65542	5.3401	5.48833	5.35323	5.4243	5.64036	5.84207	5.54406	5.9702	5.89036	4.42353	4.86876	5.78978	5.05947	6.25937	6.16982	5.64345	6.70457	4.97166	4.73443	4.7549	5.72076	7.73451	5.77279	4.90769	4.39747	4.92104	4.71369	8.67485	6.07433	6.0299	5.69254	5.313	5.42393	FAM195B
ENSG00000100490	CDKL1	1.15605	5.76118	12.9645	0.000317451	0.0123394	5.42613	5.50416	4.53405	2.96228	2.77122	3.78624	4.56542	2.75011	5.15843	5.3077	4.67514	1.54665	4.95156	4.00029	4.22379	6.32847	4.70273	3.78395	4.06083	3.99279	2.59899	4.685	5.55313	4.76871	4.34248	3.46137	4.27846	5.73803	4.51966	3.31943	4.31433	3.77444	4.46776	4.54976	CDKL1
ENSG00000117318	ID3	1.15195	7.21582	27.1084	1.92359e-07	2.55985e-05	7.13992	6.80225	7.45975	6.74751	6.13763	7.57983	7.64672	6.76111	6.51781	7.34362	5.92214	5.4899	6.96476	4.90752	8.40465	8.16059	8.24407	8.01529	6.53005	6.78713	6.88743	6.76912	7.24258	7.86537	6.52187	6.80477	6.93677	6.69651	8.30149	6.82027	6.40741	6.24668	7.53459	7.86577	ID3
ENSG00000054598	FOXC1	1.15152	7.49317	20.4499	6.12121e-06	0.000489109	7.57949	7.13141	7.35951	6.28716	5.72585	7.14906	7.69398	7.37476	7.61212	7.713	6.52736	4.12564	6.51452	6.39221	8.67208	8.69755	7.91771	8.45401	6.22545	7.61734	7.28493	7.0491	6.31929	8.47969	7.10142	6.66816	7.28825	7.17861	7.16095	7.57841	6.80463	6.668	7.80859	7.36932	FOXC1
ENSG00000156587	UBE2L6	1.15141	5.04703	16.3853	5.16845e-05	0.00290992	4.44599	5.15936	5.37496	3.69457	3.36482	5.3683	4.97827	4.57376	4.21468	5.52073	3.44172	5.22521	5.31698	1.8768	5.5957	4.74642	5.30686	5.84665	3.23977	3.7674	3.86868	6.84489	4.83446	5.46207	4.13892	4.40185	5.20891	4.32051	5.06481	4.88226	4.40695	4.21097	5.26105	4.7992	UBE2L6
ENSG00000137872	SEMA6D	1.15038	3.83782	10.4037	0.00125763	0.0361826	2.90746	2.75068	3.45946	2.31792	2.5478	2.69336	3.62988	4.04294	3.39532	3.06164	0.29605	5.16319	1.21014	0.960897	3.64103	4.14786	4.72347	4.50254	1.98675	2.09723	1.78798	4.31179	3.60733	4.6928	2.78118	1.43224	3.88117	3.79738	3.37004	3.22186	2.74135	2.41943	3.25801	3.90379	SEMA6D
ENSG00000123374	CDK2	1.14955	4.335	15.8067	7.01555e-05	0.00375902	3.69117	3.97724	3.63367	3.21436	3.40469	4.36439	4.08307	3.8564	4.00742	3.9486	3.09158	3.41832	3.63982	2.66065	4.64352	4.71567	4.19591	4.17934	3.40034	3.15552	3.48359	5.72747	3.89351	3.24817	3.0182	2.96867	3.47926	3.29483	6.51318	3.63446	3.98598	3.60157	4.16644	3.51841	CDK2
ENSG00000137573	SULF1	1.14562	9.23882	14.3381	0.000152738	0.00697829	9.05561	9.15857	9.09667	6.83578	7.1561	9.35747	9.49708	9.47166	8.32775	8.69136	7.66902	6.44249	8.51383	7.47685	9.69148	10.2746	8.68401	10.5661	8.33763	8.42302	8.48641	9.31357	9.15332	8.27488	7.68113	9.98709	7.66038	8.60037	9.66889	8.39098	8.25677	8.93435	8.75106	8.71705	SULF1
ENSG00000130066	SAT1	1.14074	9.05656	38.5281	5.39715e-10	1.27429e-07	9.36689	8.83336	9.31489	7.81034	7.32839	9.03688	9.10882	8.86996	9.22541	9.48284	8.49348	7.28285	8.81312	8.54115	9.65284	9.22169	9.47106	9.22606	8.52594	7.75498	8.09154	10.2601	9.18819	9.20589	8.85468	8.16331	8.26402	9.21005	9.093	9.44162	8.43459	8.53679	8.93629	9.44346	SAT1
ENSG00000104870	FCGRT	1.14066	6.81387	30.5762	3.21003e-08	5.31558e-06	6.69682	6.09898	6.94322	5.73595	5.45687	6.32852	6.93626	6.6565	6.79131	7.06074	5.37761	4.13978	6.40733	5.91774	8.0133	7.48592	6.86333	7.55912	5.69115	5.56998	5.83056	7.04221	7.39681	7.29239	6.51342	6.27041	6.30254	6.43894	6.63145	6.66634	6.42847	6.01436	6.71292	6.72632	FCGRT
ENSG00000000971	CFH	1.13676	7.25875	23.4688	1.26953e-06	0.000126249	6.46782	6.60202	7.52726	6.51806	5.34908	7.14672	6.80786	7.3262	7.30625	6.9287	6.09766	5.25083	6.74068	5.31322	8.17378	7.76302	7.28625	7.75854	7.4992	5.01091	5.81875	8.07831	7.12412	7.2567	6.90431	6.03721	6.79505	7.49833	7.43342	6.11967	6.62815	5.82996	7.72419	7.0097	CFH
ENSG00000090674	MCOLN1	1.13089	4.04053	11.1205	0.000853801	0.0273127	3.2619	4.20198	3.80518	2.07095	3.23135	4.12668	3.95311	4.2312	3.63385	4.27922	3.33392	1.34063	4.28012	3.52999	5.22651	4.2639	2.82389	4.63738	3.10582	2.91382	2.90707	2.88414	6.28943	3.97697	3.9764	2.32696	3.61265	2.9082	5.37884	3.87421	3.98011	3.66903	3.58063	3.4884	MCOLN1
ENSG00000143434	SEMA6C	1.13063	3.29649	12.8971	0.00032909	0.0126209	3.17134	2.28934	2.68733	1.44182	1.61169	2.99558	3.17871	3.04802	3.01238	3.30901	1.87333	3.97307	-0.355717	1.35949	3.867	3.63568	3.71159	3.33175	2.63376	0.272038	2.11058	3.73926	3.48416	3.80734	2.98103	2.33053	2.89733	3.14353	2.58501	2.10971	2.24846	2.13048	3.40899	2.91016	SEMA6C
ENSG00000042429	MED17	1.12725	5.46948	13.8199	0.00020119	0.0086519	4.99208	5.25032	4.92965	4.07445	4.4123	5.35643	5.54217	5.37079	5.16446	5.55231	4.66821	4.77589	4.82126	4.30945	6.25089	4.76306	5.07347	5.85377	4.9989	4.12149	4.24591	4.60537	7.8138	4.6015	4.39926	5.87544	4.14541	4.28712	7.2392	4.44056	4.88245	4.79318	5.22492	5.35744	MED17
ENSG00000166888	STAT6	1.12716	7.38339	17.3364	3.13126e-05	0.00193894	7.03209	7.25486	7.19162	6.13724	6.38579	6.99386	7.04242	6.82458	6.98296	7.31204	6.52791	6.19447	7.02472	6.38859	8.11364	6.94975	6.26628	7.8606	6.03591	5.25241	7.4818	6.63486	7.55285	8.53664	6.42732	6.18377	5.78854	6.5379	9.62896	6.928	6.87176	6.64406	7.0359	7.11126	STAT6
ENSG00000134686	PHC2	1.11161	7.04479	22.1906	2.46883e-06	0.000229896	6.77146	6.99993	7.09412	5.41793	5.52214	6.95895	7.24827	7.53219	7.23418	7.13875	6.18134	4.76306	7.01088	5.90494	8.2952	7.89225	6.57007	7.7166	5.85819	7.79436	5.58241	6.99389	6.7606	7.76129	6.69734	6.00042	6.68766	7.0322	6.78702	7.54609	6.19333	6.39159	6.99636	7.58589	PHC2
ENSG00000059122	FLYWCH1	1.11075	5.34673	15.7172	7.35534e-05	0.00390676	4.9699	4.98015	5.56117	4.60353	4.76917	4.88976	5.32682	4.99043	4.88856	5.20254	4.51722	4.15724	4.55825	4.63798	6.23278	6.3994	3.13127	6.51147	4.04885	4.59107	3.99151	4.71182	5.15584	7.61012	4.89725	4.52061	4.11496	5.6462	5.43735	5.49285	4.93812	5.09275	4.56549	5.47644	FLYWCH1
ENSG00000106351	AGFG2	1.10496	2.66351	10.1575	0.00143714	0.0399074	2.50957	3.32764	2.56912	0.833324	2.05606	1.53913	2.84352	1.66828	2.28479	3.53641	1.58317	1.84142	3.19712	1.4467	4.0924	1.70858	2.25619	2.4087	2.17814	0.632098	1.59507	3.11043	4.09617	2.2888	2.24287	1.69227	1.76242	2.63604	3.46961	2.0975	1.59622	2.47979	2.64079	2.55035	AGFG2
ENSG00000169604	ANTXR1	1.10427	10.7223	18.0427	2.16008e-05	0.00141921	10.2832	10.4731	10.7744	9.43189	9.06159	10.5052	11.0505	10.5694	10.5772	10.4851	10.0793	8.42638	10.8228	8.67419	11.2239	11.7386	9.84105	11.763	9.94069	10.8056	9.18361	10.0953	11.1346	10.767	10.0746	10.9365	8.8913	10.4981	11.6776	9.84889	9.8265	9.45484	10.8993	11.1039	ANTXR1
ENSG00000130202	PVRL2	1.10294	5.31553	14.0178	0.000181084	0.00793645	4.60681	4.24109	4.84772	4.06304	4.1026	5.14363	4.63697	5.13901	4.56727	4.87537	4.08274	4.88877	4.21445	3.19957	5.88193	5.29042	4.66066	4.76027	2.60966	2.98019	3.16039	6.62057	5.36724	6.99606	4.91153	3.97664	4.87385	4.20969	4.75959	5.0028	4.43162	4.49092	5.04957	4.5173	PVRL2
ENSG00000130517	PGPEP1	1.10293	6.19129	13.6725	0.00021762	0.00918573	5.69885	5.85444	6.2075	4.78267	4.31426	5.91154	5.90768	6.00545	5.66272	5.96063	5.04095	5.41358	4.62302	4.09295	7.23352	7.11145	5.09249	6.43663	5.73162	3.2396	5.02236	6.41448	7.48433	5.89105	5.68071	6.97093	4.82921	5.23633	4.50768	6.55858	5.46622	5.35922	5.6995	5.99736	PGPEP1
ENSG00000150540	HNMT	1.10163	4.6707	16.6123	4.58535e-05	0.00263845	4.6285	4.15913	4.6289	3.18181	3.15926	4.66772	4.72775	5.41574	5.2661	4.39941	4.53124	1.68	5.25827	5.01537	5.27299	4.2965	4.53901	4.79407	4.14954	3.17988	3.65134	5.4003	5.74958	4.40995	4.51211	3.01977	3.99784	4.92833	5.4604	4.62213	3.32624	4.29145	5.4831	4.59293	HNMT
ENSG00000152990	GPR125	1.09896	6.39138	15.3295	9.02946e-05	0.00458311	6.28816	6.04808	5.91868	5.28128	4.78465	6.20778	6.2435	5.08176	6.02392	6.50198	5.45709	3.51891	5.15325	5.30561	6.54193	6.23162	8.36674	6.12868	5.36157	6.05307	4.12865	7.0673	5.16002	7.25725	5.86082	6.22938	5.69632	6.16709	5.58509	5.48916	5.41375	5.68796	6.12147	6.12873	GPR125
ENSG00000000460	C1orf112	1.0955	3.36782	10.7298	0.00105425	0.0317322	3.44763	2.67612	2.15925	2.67343	3.31612	3.51763	4.70699	2.91874	1.29748	4.20702	2.95222	2.50979	2.83673	1.81823	3.12341	3.78663	4.08355	3.62577	3.10378	2.58309	2.15043	3.42186	3.20293	4.09015	3.24234	1.91483	2.08205	2.67528	5.64591	2.99183	2.90886	2.17468	3.32827	3.95635	C1orf112
ENSG00000104915	STX10	1.08697	5.04871	11.4384	0.000719411	0.0237185	4.56037	4.88974	4.60372	4.04823	3.96296	4.44215	4.92358	5.14304	4.62164	4.9469	2.93882	1.47054	4.68247	4.06928	6.19721	5.69799	5.82136	6.03618	4.04049	4.20267	4.07332	7.15114	4.24968	3.9681	4.03224	5.80998	4.12443	4.92855	4.23975	4.55044	4.2415	4.6836	4.87189	4.65994	STX10
ENSG00000170581	STAT2	1.08372	8.55406	21.6198	3.32402e-06	0.000298884	8.03756	8.8586	8.69313	7.05954	7.46103	8.504	8.30877	8.23308	8.11527	8.9328	7.58947	7.6394	7.70886	6.8252	9.2083	9.38498	7.94663	9.46021	7.34895	7.43907	7.30021	8.59262	9.37827	9.26316	8.04291	9.31942	7.16323	7.87797	8.91965	7.9991	7.95136	8.01236	8.37466	8.54315	STAT2
ENSG00000102265	TIMP1	1.08265	8.93694	33.2637	8.04692e-09	1.4873e-06	8.64062	8.78848	9.21923	7.80685	8.22521	9.0605	8.561	9.87902	9.32227	8.69759	8.28899	7.11104	8.92053	8.33765	9.62182	9.91234	8.93072	9.43753	8.42719	7.9883	8.35421	8.94069	9.5172	9.69286	8.04732	8.15246	9.01234	8.87494	9.58851	9.24489	8.30546	8.1653	9.22364	9.58591	TIMP1
ENSG00000186998	EMID1	1.08203	4.85313	15.4426	8.50499e-05	0.00435922	4.27538	3.23558	4.31875	3.2509	3.44775	3.54967	3.81482	4.37941	3.80144	3.7101	1.98486	1.86236	4.45933	2.14508	5.14342	5.62173	4.42174	4.58853	3.03928	3.66535	3.06652	3.66016	4.37663	4.86235	3.43633	3.18047	4.4476	4.27726	2.45541	4.87322	3.58191	3.16511	3.79617	4.57033	EMID1
ENSG00000168827	GFM1	1.07144	5.62893	24.0336	9.46702e-07	9.87052e-05	4.93655	5.635	5.43453	5.6441	5.49962	5.1716	5.92885	5.46241	5.16078	5.4201	4.98794	4.41866	4.66179	4.22504	6.13261	6.37561	6.39743	6.23574	4.79764	4.64763	4.72066	5.66512	5.94926	6.79581	4.40339	4.39923	4.69953	6.63754	5.59115	6.84528	5.29992	5.14838	5.74817	5.52095	GFM1
ENSG00000105655	ISYNA1	1.07144	4.69685	16.2595	5.52309e-05	0.00308115	4.30297	3.76302	3.80556	4.17241	3.54703	4.08827	4.57469	4.55601	4.9271	4.59741	2.90872	2.78338	3.91037	3.39685	5.54871	5.4057	4.45789	5.45597	3.91182	3.45521	3.31311	6.50895	3.71529	4.4963	4.26656	3.56014	4.33158	4.1505	4.64461	4.44729	4.16097	4.05256	4.30909	4.41117	ISYNA1
ENSG00000172493	AFF1	1.07134	7.40094	13.417	0.000249354	0.0101845	7.19098	6.52164	6.65022	6.40013	6.13399	6.89142	6.86021	6.99096	6.63676	6.92394	7.03925	4.92458	6.86503	6.35957	7.58471	7.95358	5.28639	7.74709	7.29419	6.01577	5.64724	8.43368	7.48212	5.44713	6.19389	6.58182	5.08586	6.43416	9.3905	6.63391	6.3017	6.41371	7.08641	7.07828	AFF1
ENSG00000112419	PHACTR2	1.07103	8.16983	15.5437	8.0621e-05	0.00419688	7.56123	7.80288	7.36578	6.98539	7.6097	7.40106	7.61934	7.73199	6.80988	7.19283	7.03142	4.68042	7.17697	6.72003	7.37778	8.24459	10.2029	7.82992	6.31791	6.56163	8.09642	8.00959	8.22134	7.24117	7.27659	6.68441	6.45882	8.19958	8.47541	7.35324	6.79451	6.9632	7.9529	7.92142	PHACTR2
ENSG00000163755	HPS3	1.06946	7.48962	17.7373	2.53602e-05	0.00162252	6.57344	5.76003	6.66718	6.04046	5.96885	6.4718	6.83004	6.81746	6.55674	6.82667	5.81366	5.33322	5.91104	5.46518	6.46887	6.95225	9.07994	6.58598	6.82133	5.08923	6.40625	6.95515	6.07925	7.3564	6.23693	6.12626	6.05574	6.48159	7.86825	5.93883	6.19921	5.75889	7.29323	6.55374	HPS3
ENSG00000135365	PHF21A	1.06853	5.52538	22.8759	1.72806e-06	0.000166421	5.43101	5.41202	5.55974	5.10766	4.55453	5.44425	5.35153	5.39332	5.45423	5.8697	5.40316	4.2571	5.25136	4.26606	4.85901	6.96787	5.15616	6.70167	4.29239	4.94894	4.68802	5.47496	6	6.74249	5.42938	4.09604	4.56461	5.81468	6.55592	5.68616	5.06739	5.24886	5.65693	5.45802	PHF21A
ENSG00000052795	FNIP2	1.0673	7.75943	18.7403	1.49786e-05	0.00106385	8.27114	8.22008	7.38064	6.2377	5.97777	7.10261	7.53862	7.84326	7.61835	7.62297	7.48972	6.12834	7.83279	6.16182	7.57526	8.52852	7.46088	7.87319	5.52573	7.86193	6.62111	6.64119	8.72645	8.91148	6.99713	7.78271	6.59997	7.29949	8.1885	7.42009	6.70287	6.97931	7.93671	7.90638	FNIP2
ENSG00000213445	SIPA1	1.06563	3.75875	15.3712	8.83235e-05	0.00449553	3.51629	3.10545	4.31981	2.61309	1.90627	3.12023	4.23802	4.31838	3.57902	3.73955	2.51312	2.3972	4.04265	2.37666	4.56036	4.09603	2.67649	4.90236	2.76114	2.66625	2.79842	3.9826	4.28265	4.18261	3.61431	2.53361	3.68349	3.15669	3.85001	3.83555	3.32871	3.17508	3.73843	3.54022	SIPA1
ENSG00000074219	TEAD2	1.065	5.46296	12.9357	0.000322367	0.0124768	5.2192	5.58865	5.76265	4.05171	4.44861	5.83906	5.33669	5.99832	5.18811	5.18311	3.65642	3.87427	5.9627	2.93664	6.9726	6.47157	5.01098	7.2077	4.61784	4.83415	6.32113	4.05548	5.79351	5.94755	5.3993	4.77072	4.32363	5.15217	6.57435	5.3495	5.00029	4.91701	5.40606	5.72307	TEAD2
ENSG00000175130	MARCKSL1	1.06423	5.43534	9.80441	0.00174094	0.0449939	5.28979	3.84114	5.16397	3.01732	3.02865	5.64531	5.58092	6.02616	5.59623	6.29781	2.42554	6.56442	3.78975	2.79474	5.64525	5.77395	7.29407	5.30211	4.84649	4.21251	4.68566	5.23114	5.33046	5.38611	4.87354	4.97968	4.8884	4.51784	5.40014	5.03276	4.23944	5.00746	5.04866	5.49935	MARCKSL1
ENSG00000105127	AKAP8	1.06202	5.85998	10.9366	0.000942851	0.0295416	5.50617	5.3089	5.06902	5.02029	4.89696	5.46772	5.46668	5.52169	5.54753	4.83246	4.95632	2.88925	5.33027	3.92107	6.35548	6.72907	4.77244	7.15603	5.85488	4.23607	3.64831	6.42672	7.70238	3.7141	6.17192	3.61995	4.62278	6.28799	6.16893	4.71089	5.2917	5.2209	5.13717	5.40521	AKAP8
ENSG00000143570	SLC39A1	1.06128	6.90046	18.0633	2.13685e-05	0.00140901	6.2416	6.03036	6.34019	5.69198	5.7009	6.38932	6.27849	6.2935	6.19857	6.39946	5.32921	4.72014	5.80598	5.11465	6.54007	6.17318	9.15005	6.41822	5.46634	5.86514	5.76504	6.63277	6.70034	6.509	5.82231	5.76055	6.07889	6.08688	6.51791	6.6721	5.86733	6.03142	6.51016	6.21685	SLC39A1
ENSG00000126803	HSPA2	1.06053	4.14132	14.5466	0.000136734	0.0063663	3.532	3.67614	3.5183	3.38097	2.58174	3.50278	3.50258	3.24201	3.51388	3.44075	1.81322	2.23126	2.80772	2.45556	4.84741	5.01552	4.43026	3.51197	4.02619	1.16794	2.725	4.57594	4.46848	3.37114	3.04923	3.18375	3.8516	4.03497	1.97516	4.23999	3.17157	2.84472	3.75028	3.78989	HSPA2
ENSG00000143344	RGL1	1.0593	6.26326	12.8395	0.000339384	0.0129241	6.31454	5.5483	6.31806	4.70285	4.58156	6.50114	6.80932	6.16622	6.12764	6.2619	5.69514	5.31954	6.0039	4.44948	6.86847	7.2402	6.15653	5.73197	5.04692	4.21039	6.23708	5.69521	8.62263	5.78669	6.82132	5.59339	5.69548	5.92945	5.79096	5.76832	5.61963	5.65912	6.2338	6.22006	RGL1
ENSG00000003056	M6PR	1.05899	6.37554	25.8037	3.77968e-07	4.55231e-05	5.95256	6.01867	5.9585	5.3744	5.47669	6.07951	6.265	5.99178	5.4529	5.99416	5.20724	5.56651	5.60803	4.90909	6.54366	6.77339	5.97247	6.27096	4.5877	4.73156	4.77106	6.62592	7.18834	7.23393	5.6566	5.50353	5.40002	5.65794	7.339	5.58141	5.79372	5.64798	6.24639	5.73758	M6PR
ENSG00000211448	DIO2	1.0589	10.439	14.714	0.000125111	0.00593849	9.43742	9.48585	10.3901	10.0697	8.0442	9.93169	8.39931	9.04166	10.0956	9.78788	8.09086	8.444	8.99411	9.37172	11.3216	10.9147	8.60715	10.0027	9.87209	8.08869	9.13243	10.6978	9.36596	9.65308	9.38545	9.36316	7.69502	10.296	10.7573	9.31319	9.15855	8.58019	10.5961	9.53856	DIO2
ENSG00000143815	LBR	1.05794	5.94604	10.4898	0.00120036	0.0350585	5.72027	4.81031	5.38521	5.07541	4.89863	5.73515	5.66845	5.29229	5.05585	5.23273	5.18731	5.0174	4.53311	5.19038	5.45406	5.67804	6.31032	4.92883	3.99627	3.48437	5.81378	9.01262	5.48064	3.93691	5.37985	3.79703	5.00707	5.79717	5.39612	6.34734	4.96364	4.97214	5.64292	5.57102	LBR
ENSG00000164543	STK17A	1.05748	5.34833	23.6743	1.14094e-06	0.000114394	5.38771	5.65241	5.31217	3.78081	4.64072	5.76686	5.85491	5.56147	4.46331	5.2494	5.21504	4.5974	4.68836	4.48979	6.11655	5.79599	4.65101	5.78169	5.13174	4.44578	4.32378	6.55393	4.98666	5.55997	4.75078	4.56605	5.02367	6.48151	5.37527	4.80458	4.69085	4.60866	5.3153	6.05309	STK17A
ENSG00000214182	PTMAP5	1.05671	3.67309	14.5035	0.000139897	0.00648882	3.69957	3.51443	3.2635	2.97662	2.8749	4.21547	3.3337	3.40396	3.46867	3.37303	1.1629	1.47841	2.84893	3.04077	4.1771	4.4369	5.78061	4.37346	2.87266	3.167	3.32428	3.64462	3.69288	3.77286	2.42289	3.35875	2.96499	4.06758	4.57234	3.08777	3.39874	3.49154	3.57041	3.18885	PTMAP5
ENSG00000122965	RBM19	1.05346	6.39263	17.5154	2.84985e-05	0.00179506	5.94446	5.82627	5.775	5.09555	5.70459	6.01222	6.25043	5.79852	5.9855	5.9944	5.10058	4.85356	5.28614	5.70189	7.17275	6.64017	5.08009	6.87439	4.51122	4.64872	5.38032	7.08861	6.81052	6.59276	5.37036	6.63827	3.98075	5.63646	7.76105	5.64527	5.868	5.78395	5.54528	6.15754	RBM19
ENSG00000108960	MMD	1.0504	4.45493	9.9149	0.00163946	0.0434138	3.05398	3.69447	4.68619	2.62451	3.63538	4.10131	5.00648	5.71341	4.89878	4.22222	2.94603	4.45529	2.69325	2.20417	5.37233	4.20447	5.91435	5.51949	4.89494	3.26272	3.34789	4.49212	3.92287	5.0615	4.73571	2.96967	4.78942	4.47163	2.62139	5.39421	3.6436	4.14378	4.68946	4.17785	MMD
ENSG00000149177	PTPRJ	1.04959	4.18675	10.2099	0.00139692	0.0390243	3.74275	3.99464	3.8766	2.81226	3.00449	4.4911	3.79511	4.90211	3.8691	3.71284	3.87402	4.36571	2.35232	2.78472	5.0271	4.13528	4.52062	3.50104	2.77314	1.86292	3.29286	4.54322	4.65942	5.78904	4.13861	3.05961	4.46513	3.80326	1.64097	5.81301	4.11331	3.77126	3.99334	3.40249	PTPRJ
ENSG00000184584	TMEM173	1.04872	5.89202	10.0691	0.0015078	0.0410964	5.88163	5.94057	5.94736	4.02666	4.2993	5.54856	5.77082	5.70881	5.70992	5.49005	4.97726	2.79471	5.45777	3.99452	6.89552	6.8633	4.84851	7.62736	3.62712	6.18303	5.56765	7.18153	5.1706	4.86428	5.55745	6.33716	3.99058	6.17238	4.79125	5.74539	5.65854	5.23775	5.43427	5.39891	TMEM173
ENSG00000162430	SEPN1	1.04823	6.45195	23.4872	1.25748e-06	0.000125392	6.43415	6.3947	6.6138	5.41969	5.3068	6.95228	6.81672	6.79249	6.1147	6.50457	5.97455	4.85827	6.10611	5.71049	7.4635	7.52354	5.82647	7.217	5.60907	5.13808	5.69503	7.06812	6.55594	7.9437	6.54314	6.38329	6.07992	6.51715	6.48145	6.00499	6.06873	6.20696	6.60145	6.46282	SEPN1
ENSG00000143147	GPR161	1.04787	4.85186	10.5897	0.00113718	0.033643	4.79306	3.31686	5.28406	4.36824	3.9725	4.80535	5.30276	4.97775	4.02446	3.92454	3.40481	3.02667	4.3844	3.29499	5.4954	5.37187	5.71131	5.12622	3.32643	3.60481	3.56195	3.80232	6.94714	5.6191	4.59788	5.37683	4.26887	5.16651	2.59719	4.85447	4.44739	4.11721	4.79885	4.54439	GPR161
ENSG00000236490	TAPBP	1.04713	3.30901	12.7568	0.000354715	0.0133414	2.55234	2.96455	3.22941	2.18987	2.31005	2.2869	2.14572	2.67645	2.37474	2.26577	2.28931	-1.12588	2.35014	1.65423	4.64491	3.47525	2.88534	3.82332	1.59459	1.64544	2.42094	3.62024	2.85296	2.86331	2.47141	2.30301	1.60034	2.65913	3.13427	2.82931	2.50872	2.66395	2.25596	2.56968	TAPBP
ENSG00000118257	NRP2	1.04236	8.12267	25.5061	4.40987e-07	5.20592e-05	7.3678	7.56174	8.31911	6.7636	7.23338	8.4413	8.09102	8.56807	7.985	7.72073	7.01035	7.0368	7.51169	6.7421	8.57022	9.07742	7.56656	8.92626	6.70616	8.08151	8.17104	8.4516	7.48915	7.93159	7.26811	6.97446	7.24155	8.25687	9.09882	7.99124	7.52138	7.29779	8.3678	8.03373	NRP2
ENSG00000279332	RP11-799B12.1	1.03827	5.41486	12.1227	0.000498109	0.0177323	4.19612	4.19612	4.19612	4.19612	4.19612	4.19612	4.19612	4.19612	4.19612	4.19612	3.39877	3.25122	4.26921	2.45914	4.95151	5.35014	4.69804	5.19093	4.45582	3.63878	4.02345	4.21179	4.94522	3.90166	4.34261	4.46421	2.16817	3.68188	6.02521	4.49463	3.5629	3.82015	4.54972	4.8517	RP11-799B12.1
ENSG00000164442	CITED2	1.03821	6.15863	29.2105	6.49271e-08	9.77807e-06	5.88479	5.68867	5.5077	5.39601	4.79565	5.39351	5.90062	5.89482	5.72598	5.7138	4.60819	4.8723	4.72696	4.53475	6.85284	6.3641	6.2695	6.49259	5.49617	5.12397	4.83983	6.78269	5.87265	5.42562	4.85741	5.24417	5.55747	6.26668	6.46815	5.14705	5.54883	4.97221	6.29691	5.54267	CITED2
ENSG00000113369	ARRDC3	1.03783	10.5323	16.4809	4.91438e-05	0.00279265	10.0153	9.41761	9.47477	9.10543	8.73831	9.74328	9.85652	9.98091	10.1619	9.96149	9.69043	6.69895	8.93672	9.16345	10.2732	11.1173	10.547	10.7375	10.392	8.67151	9.53593	10.4582	9.74054	9.07515	9.54009	9.74409	7.63811	10.0142	10.9849	9.95187	9.406	9.00034	10.4955	9.68038	ARRDC3
ENSG00000213923	CSNK1E	1.03354	7.19931	35.0779	3.1677e-09	6.26622e-07	7.21729	7.19694	7.20741	5.80131	6.08567	7.31122	7.21966	7.32433	7.18664	7.47305	6.26439	6.26312	6.6584	6.32884	7.69393	7.68292	7.50501	7.62221	6.81263	6.52853	5.95447	7.51221	7.78146	7.42481	6.72008	6.65242	6.28258	6.92399	8.42774	7.00732	7.01188	7.02622	6.92111	7.05019	CSNK1E
ENSG00000198604	BAZ1A	1.033	6.13481	24.8324	6.25359e-07	6.95612e-05	5.93941	5.91442	6.12765	5.215	5.2885	6.24581	6.58508	6.22109	5.83286	6.4955	5.29295	5.46088	5.99949	5.33067	6.35368	7.41198	5.65466	6.38794	5.74008	5.55741	4.74114	6.08845	7.701	6.09111	5.55159	5.61449	5.59477	5.4561	7.22009	6.48215	5.60065	5.76274	6.28996	6.29277	BAZ1A
ENSG00000135821	GLUL	1.0328	7.50994	19.0158	1.29639e-05	0.000935752	7.45933	7.33836	7.1055	6.19163	5.71793	7.41368	7.06	7.57946	6.98686	7.38608	6.28983	6.6418	6.96132	5.63798	8.13442	7.60778	7.24257	7.67537	5.54417	5.26529	7.44552	8.99749	7.29575	7.59508	7.16446	7.02063	7.30099	6.34623	7.24978	7.06121	6.49544	6.63094	7.37569	7.59346	GLUL
ENSG00000032219	ARID4A	1.02927	5.94282	10.8296	0.000998918	0.0306788	5.50427	5.79722	5.15664	5.603	5.26392	5.58544	5.39872	5.42178	5.46637	5.86791	5.32929	4.86126	4.37604	5.14517	4.94599	5.33092	8.84711	5.21643	4.69084	4.95342	4.95146	5.47727	7.58477	5.38139	5.74004	4.79675	5.47176	5.59537	5.31378	6.12147	5.19186	5.1364	5.95076	5.74708	ARID4A
ENSG00000154122	ANKH	1.02771	9.06967	19.5367	9.86876e-06	0.000744492	9.15827	9.05685	9.33293	7.4832	7.79265	9.30675	9.45736	8.8939	8.63244	9.37235	8.57957	6.78006	8.88773	8.00088	10.0293	10.1909	8.71464	9.60629	8.10461	7.80896	8.74645	9.02941	9.99154	9.41105	8.85579	9.35751	8.12243	9.10811	9.64256	8.00564	8.5454	8.90263	8.78228	9.16437	ANKH
ENSG00000271984	RP3-337O18.9	1.02582	3.76766	11.3549	0.000752477	0.0245872	3.87853	4.51364	4.48231	1.99345	3.02912	4.09466	3.56478	2.70543	2.42998	4.66478	3.58584	2.09445	4.18521	3.15003	4.78403	4.01343	2.18758	4.28476	2.65619	2.72973	2.95579	4.0382	4.07007	4.76402	3.72571	2.95972	2.94786	3.92353	3.80909	3.84809	3.06758	3.47991	3.60703	3.98816	RP3-337O18.9
ENSG00000164039	BDH2	1.02582	4.4835	23.3895	1.323e-06	0.000130856	4.82581	4.64296	4.94694	3.35417	3.30614	4.60774	5.09722	4.54517	4.25683	4.47955	3.56221	2.51067	4.26852	4.16281	4.68537	4.95028	5.81623	5.29394	4.12868	4.0878	3.70817	4.82077	4.88264	4.80946	4.10329	4.21523	4.42998	5.21116	4.34759	4.13028	4.09191	4.05089	4.4945	4.98772	BDH2
ENSG00000180806	HOXC9	1.02532	3.25559	15.6075	7.79435e-05	0.00411012	2.88838	2.3769	3.27086	2.49738	1.75124	2.95762	2.7462	2.82385	2.68889	2.78348	2.10026	1.10041	2.46186	2.66254	3.49609	3.3722	3.68606	2.54842	1.8424	1.90676	2.03821	2.93967	3.94299	3.40086	2.81559	2.91061	2.21627	1.95266	2.92048	3.25528	2.07703	2.4789	2.62028	3.53771	HOXC9
ENSG00000157570	TSPAN18	1.02208	6.60011	10.7399	0.00104852	0.0316347	6.08211	4.53555	7.02327	5.72842	5.45113	6.68255	7.42465	5.69054	6.37357	7.11337	5.09737	4.89187	5.91833	3.80826	7.92686	7.86509	6.52896	7.64738	5.88801	5.83933	6.74199	5.15883	7.65209	5.98285	6.47983	6.46146	5.55472	6.13914	7.55073	5.07721	6.14755	6.03512	6.40925	6.25014	TSPAN18
ENSG00000198551	ZNF627	1.02125	4.47811	9.78345	0.0017609	0.0453816	4.47568	4.04011	3.80125	3.14329	4.05848	4.66836	4.74409	5.00286	4.06944	4.38622	3.60545	2.01404	3.9681	3.97915	6.28469	4.96932	4.10367	4.9874	4.13789	3.28023	3.36083	3.78764	6.91287	3.95442	3.81887	3.52971	5.13521	3.89528	3.92596	5.12884	4.26932	4.41962	4.38486	3.88211	ZNF627
ENSG00000070366	SMG6	1.01795	5.41755	10.6245	0.00111597	0.0331493	4.63458	4.81609	4.49351	3.88526	4.30428	4.87634	5.09901	5.12469	4.90213	4.621	4.0054	4.50142	3.818	3.90144	5.16235	5.00004	6.3468	4.67007	4.81655	4.60899	3.37875	5.14182	4.70247	5.40555	3.26159	5.91922	3.22771	3.90257	7.73932	4.00371	4.93477	4.13298	4.57024	5.06477	SMG6
ENSG00000128594	LRRC4	1.01568	3.37541	10.8134	0.00100766	0.0308618	3.67905	1.79448	3.31738	1.0745	1.91198	3.69625	3.84371	2.43551	3.04736	3.73083	2.04758	3.66837	3.04208	0.928911	3.93489	3.49343	3.79642	1.91317	2.45697	2.36208	2.71049	3.53823	3.41494	2.63592	2.31887	2.97628	2.58558	3.16007	3.7966	2.28123	1.92202	2.7365	3.10335	3.65055	LRRC4
ENSG00000145623	OSMR	1.01504	8.14857	20.9382	4.74337e-06	0.000398138	7.9815	7.93087	8.2087	7.22149	6.50565	8.04436	7.65316	7.68539	8.01676	8.11825	7.30707	6.37534	7.67639	6.51976	9.05956	9.14613	7.33582	8.47282	8.43551	6.04647	7.28532	9.00066	8.15803	7.49368	7.5861	7.23969	7.4982	7.89882	8.6069	7.58996	7.57589	7.18352	8.40666	7.78038	OSMR
ENSG00000116030	SUMO1	1.0126	7.23098	10.0141	0.00155347	0.0419769	6.78147	6.61008	6.48177	6.75487	6.93974	6.78916	7.09219	6.64166	6.30771	6.80419	6.05149	5.63379	6.32328	6.66234	6.7384	6.5458	9.18681	6.62034	6.79996	6.39876	5.99756	7.80933	7.37726	5.93882	6.56851	5.61991	5.35444	6.02948	9.94387	6.80547	6.42843	6.73555	6.78312	6.93403	SUMO1
ENSG00000117758	STX12	1.01152	5.97892	10.9326	0.000944873	0.0295796	5.63305	5.67321	5.89899	5.3132	5.03259	5.59513	5.43367	5.73489	5.75638	5.93935	5.67024	5.65795	5.8153	5.24196	5.75341	5.73902	5.34374	5.58674	4.90558	4.77524	4.99169	5.55414	7.9478	5.43182	5.02469	4.96979	5.1448	5.38198	8.63186	4.45316	5.25976	5.26532	6.12111	5.758	STX12
ENSG00000147853	AK3	1.01045	6.14827	14.7105	0.000125347	0.00594198	6.17002	6.03705	5.51186	5.12823	5.00684	5.98864	6.2292	6.11441	6.4466	6.14204	5.75255	5.12779	6.32532	5.56682	6.28682	5.62239	6.33132	6.00691	4.99737	5.0824	4.78582	5.97896	8.76046	5.65992	5.64196	5.52055	6.05484	6.03402	6.19981	5.81375	5.39972	5.18074	6.5028	6.4267	AK3
ENSG00000162614	NEXN	1.00902	5.03072	9.83028	0.00171662	0.0447324	3.9369	4.17185	3.82433	3.09608	2.58513	3.54784	4.10045	4.19961	3.49964	3.3993	3.78177	-0.079679	4.21063	3.5914	4.36716	4.48019	3.98921	4.74823	3.58998	1.18808	1.49183	5.30496	5.01162	5.23022	4.71138	2.73877	3.66806	3.75821	3.04145	3.8988	3.02594	3.8544	4.07051	3.59361	NEXN
ENSG00000129946	SHC2	1.00863	4.3244	16.1016	6.00319e-05	0.00330164	4.79237	4.52782	4.65484	3.15711	2.43647	3.30533	4.96144	4.37109	4.54889	4.88869	3.023	4.52995	4.4947	2.90805	4.81841	4.99291	4.01858	4.52964	3.08285	3.52434	3.8623	4.72817	4.74193	5.04684	4.57367	2.80726	4.37428	4.64569	4.03562	4.5499	3.5763	3.86231	4.4227	4.79631	SHC2
ENSG00000168036	CTNNB1	1.00731	11.2105	26.0688	3.29457e-07	4.05953e-05	10.9028	10.486	11.2731	10.5325	10.2716	11.1922	11.258	11.0096	10.9832	11.0078	10.3462	9.66659	10.3039	9.54524	11.5003	11.5366	12.3212	11.9135	10.6543	10.4589	10.6704	11.1883	11.2988	11.0793	10.5581	11.1511	9.9435	11.2467	11.9006	10.5501	10.2864	10.3879	11.4518	11.4406	CTNNB1
ENSG00000183688	FAM101B	1.00476	7.44501	14.5044	0.000139831	0.00648882	7.36033	7.09817	7.5545	6.2136	6.13766	7.36274	7.56768	7.59647	7.38491	7.34503	6.76412	5.30201	7.68725	5.72011	7.77319	8.02065	7.54684	8.48269	6.20102	8.09299	6.94108	6.21082	7.73369	7.79305	6.38274	7.90545	5.51466	7.02742	9.01941	7.12297	6.43195	6.77118	7.43393	8.01137	FAM101B
ENSG00000121690	DEPDC7	1.00119	2.58422	10.4573	0.00122164	0.0353974	2.68042	2.301	2.86203	0.40654	1.91926	2.41452	2.51248	3.06281	3.06342	3.06777	2.07095	0.743927	3.0025	1.09031	2.39552	3.02045	3.70423	3.40432	3.07182	1.55406	1.97006	2.69304	2.5216	2.76358	1.72368	2.20284	2.63158	3.17221	1.7312	3.11263	1.38288	2.38146	2.5923	3.35946	DEPDC7

## Sheet: Supple table 3
Supplemental table 3. Analysis of gene ontoloty (GO) biological process of DEGs in osteochondroma explants
Category	Term	Count	%	PValue	Genes	List Total	Pop Hits	Pop Total	Fold Enrichment	Bonferroni	Benjamini	FDR
GOTERM_BP_DIRECT	GO:0030198~extracellular matrix organization	49	5.85424	2.59995e-24	GFAP, TNC, NPNT, ELN, ITGA11, COL2A1, POSTN, ITGB3, SOX9, ABI3BP, COL9A1, SMOC2, TNFRSF11B, COL9A2, COL9A3, COL7A1, COL27A1, COMP, COL6A3, ACAN, COL6A1, LOX, FGF2, COL8A2, COL11A1, LOXL1, CYR61, COL10A1, ICAM1, HAPLN1, MATN3, MATN4, MATN1, ITGA1, HSPG2, ITGA4, SPARC, COL5A3, COL16A1, NDNF, COL5A1, CSGALNACT1, COL14A1, BGN, COL19A1, ITGA6, LAMC3, COL1A2, COL1A1	690	196	16792	6.08406	7.96885e-21	7.96885e-21	4.69284e-21
GOTERM_BP_DIRECT	GO:0001501~skeletal system development	33	3.94265	6.50075e-16	ALPL, NOG, FGFR3, PTH1R, SOX4, POSTN, COL2A1, EXTL1, SOX9, COL9A2, TNFRSF11B, LECT1, COMP, ACAN, COL12A1, COL11A2, PAPSS2, COL10A1, MATN3, HAPLN1, BMP2, CMKLR1, IGF2, ANKH, EPHA2, PRELP, SHOX2, COL19A1, CLEC3A, ETS2, COL1A2, FOXC1, COL1A1	690	137	16792	5.86201	2.0417e-12	1.02085e-12	1.19904e-12
GOTERM_BP_DIRECT	GO:0030199~collagen fibril organization	17	2.03106	8.49492e-13	FMOD, ADAMTS14, COL2A1, COL5A3, GREM1, SERPINH1, COL5A1, COL14A1, SFRP2, ACAN, COL1A2, COL12A1, FOXC1, COL1A1, LOX, COL11A2, COL11A1	690	39	16792	10.6081	2.60385e-09	8.67949e-10	1.5334e-09
GOTERM_BP_DIRECT	GO:0007155~cell adhesion	53	6.33214	3.00764e-11	NRP2, MYBPC1, IGFBP7, POSTN, CTNNB1, WISP2, CGREF1, S1PR1, SRPX, WISP3, COL12A1, BOC, CYR61, ICAM1, TYRO3, ACKR3, CTNNA3, HES1, AMBP, LAMC3, CX3CR1, COL1A1, MFAP4, TNC, ITGA11, CTNND2, ITGB3, CX3CL1, ISLR, LPXN, COL7A1, COMP, COL6A3, ACAN, PSTPIP1, COL6A1, CD24, THBS2, THBS3, HAPLN1, FLRT1, COL15A1, ITGA4, COL16A1, TINAGL1, COL5A1, CDH13, COL19A1, CDH15, ITGA6, DSG2, ENG, MYH10	690	459	16792	2.81007	9.21841e-08	2.3046e-08	5.4287e-08
GOTERM_BP_DIRECT	GO:0030574~collagen catabolic process	18	2.15054	4.94158e-10	ADAMTS14, COL15A1, COL2A1, MMP16, COL5A3, MMP13, COL5A1, COL19A1, COL7A1, COL6A3, COL1A2, COL12A1, COL6A1, COL1A1, COL11A2, COL8A2, COL11A1, COL10A1	690	64	16792	6.84457	1.51459e-06	3.02919e-07	8.9194e-07
GOTERM_BP_DIRECT	GO:0060337~type I interferon signaling pathway	17	2.03106	4.21729e-09	BST2, IFITM1, IFITM3, OAS3, OAS1, OAS2, IFI35, STAT2, IFIT3, IFIT2, OASL, ISG15, IRF1, IRF2, MX1, GBP2, IFI6	690	64	16792	6.46431	1.29259e-05	2.15433e-06	7.61209e-06
GOTERM_BP_DIRECT	GO:0001649~osteoblast differentiation	19	2.27001	2.11896e-07	ALPL, BMP2, NOG, TNC, ITGA11, FHL2, SNAI2, SOX8, EPHA2, IARS, SHOX2, PENK, CREB3L1, COL6A1, WNT11, COL1A1, TMEM119, MYOC, CYR61	690	104	16792	4.44604	0.00064925	9.27758e-05	0.000382465
GOTERM_BP_DIRECT	GO:0009615~response to virus	19	2.27001	5.05572e-07	ODC1, IFIH1, BST2, IFITM1, ACTA2, IFITM3, OAS3, OAS1, IFI44, OAS2, PIM2, TRIM22, HMGA1, DDX58, IFIT3, IFIT2, OASL, NPC2, MX1	690	110	16792	4.20353	0.00154838	0.000193679	0.000912539
GOTERM_BP_DIRECT	GO:0051607~defense response to virus	23	2.74791	1.10068e-06	BST2, IFITM1, IFITM3, OAS3, HERC5, TLR3, OAS1, IFI44L, OAS2, TRIM22, STAT2, IFIT3, IFIT2, NLRC5, OASL, TMEM173, UNC13D, ISG15, IFIT5, C19ORF66, IRF1, MX1, GBP1	690	165	16792	3.39232	0.0033679	0.000374773	0.00198668
GOTERM_BP_DIRECT	GO:0001958~endochondral ossification	9	1.07527	6.2463e-06	CSGALNACT1, ALPL, FGFR3, PHOSPHO1, MMP16, COL2A1, COL1A1, MMP13, COL10A1	690	26	16792	8.42408	0.0189629	0.00191266	0.0112738
GOTERM_BP_DIRECT	GO:0010951~negative regulation of endopeptidase activity	18	2.15054	8.91462e-06	A2M, SERPINA11, BST2, LXN, SERPING1, SERPINI1, SERPINH1, TIMP1, AMBP, COL7A1, SERPINA5, SPINT4, COL6A3, ITIH5, SERPINA1, SERPINB12, TFPI2, ITIH6	690	121	16792	3.62027	0.0269535	0.00248087	0.0160894
GOTERM_BP_DIRECT	GO:0008285~negative regulation of cell proliferation	36	4.30108	1.74569e-05	RARRES3, PODN, RARRES1, IFITM1, IGFBP7, PTH1R, IGFBP6, SOX4, GLI3, IL10, CTNNB1, LIF, CGREF1, PTGES, MEG3, NKX3-1, RARB, FGF2, PTPRJ, BMP2, KAT2B, CLMN, FBXO2, ITGA1, PIM2, FZD5, HMGA1, RERG, IFIT3, NOTCH2, CDH13, SFRP2, SFRP4, SCIN, IRF1, TP53INP1	690	396	16792	2.21238	0.0520996	0.0044489	0.0315045
GOTERM_BP_DIRECT	GO:0045071~negative regulation of viral genome replication	10	1.19474	2.72663e-05	OASL, ISG15, BST2, IFITM1, C19ORF66, IFITM3, OAS3, OAS1, PARP10, MX1	690	40	16792	6.08406	0.0801753	0.00640801	0.0492034
GOTERM_BP_DIRECT	GO:0030336~negative regulation of cell migration	15	1.79211	3.16356e-05	PTPRJ, NOG, PODN, BST2, IFITM1, CX3CL1, KANK1, CITED2, KRT16, SFRP2, SULF1, CX3CR1, WNT11, ENG, TP53INP1	690	95	16792	3.84256	0.0924118	0.00690211	0.0570859
GOTERM_BP_DIRECT	GO:0032331~negative regulation of chondrocyte differentiation	7	0.83632	3.91942e-05	CHADL, ADAMTS12, RARB, GREM1, SNAI2, SOX9, CTNNB1	690	17	16792	10.0208	0.113197	0.00797685	0.0707208
GOTERM_BP_DIRECT	GO:0030335~positive regulation of cell migration	21	2.50896	7.00312e-05	BMP2, CSF1, SNAI2, LRRC15, DAPK3, CCL26, IGF1R, CDH13, ZNF703, SEMA6C, S1PR1, ITGA6, SEMA6D, SEMA4B, HAS2, SEMA3B, WNT11, COL1A1, PLAU, MYOC, CYR61	690	184	16792	2.7775	0.193179	0.0133262	0.126329
GOTERM_BP_DIRECT	GO:0001503~ossification	13	1.55317	9.64143e-05	FZD9, IFITM1, MGP, IGF2, SPARC, SOX9, SLC26A2, CHRDL2, ALOX15, FOXC1, TMEM119, COL11A2, COL11A1	690	80	16792	3.95464	0.255858	0.0172335	0.173882
GOTERM_BP_DIRECT	GO:0042060~wound healing	13	1.55317	9.64143e-05	NOG, TNC, ITGB3, SPARC, CELSR1, GLI3, TIMP1, MAP3K5, ALOX15, SCARB1, LOX, ENG, FGF2	690	80	16792	3.95464	0.255858	0.0172335	0.173882
GOTERM_BP_DIRECT	GO:0051216~cartilage development	11	1.31422	0.000128892	CSGALNACT1, NOG, CHRDL2, LECT1, SULF1, CREB3L2, COL2A1, COL11A2, SOX9, COL10A1, TIMP1	690	59	16792	4.53726	0.326374	0.0217098	0.232392
GOTERM_BP_DIRECT	GO:0071356~cellular response to tumor necrosis factor	15	1.79211	0.000161465	PID1, TNFRSF21, ICAM1, ASS1, NPNT, POSTN, CX3CL1, PCK2, CCL26, CALCA, MAP3K5, NKX3-1, HAS2, ADAMTS12, COL1A1	690	110	16792	3.31858	0.390386	0.0257126	0.291039
GOTERM_BP_DIRECT	GO:0033627~cell adhesion mediated by integrin	6	0.716846	0.000244188	NOV, ICAM1, ITGA6, ITGA11, ITGB3, COL16A1	690	15	16792	9.73449	0.526937	0.0367346	0.439835
GOTERM_BP_DIRECT	GO:0002063~chondrocyte development	6	0.716846	0.000244188	SHOX2, SFRP2, SULF1, CHST11, ACAN, COL11A1	690	15	16792	9.73449	0.526937	0.0367346	0.439835
GOTERM_BP_DIRECT	GO:0016477~cell migration	19	2.27001	0.000255758	PRKCZ, FGFR4, NANOS1, CSPG4, RASGEF1A, ITGB3, EPHB3, MDK, COL5A1, EPHA2, HES1, S1PR1, PARP9, PSTPIP1, FOXC1, ADAMTS12, JAK3, CD24, ENG	690	172	16792	2.6883	0.543423	0.036645	0.460631
GOTERM_BP_DIRECT	GO:0001525~angiogenesis	22	2.62843	0.000352191	KLF5, NRP2, SAT1, CAV1, NRP1, HSPG2, COL15A1, CSPG4, ACKR3, ESM1, FZD5, EPHB3, NDNF, NOV, S1PR1, UNC5B, PLXDC1, PLCD3, ADM2, PLCD1, COL8A2, ANGPTL4	690	223	16792	2.40088	0.660287	0.0478905	0.63379
GOTERM_BP_DIRECT	GO:0001837~epithelial to mesenchymal transition	8	0.955795	0.000387733	S100A4, BMP2, NOG, WNT11, LOXL3, SNAI2, SOX9, CTNNB1	690	34	16792	5.72617	0.695363	0.050367	0.697539
GOTERM_BP_DIRECT	GO:0045944~positive regulation of transcription from RNA polymerase II promoter	63	7.52688	0.000458081	NOG, LMO1, ARID4A, THRB, FOXA2, HELZ2, TLR3, GLI3, IL10, CTNNB1, CITED2, FOS, NLRC5, TMEM173, S1PR1, WWP2, CREB3L2, CREB3L1, RARB, FGF2, CYR61, PID1, HMGA1, DDIT3, NRIP1, HES1, HOXC13, MED17, FOXC1, CAMTA2, CYTL1, SOX4, MYBL1, GREM1, SOX9, SOX8, LIF, STAT6, TFAM, ADIRF, NKX3-1, KLF5, MAF, MAFF, BMP2, KAT2B, IKZF2, ZBTB7C, MAFB, TEAD2, FZD5, SHOX2, DDX58, CDH13, ATF3, ITGA6, SFRP2, DBP, ETS2, IRF1…	690	981	16792	1.56288	0.754471	0.0568351	0.823602
GOTERM_BP_DIRECT	GO:0003417~growth plate cartilage development	4	0.477897	0.000646441	COMP, RARB, MMP13, THBS3	690	5	16792	19.469	0.862204	0.0762181	1.1604
GOTERM_BP_DIRECT	GO:0060349~bone morphogenesis	7	0.83632	0.000660058	DHRS3, FGFR3, SFRP2, CYP26B1, HAS2, MMP13, CITED2	690	27	16792	6.30939	0.867841	0.0748842	1.18471
GOTERM_BP_DIRECT	GO:0045669~positive regulation of osteoblast differentiation	10	1.19474	0.000709425	BMP2, IFITM1, SFRP2, NPNT, FAM20C, TMEM119, GLI3, FGF2, CTNNB1, CYR61	690	60	16792	4.05604	0.88641	0.0774018	1.27278
GOTERM_BP_DIRECT	GO:0002062~chondrocyte differentiation	8	0.955795	0.000927953	NOV, BMP2, FGFR3, PTH1R, CYTL1, CREB3L2, COL2A1, COL11A2	690	39	16792	4.99205	0.941895	0.0966316	1.66174
GOTERM_BP_DIRECT	GO:0001937~negative regulation of endothelial cell proliferation	7	0.83632	0.00098779	CAV2, CAV1, SULF1, ATOH8, SPARC, NR2F2, ENG	690	29	16792	5.87426	0.951639	0.0991808	1.768
GOTERM_BP_DIRECT	GO:0002576~platelet degranulation	13	1.55317	0.00103877	TF, A2M, PHACTR2, F13A1, SERPING1, IGF2, ITGB3, SPARC, PCDH7, TIMP1, ISLR, SERPINA1, SRGN	690	103	16792	3.07156	0.958642	0.10074	1.85845
GOTERM_BP_DIRECT	GO:0032480~negative regulation of type I interferon production	7	0.83632	0.00119243	DDX58, NLRC5, IKBKE, IFIH1, ISG15, HERC5, UBE2L6	690	30	16792	5.67845	0.974189	0.111275	2.13056
GOTERM_BP_DIRECT	GO:0045893~positive regulation of transcription, DNA-templated	37	4.42055	0.00134031	ZNF516, FOXA2, FHL2, SOX4, MYBL1, SOX9, SOX8, GLI3, MDK, IL10, CTNNB1, CITED2, FOS, TFAM, CREB3L2, MEG3, NKX3-1, ATOH8, NR2F2, FGF2, ZNF423, KLF5, BMP2, PIM2, HMGA1, CDK2, DDIT3, NRIP1, CD38, YAF2, ETS2, MED17, IRF1, FOXC1, WNT11, COL1A1, TP53INP1	690	515	16792	1.74843	0.983605	0.120553	2.39177
GOTERM_BP_DIRECT	GO:0006029~proteoglycan metabolic process	4	0.477897	0.00212669	BMP2, LECT1, COL2A1, COL11A1	690	7	16792	13.9064	0.998534	0.179413	3.76981
GOTERM_BP_DIRECT	GO:0034340~response to type I interferon	4	0.477897	0.00212669	IKBKE, ISG15, C19ORF66, MX1	690	7	16792	13.9064	0.998534	0.179413	3.76981
GOTERM_BP_DIRECT	GO:0060333~interferon-gamma-mediated signaling pathway	10	1.19474	0.00239726	ICAM1, OASL, OAS3, IRF1, IRF2, OAS1, OAS2, TRIM22, GBP2, GBP1	690	71	16792	3.42764	0.999362	0.194559	4.23968
GOTERM_BP_DIRECT	GO:0010595~positive regulation of endothelial cell migration	8	0.955795	0.00252006	NRP2, NRP1, CCBE1, SCARB1, ATOH8, SPARC, ITGB3, FGF2	690	46	16792	4.23239	0.999562	0.198254	4.45223
GOTERM_BP_DIRECT	GO:0016337~single organismal cell-cell adhesion	12	1.43369	0.00284792	C10ORF54, ICAM1, COL14A1, COL19A1, ITGA6, TENM2, CTNND2, CD24, SOX9, COL8A2, CTNNA3, CTNNB1	690	101	16792	2.89143	0.99984	0.215583	5.01749
GOTERM_BP_DIRECT	GO:0045600~positive regulation of fat cell differentiation	8	0.955795	0.00285831	KLF5, ADIRF, CCDC3, BMP2, ZBTB7C, CMKLR1, SFRP2, SNAI2	690	47	16792	4.14234	0.999845	0.2111	5.03536
GOTERM_BP_DIRECT	GO:0030206~chondroitin sulfate biosynthetic process	6	0.716846	0.00307403	CSGALNACT1, BGN, SLC35D1, XYLT1, CHST11, CSPG4	690	25	16792	5.8407	0.99992	0.219895	5.4055
GOTERM_BP_DIRECT	GO:0043065~positive regulation of apoptotic process	24	2.86738	0.00308386	FZD9, KCNMA1, NGEF, ARHGEF3, BMP2, GZMA, TLR3, SOX4, STK17A, DAPK3, CTNNB1, IFIT2, MAP3K5, ITGA6, TIAM2, S100B, SFRP2, GADD45G, SFRP4, SCIN, TGM2, WNT11, RARB, ID3	690	300	16792	1.9469	0.999923	0.21552	5.42233
GOTERM_BP_DIRECT	GO:0008652~cellular amino acid biosynthetic process	6	0.716846	0.00367936	BCAT1, PYCR1, GLUL, GOT1, ASNS, GPT2	690	26	16792	5.61605	0.999988	0.246066	6.43688
GOTERM_BP_DIRECT	GO:0032757~positive regulation of interleukin-8 production	6	0.716846	0.00367936	DDX58, CALCA, TLR3, LBP, TLR5, DDIT3	690	26	16792	5.61605	0.999988	0.246066	6.43688
GOTERM_BP_DIRECT	GO:0007596~blood coagulation	17	2.03106	0.00382072	MAFF, F13A1, SCUBE1, PABPC4, AK3, ITGB3, THBD, SERPINA5, COL1A2, IRF1, PHF21A, IRF2, SERPINA1, COL1A1, TFPI2, PAPSS2, PLAU	690	184	16792	2.24846	0.999992	0.248865	6.6762
GOTERM_BP_DIRECT	GO:0006869~lipid transport	10	1.19474	0.00382749	APOL3, APOL1, OSBPL1A, SERPINA5, OSBPL6, SORL1, OSBPL10, APOL6, APOL4, SLCO2A1	690	76	16792	3.20214	0.999992	0.244104	6.68765
GOTERM_BP_DIRECT	GO:0010811~positive regulation of cell-substrate adhesion	7	0.83632	0.00419918	SMOC2, ALOX15, ITGA6, NPNT, ABI3BP, NDNF, CYR61	690	38	16792	4.48299	0.999997	0.25914	7.31408
GOTERM_BP_DIRECT	GO:0035456~response to interferon-beta	4	0.477897	0.00479887	IKBKE, BST2, IFITM1, IFITM3	690	9	16792	10.8161	1	0.284726	8.31641
GOTERM_BP_DIRECT	GO:0030903~notochord development	4	0.477897	0.00479887	TEAD2, COL2A1, ID3, SOX9	690	9	16792	10.8161	1	0.284726	8.31641
GOTERM_BP_DIRECT	GO:1990523~bone regeneration	3	0.358423	0.00490612	FZD9, NOV, POSTN	690	3	16792	24.3362	1	0.28465	8.49459
GOTERM_BP_DIRECT	GO:0018146~keratan sulfate biosynthetic process	6	0.716846	0.00513825	FMOD, CHST6, B3GNT7, ACAN, PRELP, B4GALT5	690	28	16792	5.21491	1	0.290537	8.8791
GOTERM_BP_DIRECT	GO:0030500~regulation of bone mineralization	5	0.597372	0.00542799	S1PR1, MATN1, MGP, PHOSPHO1, ANKH	690	18	16792	6.76006	1	0.298784	9.35692
GOTERM_BP_DIRECT	GO:0046426~negative regulation of JAK-STAT cascade	7	0.83632	0.00544837	LRRC4, CAV1, FLRT1, BGN, PODN, LRRC15, CHAD	690	40	16792	4.25884	1	0.294503	9.39043
GOTERM_BP_DIRECT	GO:0010628~positive regulation of gene expression	21	2.50896	0.00583108	PID1, FGFR4, BMP2, CAV1, NOG, ACTA2, TNC, CSF1, VIM, IQGAP3, TLR3, PTGFR, CITED2, DDX58, CYP26B1, SFRP4, TRPV4, NKX3-1, ADM2, WNT11, ENG	690	262	16792	1.95061	1	0.306364	10.0177
GOTERM_BP_DIRECT	GO:0007165~signal transduction	66	7.8853	0.00652614	NRP1, IGFBP6, SORL1, IQGAP3, TLR3, PRKG2, PRKG1, WISP2, TNFRSF11B, ARHGAP20, UNC5B, WISP3, PTGES, RARB, NR2F2, MX1, FGF2, PAG1, TYRO3, DEPDC7, PRKCH, ARRDC3, M6PR, SIGIRR, DOK1, CD38, THBD, CLIC3, NCOA5, ZDHHC13, PDE5A, INPP4B, AKAP8, THOC1, PRKCZ, TNFRSF21, ZNF516, SIPA1, NR3C2, CTNND2, CYTL1, GREM1, SOX9, SOX8, MDK, CCL26, STAT6, IGF1R, SMOC2, LPXN, PSTPIP1, NDRG2, CDC42EP3, COL15A1, SPARC, TEN…	690	1161	16792	1.38346	1	0.330593	11.1465
GOTERM_BP_DIRECT	GO:0048387~negative regulation of retinoic acid receptor signaling pathway	4	0.477897	0.00664809	DHRS3, CYP26C1, CYP26B1, CYP26A1	690	10	16792	9.73449	1	0.330264	11.3431
GOTERM_BP_DIRECT	GO:0060716~labyrinthine layer blood vessel development	5	0.597372	0.00665551	HES1, PLCD3, PLCD1, FZD5, CYR61	690	19	16792	6.40427	1	0.325378	11.3551
GOTERM_BP_DIRECT	GO:0001658~branching involved in ureteric bud morphogenesis	7	0.83632	0.00694953	BMP2, NPNT, GREM1, SOX9, GLI3, FGF2, CTNNB1	690	42	16792	4.05604	1	0.331885	11.8275
GOTERM_BP_DIRECT	GO:0060548~negative regulation of cell death	8	0.955795	0.00695909	NOV, WISP2, WISP3, SOX4, TEAD2, WNT11, FGF2, CYR61	690	55	16792	3.53982	1	0.327245	11.8428
GOTERM_BP_DIRECT	GO:0048706~embryonic skeletal system development	6	0.716846	0.00696503	RBP4, NOG, SLC35D1, SULF1, WNT11, COL1A1	690	30	16792	4.86725	1	0.322604	11.8523
GOTERM_BP_DIRECT	GO:0090090~negative regulation of canonical Wnt signaling pathway	15	1.79211	0.00730458	PSMB10, BMP2, CAV1, NOG, IGFBP6, SNAI2, GREM1, SOX9, GLI3, DDIT3, PSME1, PRICKLE1, SFRP2, SFRP4, WNT11	690	163	16792	2.23953	1	0.330526	12.3948
GOTERM_BP_DIRECT	GO:0007267~cell-cell signaling	20	2.38949	0.00873542	BMP2, NRP1, FGFR3, BST2, PANX3, GREM1, IL10, CCL26, GJB2, NOV, CALCA, WISP2, IL17B, CXCL14, SFRP2, WISP3, SEMA3B, ADRA2B, GDF15, CYR61	690	254	16792	1.91624	1	0.376112	14.6462
GOTERM_BP_DIRECT	GO:0033690~positive regulation of osteoblast proliferation	4	0.477897	0.00886512	BMP2, TMEM119, SOX8, CYR61	690	11	16792	8.84954	1	0.375351	14.8475
GOTERM_BP_DIRECT	GO:0006564~L-serine biosynthetic process	3	0.358423	0.00954552	PHGDH, PSAT1, PSPH	690	4	16792	18.2522	1	0.392415	15.8965
GOTERM_BP_DIRECT	GO:0034653~retinoic acid catabolic process	3	0.358423	0.00954552	CYP26C1, CYP26B1, CYP26A1	690	4	16792	18.2522	1	0.392415	15.8965
GOTERM_BP_DIRECT	GO:0048844~artery morphogenesis	5	0.597372	0.00963134	HES1, NRP1, FOXC1, WNT11, ENG	690	21	16792	5.79434	1	0.390054	16.0279
GOTERM_BP_DIRECT	GO:0009612~response to mechanical stimulus	8	0.955795	0.0101692	TNC, LRP11, TRPV4, POSTN, ASNS, PSPH, PIEZO2, CITED2	690	59	16792	3.29983	1	0.401647	16.8472
GOTERM_BP_DIRECT	GO:0008284~positive regulation of cell proliferation	31	3.7037	0.0102051	PRKCZ, FGFR4, FGFR3, MARCKSL1, OSMR, CSF1, TNC, PTH1R, SOX4, ESM1, SOX9, GREM1, TIMP1, LIF, IGF1R, ZNF703, HLX, NKX3-1, RARB, FGF2, KLF5, ODC1, LIFR, IGF2, PTGFR, CDK2, HES1, ATF3, S100B, SFRP2, HAS2	690	466	16792	1.61893	1	0.397753	16.9017
GOTERM_BP_DIRECT	GO:0001502~cartilage condensation	5	0.597372	0.0113968	ACAN, MGP, COL2A1, SOX9, COL11A1	690	22	16792	5.53096	1	0.427445	18.6891
GOTERM_BP_DIRECT	GO:0030595~leukocyte chemotaxis	4	0.477897	0.0114641	S1PR1, IL16, CX3CL1, IL10	690	12	16792	8.11208	1	0.424314	18.7889
GOTERM_BP_DIRECT	GO:0007160~cell-matrix adhesion	10	1.19474	0.0114677	ITGA6, NPNT, ITGA11, ITGA1, ADAMTS12, ITGA4, ITGB3, COL5A3, THBS3, CTNNB1	690	90	16792	2.70403	1	0.419502	18.7943
GOTERM_BP_DIRECT	GO:0050919~negative chemotaxis	6	0.716846	0.0118911	NRP2, SEMA6C, SEMA6D, SEMA4B, SEMA3B, ITGB3	690	34	16792	4.29463	1	0.42623	19.4198
GOTERM_BP_DIRECT	GO:0030282~bone mineralization	6	0.716846	0.0118911	ALOX15, BMP2, FGFR3, PTH1R, WNT11, MMP13	690	34	16792	4.29463	1	0.42623	19.4198
GOTERM_BP_DIRECT	GO:0032355~response to estradiol	10	1.19474	0.0122786	CD38, ASS1, PENK, CRYAB, POSTN, COL1A1, NR2F2, PTGFR, GJB2, CTNNB1	690	91	16792	2.67431	1	0.431741	19.9883
GOTERM_BP_DIRECT	GO:0022617~extracellular matrix disassembly	9	1.07527	0.0124904	A2M, ELN, ACAN, HSPG2, MMP16, MMP13, ENG, ADAMTS5, TIMP1	690	76	16792	2.88192	1	0.432509	20.2974
GOTERM_BP_DIRECT	GO:0070374~positive regulation of ERK1 and ERK2 cascade	15	1.79211	0.0131808	ICAM1, PRKCZ, TNFAIP8L3, FGFR4, BMP2, NRP1, FGFR3, NPNT, ACKR3, CX3CL1, CCL26, ALOX15, TRPV4, FGF2, PLA2G5	690	175	16792	2.08596	1	0.445334	21.2972
GOTERM_BP_DIRECT	GO:0016525~negative regulation of angiogenesis	8	0.955795	0.0132008	LECT1, SULF1, CX3CR1, MEG3, FOXC1, SPARC, THBS2, EPHA2	690	62	16792	3.14016	1	0.44114	21.326
GOTERM_BP_DIRECT	GO:0060173~limb development	5	0.597372	0.0133575	NOG, COMP, GREM1, NR2F2, SLC39A1	690	23	16792	5.29049	1	0.440391	21.5512
GOTERM_BP_DIRECT	GO:0045662~negative regulation of myoblast differentiation	5	0.597372	0.0133575	CXCL14, ID3, SOX9, SOX8, DDIT3	690	23	16792	5.29049	1	0.440391	21.5512
GOTERM_BP_DIRECT	GO:0006865~amino acid transport	6	0.716846	0.0134164	SLC1A5, SLC38A4, SLC38A3, SLC7A2, SLC6A12, SLC7A11	690	35	16792	4.17193	1	0.437292	21.6357
GOTERM_BP_DIRECT	GO:0086091~regulation of heart rate by cardiac conduction	6	0.716846	0.0134164	CAV1, SCN2B, DSG2, SCN4B, KCNJ2, CTNNA3	690	35	16792	4.17193	1	0.437292	21.6357
GOTERM_BP_DIRECT	GO:0030501~positive regulation of bone mineralization	6	0.716846	0.0134164	FZD9, SLC8A1, BMP2, ISG15, FAM20C, TMEM119	690	35	16792	4.17193	1	0.437292	21.6357
GOTERM_BP_DIRECT	GO:0006954~inflammatory response	26	3.10633	0.0136421	TNFRSF21, PRKCZ, LXN, CSF1, TLR3, GPR68, TLR5, IL10, CCL26, CALCA, FOS, TNFRSF11B, IL17B, CASP4, LTB4R, CYP26B1, PSTPIP1, MGLL, BMP2, SCUBE1, PTGFR, EPHA2, APOL3, ALOX15, KRT16, AOX1	690	379	16792	1.6695	1	0.438264	21.9586
GOTERM_BP_DIRECT	GO:0086012~membrane depolarization during cardiac muscle cell action potential	4	0.477897	0.0144553	SLC8A1, SCN2B, SCN4B, KCNJ2	690	13	16792	7.48807	1	0.452882	23.1118
GOTERM_BP_DIRECT	GO:0014032~neural crest cell development	4	0.477897	0.0144553	CYP26C1, FOXC1, SNAI2, SOX9	690	13	16792	7.48807	1	0.452882	23.1118
GOTERM_BP_DIRECT	GO:0045892~negative regulation of transcription, DNA-templated	32	3.82318	0.0145334	ARID4A, HR, FHL2, TRIB3, SOX9, GREM1, GLI3, SOX8, ZC3H8, CTNNB1, CITED2, CALCA, SUMO1, ZNF703, WWP2, MEG3, NKX3-1, LOXL3, ATOH8, NR2F2, ZNF423, BMP2, HMGA1, DDIT3, HES1, CD38, PRICKLE1, SFRP2, YAF2, IRF1, WNT11, ID3	690	499	16792	1.56064	1	0.45025	23.2218
GOTERM_BP_DIRECT	GO:0009597~detection of virus	3	0.358423	0.0154782	DDX58, IFIH1, TLR3	690	5	16792	14.6017	1	0.46693	24.5396
GOTERM_BP_DIRECT	GO:0060351~cartilage development involved in endochondral bone morphogenesis	3	0.358423	0.0154782	SHOX2, COL2A1, COL1A1	690	5	16792	14.6017	1	0.46693	24.5396
GOTERM_BP_DIRECT	GO:0001558~regulation of cell growth	9	1.07527	0.0166695	NOV, WISP2, TMC8, WISP3, IGFBP7, NANOS1, IGFBP6, ESM1, CYR61	690	80	16792	2.73783	1	0.487843	26.1708
GOTERM_BP_DIRECT	GO:2001240~negative regulation of extrinsic apoptotic signaling pathway in absence of ligand	6	0.716846	0.0168506	UNC5B, CX3CR1, COL2A1, CX3CL1, SNAI2, IFI6	690	37	16792	3.94642	1	0.487157	26.4159
GOTERM_BP_DIRECT	GO:0032496~response to lipopolysaccharide	14	1.67264	0.0177095	ALPL, TNFRSF21, MAOB, CNP, SPARC, PTGFR, PCK2, FOS, TNFRSF11B, THBD, PENK, PTGES, LBP, LOXL1	690	164	16792	2.07748	1	0.500046	27.5675
GOTERM_BP_DIRECT	GO:0002040~sprouting angiogenesis	5	0.597372	0.0178909	CDH13, NRP1, CCBE1, ESM1, ENG	690	25	16792	4.86725	1	0.499252	27.8087
GOTERM_BP_DIRECT	GO:0048709~oligodendrocyte differentiation	5	0.597372	0.0178909	SLC8A3, CNP, SOX9, GLI3, SOX8	690	25	16792	4.86725	1	0.499252	27.8087
GOTERM_BP_DIRECT	GO:0042157~lipoprotein metabolic process	6	0.716846	0.0187675	APOL3, APOL1, HSPG2, SCARB1, APOL6, APOL4	690	38	16792	3.84256	1	0.511738	28.9629
GOTERM_BP_DIRECT	GO:0007507~heart development	15	1.79211	0.0187849	NRP2, RBP4, BMP2, SOX4, SPARC, GLI3, CITED2, SHOX2, CDKL1, ACAN, NKX3-1, FOXC1, ADAM19, ID3, LOX	690	183	16792	1.99477	1	0.507776	28.9855
GOTERM_BP_DIRECT	GO:0034097~response to cytokine	7	0.83632	0.0191376	FOS, PTGES, OSMR, LIFR, SPARC, PLA2G5, TIMP1	690	52	16792	3.27603	1	0.510102	29.445
GOTERM_BP_DIRECT	GO:0007219~Notch signaling pathway	11	1.31422	0.019848	HES1, NOTCH2, BMP2, GOT1, KAT2B, CHAC1, FOXC1, SNAI2, SOX9, MDK, ZNF423	690	115	16792	2.32781	1	0.518812	30.3615
GOTERM_BP_DIRECT	GO:0048843~negative regulation of axon extension involved in axon guidance	5	0.597372	0.0204749	NRP1, SEMA6C, SEMA6D, SEMA4B, SEMA3B	690	26	16792	4.68004	1	0.525723	31.1611
GOTERM_BP_DIRECT	GO:0007605~sensory perception of sound	12	1.43369	0.0210318	SLC26A4, ICAM1, THRB, USH1C, COL2A1, COL1A1, COL11A2, SNAI2, SLITRK6, COL11A1, OTOS, GJB2	690	133	16792	2.19575	1	0.53119	31.8642
GOTERM_BP_DIRECT	GO:0032020~ISG15-protein conjugation	3	0.358423	0.0225906	ISG15, HERC5, UBE2L6	690	6	16792	12.1681	1	0.552909	33.7961
GOTERM_BP_DIRECT	GO:0032964~collagen biosynthetic process	3	0.358423	0.0225906	COL1A1, SERPINH1, COL5A1	690	6	16792	12.1681	1	0.552909	33.7961
GOTERM_BP_DIRECT	GO:0001938~positive regulation of endothelial cell proliferation	8	0.955795	0.0226992	NRP2, CDH13, CAV2, BMP2, NRP1, ITGB3, FGF2, CCL26	690	69	16792	2.82159	1	0.550542	33.9286
GOTERM_BP_DIRECT	GO:0016042~lipid catabolic process	9	1.07527	0.0232034	RARRES3, PLA2G16, PLA2G12A, PLD4, PLCD3, PLCD1, PLA2G3, PNPLA3, PLA2G5	690	85	16792	2.57678	1	0.554474	34.5413
GOTERM_BP_DIRECT	GO:0035987~endodermal cell differentiation	5	0.597372	0.0232765	COL7A1, COL12A1, COL6A1, ITGA4, COL11A1	690	27	16792	4.50671	1	0.551598	34.6296
GOTERM_BP_DIRECT	GO:0001666~response to hypoxia	14	1.67264	0.0251098	KCNMA1, BMP2, CAV1, CRYAB, POSTN, SOD3, CITED2, CD38, PENK, NOS2, CD24, ENG, PLAU, ANGPTL4	690	172	16792	1.98086	1	0.575368	36.8093
GOTERM_BP_DIRECT	GO:0090263~positive regulation of canonical Wnt signaling pathway	11	1.31422	0.0258256	FZD9, PSMB10, CAV1, PSME1, CSNK1E, SFRP2, SFRP4, SOX4, COL1A1, FGF2, DAPK3	690	120	16792	2.23082	1	0.581756	37.6415
GOTERM_BP_DIRECT	GO:0003203~endocardial cushion morphogenesis	4	0.477897	0.0258383	BMP2, NOG, SOX9, ENG	690	16	16792	6.08406	1	0.577999	37.6562
GOTERM_BP_DIRECT	GO:0071260~cellular response to mechanical stimulus	8	0.955795	0.0261058	IRF1, TLR3, COL1A1, TLR5, KCNJ2, SOX9, AQP1, ENG	690	71	16792	2.74211	1	0.577905	37.9644
GOTERM_BP_DIRECT	GO:0001570~vasculogenesis	7	0.83632	0.0266331	CAV1, TEAD2, HAS2, ACKR3, ENG, EPHA2, CITED2	690	56	16792	3.04203	1	0.581433	38.5679
GOTERM_BP_DIRECT	GO:0060348~bone development	6	0.716846	0.0278473	SULF1, SPARC, ENG, PAPSS2, MYOC, CHAD	690	42	16792	3.4766	1	0.59412	39.9364
GOTERM_BP_DIRECT	GO:0071346~cellular response to interferon-gamma	7	0.83632	0.028772	ASS1, EPRS, TLR3, CX3CL1, NOS2, DAPK3, CCL26	690	57	16792	2.98866	1	0.602464	40.9593
GOTERM_BP_DIRECT	GO:0030203~glycosaminoglycan metabolic process	5	0.597372	0.029547	BGN, CSPG4, HSPG2, FOXC1, GPC1	690	29	16792	4.1959	1	0.6086	41.8039
GOTERM_BP_DIRECT	GO:0060412~ventricular septum morphogenesis	5	0.597372	0.029547	HES1, NOG, SOX4, WNT11, CITED2	690	29	16792	4.1959	1	0.6086	41.8039
GOTERM_BP_DIRECT	GO:0035567~non-canonical Wnt signaling pathway	4	0.477897	0.0304405	FZD9, SFRP2, SFRP4, FZD5	690	17	16792	5.72617	1	0.615983	42.7635
GOTERM_BP_DIRECT	GO:0021537~telencephalon development	4	0.477897	0.0304405	SLC8A3, HES1, SLC8A1, BMP2	690	17	16792	5.72617	1	0.615983	42.7635
GOTERM_BP_DIRECT	GO:0030155~regulation of cell adhesion	6	0.716846	0.0304847	PTPRJ, ICAM1, S1PR1, SERPINI1, SOX9, ENG	690	43	16792	3.39575	1	0.612831	42.8106
GOTERM_BP_DIRECT	GO:0048251~elastic fiber assembly	3	0.358423	0.0307762	THSD4, LOX, MFAP4	690	7	16792	10.4298	1	0.612727	43.1202
GOTERM_BP_DIRECT	GO:0006730~one-carbon metabolic process	5	0.597372	0.0330211	MTHFD2, CA8, CA12, CA2, ALDH1L2	690	30	16792	4.05604	1	0.635418	45.4518
GOTERM_BP_DIRECT	GO:0015701~bicarbonate transport	6	0.716846	0.0332739	SLC26A4, CA12, CA2, AQP1, SLC26A2, SLC4A5	690	44	16792	3.31858	1	0.634682	45.7085
GOTERM_BP_DIRECT	GO:0034976~response to endoplasmic reticulum stress	8	0.955795	0.0339303	MAP3K5, ALOX15, SRPX, ERP27, CREB3L2, TRIB3, FAM129A, DDIT3	690	75	16792	2.59586	1	0.638439	46.3701
GOTERM_BP_DIRECT	GO:0035904~aorta development	4	0.477897	0.035443	PRICKLE1, LOX, LOXL1, MYH10	690	18	16792	5.40805	1	0.651242	47.8658
GOTERM_BP_DIRECT	GO:0001708~cell fate specification	4	0.477897	0.035443	FOXA2, SOX9, PPDPF, CTNNB1	690	18	16792	5.40805	1	0.651242	47.8658
GOTERM_BP_DIRECT	GO:0045732~positive regulation of protein catabolic process	7	0.83632	0.0358553	PLK2, SORL1, NEDD4L, C4BPA, MYLIP, CUL4B, SOX9	690	60	16792	2.83923	1	0.652087	48.2665
GOTERM_BP_DIRECT	GO:0043433~negative regulation of sequence-specific DNA binding transcription factor activity	7	0.83632	0.0358553	SUMO1, FOXA2, WWP2, SFRP4, ID3, DDIT3, SIGIRR	690	60	16792	2.83923	1	0.652087	48.2665
GOTERM_BP_DIRECT	GO:0060021~palate development	8	0.955795	0.0361054	SUMO1, DHRS3, COL2A1, WNT11, COL11A2, SNAI2, EPHB3, GLI3	690	76	16792	2.56171	1	0.651238	48.5082
GOTERM_BP_DIRECT	GO:0030513~positive regulation of BMP signaling pathway	5	0.597372	0.0367235	HES1, SULF1, ENG, CYR61, ZNF423	690	31	16792	3.9252	1	0.654174	49.101
GOTERM_BP_DIRECT	GO:0003151~outflow tract morphogenesis	6	0.716846	0.0393146	HES1, DHRS3, NOG, SFRP2, WNT11, CITED2	690	46	16792	3.17429	1	0.676261	51.5164
GOTERM_BP_DIRECT	GO:0007568~aging	13	1.55317	0.0394089	ASS1, CRYAB, PTH1R, SERPING1, CNP, GCLM, IL10, TIMP1, CALCA, FOS, PENK, KRT16, FGF2	690	165	16792	1.9174	1	0.673817	51.6021
GOTERM_BP_DIRECT	GO:0010518~positive regulation of phospholipase activity	3	0.358423	0.0399352	FGFR3, PLA2G5, CYR61	690	8	16792	9.12609	1	0.675457	52.0785
GOTERM_BP_DIRECT	GO:0014909~smooth muscle cell migration	3	0.358423	0.0399352	NOV, ITGB3, PLAU	690	8	16792	9.12609	1	0.675457	52.0785
GOTERM_BP_DIRECT	GO:0006766~vitamin metabolic process	3	0.358423	0.0399352	CYP26C1, CYP26B1, CYP26A1	690	8	16792	9.12609	1	0.675457	52.0785
GOTERM_BP_DIRECT	GO:0090190~positive regulation of branching involved in ureteric bud morphogenesis	4	0.477897	0.0408407	NOG, GREM1, SOX9, SOX8	690	19	16792	5.12342	1	0.680537	52.8878
GOTERM_BP_DIRECT	GO:0001894~tissue homeostasis	4	0.477897	0.0408407	NANOS1, COL2A1, COL11A2, SOX9	690	19	16792	5.12342	1	0.680537	52.8878
GOTERM_BP_DIRECT	GO:0051965~positive regulation of synapse assembly	7	0.83632	0.0411485	AMIGO1, FLRT1, CLSTN2, SYNDIG1, SLITRK6, EPHB3, THBS2	690	62	16792	2.74764	1	0.680092	53.16
GOTERM_BP_DIRECT	GO:0071230~cellular response to amino acid stimulus	6	0.716846	0.042569	ASS1, COL1A2, COL6A1, COL1A1, SESN2, COL16A1	690	47	16792	3.10675	1	0.689504	54.3968
GOTERM_BP_DIRECT	GO:0071456~cellular response to hypoxia	9	1.07527	0.0434896	SLC8A3, ICAM1, SLC8A1, STC2, S100B, LMNA, NKX3-1, AQP1, NDNF	690	96	16792	2.28152	1	0.69427	55.1818
GOTERM_BP_DIRECT	GO:0043491~protein kinase B signaling	5	0.597372	0.0448161	TYRO3, NKX3-1, SESN2, SOX9, EPHA2	690	33	16792	3.68731	1	0.702251	56.2905
GOTERM_BP_DIRECT	GO:0070059~intrinsic apoptotic signaling pathway in response to endoplasmic reticulum stress	5	0.597372	0.0448161	MAP3K5, CASP4, CHAC1, TRIB3, DDIT3	690	33	16792	3.68731	1	0.702251	56.2905
GOTERM_BP_DIRECT	GO:0071526~semaphorin-plexin signaling pathway	5	0.597372	0.0448161	NRP1, SEMA6C, SEMA6D, SEMA4B, SEMA3B	690	33	16792	3.68731	1	0.702251	56.2905
GOTERM_BP_DIRECT	GO:0014911~positive regulation of smooth muscle cell migration	4	0.477897	0.0466266	NRP1, SEMA6D, POSTN, HAS2	690	20	16792	4.86725	1	0.713739	57.762
GOTERM_BP_DIRECT	GO:0046697~decidualization	4	0.477897	0.0466266	LIF, STC2, GJB2, CITED2	690	20	16792	4.86725	1	0.713739	57.762
GOTERM_BP_DIRECT	GO:0045766~positive regulation of angiogenesis	10	1.19474	0.0469573	SFRP2, CCBE1, CX3CR1, ADM2, CX3CL1, GREM1, AQP1, FGF2, ENG, ANGPTL4	690	115	16792	2.11619	1	0.713283	58.0256
GOTERM_BP_DIRECT	GO:0035914~skeletal muscle cell differentiation	6	0.716846	0.0495509	KLF5, MAFF, FOS, ATF3, SOX8, CITED2	690	49	16792	2.97995	1	0.729897	60.0403
GOTERM_BP_DIRECT	GO:0071560~cellular response to transforming growth factor beta stimulus	6	0.716846	0.0495509	CAV1, PENK, CX3CR1, POSTN, COL1A1, SOX9	690	49	16792	2.97995	1	0.729897	60.0403
GOTERM_BP_DIRECT	GO:0051384~response to glucocorticoid	7	0.83632	0.049969	ALPL, GOT1, HNMT, S100B, SPARC, MDK, IL10	690	65	16792	2.62082	1	0.729986	60.3564
GOTERM_BP_DIRECT	GO:0032330~regulation of chondrocyte differentiation	3	0.358423	0.0499741	MAF, SHOX2, SCIN	690	9	16792	8.11208	1	0.727086	60.3603
GOTERM_BP_DIRECT	GO:0040019~positive regulation of embryonic development	3	0.358423	0.0499741	FOXA2, MEG3, RBM19	690	9	16792	8.11208	1	0.727086	60.3603
GOTERM_BP_DIRECT	GO:0035457~cellular response to interferon-alpha	3	0.358423	0.0499741	IFIT3, IFIT2, OAS1	690	9	16792	8.11208	1	0.727086	60.3603
GOTERM_BP_DIRECT	GO:2000810~regulation of bicellular tight junction assembly	3	0.358423	0.0499741	PRKCH, FZD5, SNAI2	690	9	16792	8.11208	1	0.727086	60.3603
GOTERM_BP_DIRECT	GO:0006596~polyamine biosynthetic process	3	0.358423	0.0499741	SAT1, ODC1, SMOX	690	9	16792	8.11208	1	0.727086	60.3603
GOTERM_BP_DIRECT	GO:0061549~sympathetic ganglion development	3	0.358423	0.0499741	NRP2, NRP1, CTNNB1	690	9	16792	8.11208	1	0.727086	60.3603
GOTERM_BP_DIRECT	GO:0045087~innate immune response	26	3.10633	0.0509136	MBL2, IFIH1, CSF1, TRIM14, TLR3, TLR5, CALCA, NLRC5, MAP3K5, TMEM173, CASP4, PSTPIP1, CFI, LBP, MX1, BST2, HERC5, SERPING1, C4BPA, DDX58, APOL1, S100B, KRT16, IFIT5, AKAP8, JAK3	690	430	16792	1.47149	1	0.730938	61.0619
GOTERM_BP_DIRECT	GO:0035902~response to immobilization stress	4	0.477897	0.0527925	FOS, SLC8A1, HNMT, LRP11	690	21	16792	4.63547	1	0.741153	62.43
GOTERM_BP_DIRECT	GO:0007266~Rho protein signal transduction	6	0.716846	0.0532794	CDH13, ARHGEF3, COL1A2, CELSR1, CDC42EP3, EPS8L2	690	50	16792	2.92035	1	0.741621	62.777
GOTERM_BP_DIRECT	GO:0010629~negative regulation of gene expression	11	1.31422	0.055625	STC2, SFRP2, WWP2, CRYAB, IQGAP3, NKX3-1, NOS2, PARP10, ENG, CITED2, TP53INP1	690	137	16792	1.954	1	0.754222	64.407
GOTERM_BP_DIRECT	GO:0043066~negative regulation of apoptotic process	27	3.22581	0.0559851	PRKCZ, FHL2, ASNS, SOX9, GREM1, AQP1, GLI3, SOX8, IL10, CITED2, TIMP1, IGF1R, CERKL, COMP, CHST11, TGM2, RARB, ANGPTL4, CYR61, CRYAB, PIM2, PTGFR, IFIT3, NOTCH2, CD38, PLK2, WNT11	690	455	16792	1.44413	1	0.753765	64.6512
GOTERM_BP_DIRECT	GO:0048469~cell maturation	5	0.597372	0.0586686	HES1, PTH1R, FZD5, SOX8, CTNNB1	690	36	16792	3.38003	1	0.767562	66.4216
GOTERM_BP_DIRECT	GO:0035455~response to interferon-alpha	3	0.358423	0.0608056	BST2, IFITM1, IFITM3	690	10	16792	7.30087	1	0.777351	67.7712
GOTERM_BP_DIRECT	GO:0060174~limb bud formation	3	0.358423	0.0608056	SOX4, COL2A1, SOX9	690	10	16792	7.30087	1	0.777351	67.7712
GOTERM_BP_DIRECT	GO:0055015~ventricular cardiac muscle cell development	3	0.358423	0.0608056	LMNA, FHL2, MYH10	690	10	16792	7.30087	1	0.777351	67.7712
GOTERM_BP_DIRECT	GO:0030308~negative regulation of cell growth	10	1.19474	0.061084	PTPRJ, NOV, RERG, BST2, SFRP2, CRYAB, SIPA1, WNT11, GREM1, SESN2	690	121	16792	2.01126	1	0.776324	67.9432
GOTERM_BP_DIRECT	GO:0032880~regulation of protein localization	6	0.716846	0.0612121	SLC26A4, SUMO1, MMD, RABGAP1L, TRIM22, STX10	690	52	16792	2.80803	1	0.774459	68.0221
GOTERM_BP_DIRECT	GO:0007411~axon guidance	12	1.43369	0.0631742	NRP2, MATN2, NRP1, SEMA6C, TENM2, MEG3, SEMA3B, EPHB3, GLI3, BOC, GPC1, MYH10	690	159	16792	1.8367	1	0.782778	69.2072
GOTERM_BP_DIRECT	GO:0006935~chemotaxis	10	1.19474	0.0636756	S1PR1, CXCL14, CMKLR1, CX3CR1, ACKR3, CX3CL1, FGF2, PLAU, CCL26, CYR61	690	122	16792	1.99477	1	0.782966	69.5033
GOTERM_BP_DIRECT	GO:0050900~leukocyte migration	10	1.19474	0.0636756	ICAM1, CAV1, THBD, ITGA6, PPIL2, COL1A2, COL1A1, ITGA4, ITGB3, SLC7A11	690	122	16792	1.99477	1	0.782966	69.5033
GOTERM_BP_DIRECT	GO:0071300~cellular response to retinoic acid	7	0.83632	0.0670647	TNC, CYP26B1, TEAD2, WNT11, COL1A1, SOX9, AQP1	690	70	16792	2.43362	1	0.798059	71.4354
GOTERM_BP_DIRECT	GO:0060291~long-term synaptic potentiation	5	0.597372	0.069028	SLC8A3, PRKCZ, GFAP, PLK2, S100B	690	38	16792	3.20214	1	0.805248	72.5011
GOTERM_BP_DIRECT	GO:0034446~substrate adhesion-dependent cell spreading	5	0.597372	0.069028	TYRO3, ITGA4, ITGB3, ANTXR1, EPHB3	690	38	16792	3.20214	1	0.805248	72.5011
GOTERM_BP_DIRECT	GO:0006644~phospholipid metabolic process	6	0.716846	0.0697769	RARRES3, PLA2G16, PLA2G12A, PLCD1, PLA2G3, PLA2G5	690	54	16792	2.70403	1	0.806442	72.8977
GOTERM_BP_DIRECT	GO:0071347~cellular response to interleukin-1	7	0.83632	0.0708455	ICAM1, NKX3-1, HAS2, CX3CL1, ADAMTS12, SOX9, CCL26	690	71	16792	2.39935	1	0.8091	73.4542
GOTERM_BP_DIRECT	GO:0097190~apoptotic signaling pathway	7	0.83632	0.0708455	TNFRSF21, CD38, MAP3K5, CAV1, TNFRSF11B, TLR3, DAPK3	690	71	16792	2.39935	1	0.8091	73.4542
GOTERM_BP_DIRECT	GO:0033628~regulation of cell adhesion mediated by integrin	3	0.358423	0.072348	LPXN, PLAU, EPHA2	690	11	16792	6.63715	1	0.813649	74.2184
GOTERM_BP_DIRECT	GO:0010759~positive regulation of macrophage chemotaxis	3	0.358423	0.072348	CMKLR1, CSF1, TRPV4	690	11	16792	6.63715	1	0.813649	74.2184
GOTERM_BP_DIRECT	GO:0098911~regulation of ventricular cardiac muscle cell action potential	3	0.358423	0.072348	CAV1, DSG2, CTNNA3	690	11	16792	6.63715	1	0.813649	74.2184
GOTERM_BP_DIRECT	GO:0060272~embryonic skeletal joint morphogenesis	3	0.358423	0.072348	SHOX2, NOG, COL2A1	690	11	16792	6.63715	1	0.813649	74.2184
GOTERM_BP_DIRECT	GO:0048711~positive regulation of astrocyte differentiation	3	0.358423	0.072348	LIF, HES1, BMP2	690	11	16792	6.63715	1	0.813649	74.2184
GOTERM_BP_DIRECT	GO:0000187~activation of MAPK activity	9	1.07527	0.0729649	DUSP5, BMP2, CSPG4, IQGAP3, ITGA1, ADRA2B, FGF2, SHC2, AVPI1	690	107	16792	2.04697	1	0.814133	74.5261
GOTERM_BP_DIRECT	GO:0009954~proximal/distal pattern formation	4	0.477897	0.0734678	CYP26B1, GREM1, GLI3, CTNNB1	690	24	16792	4.05604	1	0.814107	74.7744
GOTERM_BP_DIRECT	GO:0034341~response to interferon-gamma	4	0.477897	0.0734678	BST2, IFITM1, C19ORF66, IFITM3	690	24	16792	4.05604	1	0.814107	74.7744
GOTERM_BP_DIRECT	GO:0045671~negative regulation of osteoclast differentiation	4	0.477897	0.0734678	CALCA, MAFB, TLR3, CTNNB1	690	24	16792	4.05604	1	0.814107	74.7744
GOTERM_BP_DIRECT	GO:0036152~phosphatidylethanolamine acyl-chain remodeling	4	0.477897	0.0734678	PLA2G16, PLA2G12A, PLA2G3, PLA2G5	690	24	16792	4.05604	1	0.814107	74.7744
GOTERM_BP_DIRECT	GO:0042475~odontogenesis of dentin-containing tooth	6	0.716846	0.0742943	BMP2, TNC, FOXC1, CA2, GLI3, CTNNB1	690	55	16792	2.65486	1	0.8155	75.1775
GOTERM_BP_DIRECT	GO:0006953~acute-phase response	5	0.597372	0.0745372	MBL2, ASS1, SERPINA1, LBP, SIGIRR	690	39	16792	3.12003	1	0.814337	75.2948
GOTERM_BP_DIRECT	GO:0032570~response to progesterone	5	0.597372	0.0745372	CD38, FOS, CAV1, DSG2, GJB2	690	39	16792	3.12003	1	0.814337	75.2948
GOTERM_BP_DIRECT	GO:0042127~regulation of cell proliferation	13	1.55317	0.0791777	STAT6, SAT1, TNFRSF21, TNFRSF11B, TCFL5, TNC, CHST11, PLCD3, PLCD1, NOS2, SOX9, ENG, PLAU	690	185	16792	1.71011	1	0.83144	77.4377
GOTERM_BP_DIRECT	GO:0060700~regulation of ribonuclease activity	2	0.238949	0.0803817	OAS3, OAS1	690	2	16792	24.3362	1	0.834048	77.9642
GOTERM_BP_DIRECT	GO:0034344~regulation of type III interferon production	2	0.238949	0.0803817	DDX58, IFIH1	690	2	16792	24.3362	1	0.834048	77.9642
GOTERM_BP_DIRECT	GO:1904835~dorsal root ganglion morphogenesis	2	0.238949	0.0803817	NRP2, NRP1	690	2	16792	24.3362	1	0.834048	77.9642
GOTERM_BP_DIRECT	GO:0072197~ureter morphogenesis	2	0.238949	0.0803817	SOX9, SOX8	690	2	16792	24.3362	1	0.834048	77.9642
GOTERM_BP_DIRECT	GO:0015920~lipopolysaccharide transport	2	0.238949	0.0803817	SCARB1, LBP	690	2	16792	24.3362	1	0.834048	77.9642
GOTERM_BP_DIRECT	GO:1904057~negative regulation of sensory perception of pain	2	0.238949	0.0803817	NOV, IL10	690	2	16792	24.3362	1	0.834048	77.9642
GOTERM_BP_DIRECT	GO:1900155~negative regulation of bone trabecula formation	2	0.238949	0.0803817	GREM1, CHAD	690	2	16792	24.3362	1	0.834048	77.9642
GOTERM_BP_DIRECT	GO:0021649~vestibulocochlear nerve structural organization	2	0.238949	0.0803817	NRP2, NRP1	690	2	16792	24.3362	1	0.834048	77.9642
GOTERM_BP_DIRECT	GO:1902170~cellular response to reactive nitrogen species	2	0.238949	0.0803817	STAT6, MAP3K5	690	2	16792	24.3362	1	0.834048	77.9642
GOTERM_BP_DIRECT	GO:0001869~negative regulation of complement activation, lectin pathway	2	0.238949	0.0803817	A2M, SERPING1	690	2	16792	24.3362	1	0.834048	77.9642
GOTERM_BP_DIRECT	GO:0060302~negative regulation of cytokine activity	2	0.238949	0.0803817	NOG, IL10	690	2	16792	24.3362	1	0.834048	77.9642
GOTERM_BP_DIRECT	GO:0015914~phospholipid transport	4	0.477897	0.0810464	TNFAIP8L3, PRELID2, NPC2, SCARB1	690	25	16792	3.8938	1	0.834532	78.25
GOTERM_BP_DIRECT	GO:0003333~amino acid transmembrane transport	4	0.477897	0.0810464	SLC1A5, SLC38A4, SLC6A9, SLC6A12	690	25	16792	3.8938	1	0.834532	78.25
GOTERM_BP_DIRECT	GO:0009887~organ morphogenesis	8	0.955795	0.0836858	NOTCH2, COL9A1, BMP2, NRP1, THRB, COMP, ELN, FGF2	690	92	16792	2.11619	1	0.842349	79.3504
GOTERM_BP_DIRECT	GO:0045779~negative regulation of bone resorption	3	0.358423	0.0845248	CALCA, CD38, TNFRSF11B	690	12	16792	6.08406	1	0.843382	79.689
GOTERM_BP_DIRECT	GO:0048846~axon extension involved in axon guidance	3	0.358423	0.0845248	NRP2, FMOD, NRP1	690	12	16792	6.08406	1	0.843382	79.689
GOTERM_BP_DIRECT	GO:0060394~negative regulation of pathway-restricted SMAD protein phosphorylation	3	0.358423	0.0845248	NOG, GREM1, ENG	690	12	16792	6.08406	1	0.843382	79.689
GOTERM_BP_DIRECT	GO:1990440~positive regulation of transcription from RNA polymerase II promoter in response to endoplasmic reticulum stress	3	0.358423	0.0845248	ATF3, CREB3L1, DDIT3	690	12	16792	6.08406	1	0.843382	79.689
GOTERM_BP_DIRECT	GO:0036499~PERK-mediated unfolded protein response	3	0.358423	0.0845248	ATF3, ASNS, DDIT3	690	12	16792	6.08406	1	0.843382	79.689
GOTERM_BP_DIRECT	GO:0055119~relaxation of cardiac muscle	3	0.358423	0.0845248	SLC8A1, PDE5A, KCNJ2	690	12	16792	6.08406	1	0.843382	79.689
GOTERM_BP_DIRECT	GO:0071498~cellular response to fluid shear stress	3	0.358423	0.0845248	HAS2, CA2, TFPI2	690	12	16792	6.08406	1	0.843382	79.689
GOTERM_BP_DIRECT	GO:0030208~dermatan sulfate biosynthetic process	3	0.358423	0.0845248	BGN, DSEL, CSPG4	690	12	16792	6.08406	1	0.843382	79.689
GOTERM_BP_DIRECT	GO:0032695~negative regulation of interleukin-12 production	3	0.358423	0.0845248	CMKLR1, JAK3, IL10	690	12	16792	6.08406	1	0.843382	79.689
[truncated: 22 more rows]

## Sheet: Supple table 4
Supplemental table 4. IPA Canonical pathway analsyis of DEGS in osteochondroma explants
[truncated: 460 more rows]

[truncated: 2 more sheets: Supple table 6, Supple table 7]
